# Supplementary material for: Biophysical assay for tethered signaling reactions reveals tether-controlled activity for the phosphatase SHP-1
Source: Sci Adv. 2017 Mar 24;3(3):e1601692. doi: 10.1126/sciadv.1601692 (PMC5365251; doi:10.1126/sciadv.1601692)
Supplement: http://advances.sciencemag.org/cgi/content/full/3/3/e1601692/DC1 [file 1601692_Supplementary_Code.zip]

Archive with 1 entries (1 files):
- MAG3D20160915_CODER.m
