# Supplementary material for: Biophysical assay for tethered signaling reactions reveals tether-controlled activity for the phosphatase SHP-1
Source: Sci Adv. 2017 Mar 24;3(3):e1601692. doi: 10.1126/sciadv.1601692 (PMC5365251; doi:10.1126/sciadv.1601692)
Supplement: http://advances.sciencemag.org/cgi/content/full/3/3/e1601692/DC1 [file 1601692_Supplementary_Code.zip › MAG3D20160915_CODER.m]

function y = MAG3D20160915_CODER(p,t)
%MAG3D20160915_CODER provides a numerical solution of the MPDPDE model found in:
%Goyette J, Goyette J, Solis-Salas C, Coker-Gordon N, Bridge M, Isaacson SA, Allard J, Dushek O (2016) Biophysical assay for tethered signalling reactions reveals tether-controlled activity for the phosphatase SHP-1 

%INPUT ARGUMENTS
    %p is a 1x5 vector of parameters (p1,p2,p3,p4,p5)
    %t is a 1xn vector of time points

%OUTPUT
    %y is the fraction of bound protein over time (n_B)
    
%Spatial discreization  
    rmax = 4.5;
    dr = 0.05;
    r = dr:dr:rmax; % All the points in r: dr, 2dr, 3dr, ..., rmax
    Nr = length(r);

%Initial conditions
    nA_0 = 1;   % Fraction of phosphorylated peptides
    nB_0 = 1e-8;% Fraction of peptides bound

    %Vector of initial X_A, X_B, Y, n_A and n_B
    initial_conditions = [ones(length(r), 1); ones(length(r), 1); ones(length(r), 1); nA_0; nB_0];

%ODE Solver
    tic
    [Tout, Yout] = ode23(@MAG3D20160915_EVALUATE, [0 t(end)+2], initial_conditions,[],Nr,dr,r,p(1),p(2),p(3),p(4),p(5));
    toc
    
%Extrapolate to fitting grid    
    y = interp1(Tout,Yout(:,end),t);y(1) = 0;

    
%Function to evaluate right-hand-side of MPDPDE system
function fprime = MAG3D20160915_EVALUATE(~,f,Nr,dr,r,p1,p2,p3,p4,p5)

        %Variable definitions
            %f - double (272 x 1)
            %Nr - double (1 x 1)
            %dr - double (1 x 1)
            %r - double (1 x 90)
            %p1 - double (1 x 1)
            %p2 - double (1 x 1)
            %p3 - double (1 x 1)
            %p4 - double (1 x 1)
            %p5 - double (1 x 1)

        %Part 1: Compute all necessary integrals

        %Integral appearing in equation for n_A
            y = f(2*Nr+1:3*Nr);
            prefactor = r' .* r' .* exp(-(3/2)*r'.^2);
            y = [0; prefactor .* y];
            I_nA = (dr/2) * sum( y(1:end-1) + y(2:end) );

        %Integral appearing in equation for Y
            integral = zeros(Nr, Nr);
            v = zeros(Nr+1, 1);
            v(2:end) = r .* (f(Nr+1:2*Nr)'-1); % The vector for q, used in each r'
            v(1:end-1) = v(1:end-1) + v(2:end); % For the trapezoidal integration

            % For q integral:
            for i=1:Nr
                for j = i:Nr
                    b = max(j-i, 1); % |r-r'|
                    e = min(Nr, i+j); % |r+r'|
                    val = sum(v(b:e))* dr/2; % Trapezoidal rule for corresponding section of vector
                    integral(i,j) = val;
                    integral(j,i) = val;
                end
            end
            prefactor = repmat(r .* exp(-(3/2)*r.^2) .* f(2*Nr+1:3*Nr)', Nr, 1);
            vec = prefactor .* integral;

            I_Y = (dr/2) * ( sum( vec(:,1:end-1), 2) + sum( vec(:,1:end), 2) );      
        
        %Integral appearing in equation for X_A
            integral = zeros(Nr, Nr);
            v = zeros(Nr+1, 1);
            v(2:end) = r .* (f(2*Nr+1:3*Nr)'-1); % The vector for q, used in each r'
            v(1:end-1) = v(1:end-1) + v(2:end); % For the trapezoidal integration

            % For q integral:
            for i=1:Nr
                for j = i:Nr
                    b = max(j-i, 1); % |r-r'|
                    e = min(Nr, i+j); % |r+r'|
                    val = sum(v(b:e))* dr/2; % Trapezoidal rule for corresponding section of vector
                    integral(i,j) = val;
                    integral(j,i) = val;
                end
            end
            prefactor = repmat(r .* exp(-(3/2)*r.^2) .* f(2*Nr+1:3*Nr)', Nr, 1);
            vec = prefactor .* integral;

            I_XA = (dr/2) * ( sum( vec(:,1:end-1), 2) + sum( vec(:,1:end), 2) );
        
        %Part 2: Evaluate right-hand-side of MPDPDE system

        %Define derivative
        fprime = zeros(3*Nr+2, 1);
            %Structure of fprime (and indeed f) is as follows:
            % 1 to Nr will be for X_A, Nr+1 to 2*Nr will be for X_B,
            % 2*Nr+1 to 3*Nr will be for Y, 3*Nr+1 will be for n_A,
            % and 3*Nr+2 will be for n_B
        
        % X_A
        fprime(1:Nr)= 2*p2*f(end)/max(f(end-1),eps)*... % n_B/n_A
            (f(2*Nr+1:3*Nr)-f(1:Nr)) ... % [Y - X_A]
            -4*pi*(3/(2*pi))^(3/2)*p3*f(end) ./ r' .* f(1:Nr) ... % n_B/r * X_A
            .* I_XA; % Integrate (Y, Y)
        
        % X_B
        fprime(Nr+1:2*Nr) = 2*p1*f(end-1)/max(f(end),eps) * ... % n_A/n_B
            (f(2*Nr+1:3*Nr)-f(Nr+1:2*Nr)); % [Y - X_B]
        
        % Y
        fprime(2*Nr+1:3*Nr) = p2*f(end)/max(f(end-1),eps)*... % n_B/n_A
            (f(Nr+1:2*Nr)-f(2*Nr+1:3*Nr)) ... % [X_B - Y]
            + p1*f(end-1)/max(f(end),eps)*... % n_A/n_B
            (f(1:Nr)-f(2*Nr+1:3*Nr)) ... % [X_A - Y]
            - (3/(2*pi))^(3/2).*p4.*exp(-(3/2)*r'.^2) .* f(2*Nr+1:3*Nr)... % omega * Y
            - 2*pi*(3/(2*pi))^(3/2)*p3*f(end) ./ r' .* f(2*Nr+1:3*Nr) ... % n_B/r * Y
            .* I_Y; % Integrate (Y, X_B)

        % n_A
        fprime(end-1) = p2*f(end) ... % n_B
            - (p5 + p1)*f(end-1) ... % n_A
            -4*pi*(3/(2*pi))^(3/2)*p3*f(end-1)*f(end) ... % n_A * n_B
            * I_nA; % Y
        
        %n_B
        fprime(end) = p1*f(end-1) ... % n_A
            - p2*f(end); % n_B
        
end    
    
    
end
