# Supplementary material for: Biophysical assay for tethered signaling reactions reveals tether-controlled activity for the phosphatase SHP-1
Source: Sci Adv. 2017 Mar 24;3(3):e1601692. doi: 10.1126/sciadv.1601692 (PMC5365251; doi:10.1126/sciadv.1601692)
Supplement: http://advances.sciencemag.org/cgi/content/full/3/3/e1601692/DC1 [file 1601692_Supplementary_Data.zip › Supplementary_Data.xlsx]

## Sheet: Experimental Variables
Data set number	1	2	3	4	5	6	7	8	9	10	11	12	13	14	15	16	17	18	19	20	21	22	23	24	25	26	27	28	29	30	31	32	33	34	35	36	37	38	39
SHP-1 construct	SHP-1 WT	SHP-1 WT	SHP-1 WT	SHP-1 WT	SHP-1 WT	SHP-1 WT	SHP-1 WT	SHP-1 WT	SHP-1 WT	SHP-1 WT	SHP-1 WT	SHP-1 WT	SHP-1 WT	SHP-1 WT	SHP-1 WT	SHP-1 WT	SHP-1 WT	SHP-1 WT	SHP-1 WT	SHP-1 WT	SHP-1 WT	SHP-1 WT	SHP-1 WT	SHP-1 WT	SHP-1 WT	SHP-1 C-SH2 mutant	SHP-1 C-SH2 mutant	SHP-1 C-SH2 mutant	SHP-1 C-SH2 mutant	SHP-1 C-SH2 mutant	SHP-1 C-SH2 mutant	SHP-1 C-SH2 mutant	SHP-1 C-SH2 mutant	SHP-1 C-SH2 mutant	SHP-1 N-SH2 mutant	SHP-1 N-SH2 mutant	SHP-1 N-SH2 mutant	SHP-1 N- and C-SH2 mutant	SHP-1 WT
[SHP-1] (uM)	4.2	9	1	7.5	3.75	1.875	0.9375	5	2.5	2	1	2	2.3	1.15	0.575	9	7	4.2	9	7	4.2	1	2	4	8	8	4	2	4	1	8	4	2	1	2	4	8	1	1
Streptavidin (RU)	5722	5742	5197	5885	5382	5842	5283	778	969	4965	4505	4125	3450	3505	2645	5210	5200	5018	5827	4361	5537	4794	4264	4474	3861	1920	1805	3540	4085	3970	4060	3640	4590	4275	4941	4940	4605	3670	3576
Peptide	PEG28-ITIM	PEG28-ITIM	PEG28-ITIM	PEG28-ITIM	PEG28-ITIM	PEG28-ITIM	PEG28-ITIM	PEG28-ITIM	PEG28-ITIM	PEG28-ITIM	PEG28-ITIM	PEG28-ITIM	PEG28-ITIM	PEG28-ITIM	PEG28-ITIM	PEG12-ITIM	PEG12-ITIM	PEG12-ITIM	PEG3-ITIM	PEG3-ITIM	PEG3-ITIM	PEG0-ITIM	PEG0-ITIM	PEG0-ITIM	PEG0-ITIM	PEG28-ITIM	PEG28-ITIM	PEG28-ITIM	PEG28-ITIM	PEG28-ITIM	PEG28-ITIM	PEG28-ITIM	PEG28-ITIM	PEG28-ITIM	PEG28-ITIM	PEG28-ITIM	PEG28-ITIM	LAIR1 ITIM1	LAIR1 ITIM1
Peptide molecular weight	3221.52	3221.52	3221.52	3221.52	3221.52	3221.52	3221.52	3221.52	3221.52	3221.52	3221.52	3221.52	3221.52	3221.52	3221.52	2516.62	2516.62	2516.62	2120.22	2120.22	2120.22	1801.64	1801.64	1801.64	1801.64	3221.52	3221.52	3221.52	3221.52	3221.52	3221.52	3221.52	3221.52	3221.52	3221.52	3221.52	3221.52	4870.98	4870.98
Peptide RU	66.6	68	61	42.4	43.8	42	43	59.4	43.1	46.3	48.5	92.6	42.5	50.3	48.4	44.2	45.9	48.7	37.9	34.6	49.8	47.4	38.7	37.4	34.7	62	61.6	49	43.5	43.5	57.3	58	50.2	50.9	60.8	64	46.2	12	119
[Peptide] (uM)	133.378	136.181	122.162	84.9127	87.7164	84.1117	86.1143	118.958	86.3146	92.7231	97.1289	185.446	85.113	100.734	96.9287	113.311	117.669	124.848	115.326	105.284	151.552	154.181	125.882	121.654	112.871	124.165	123.364	98.1303	87.1157	87.1157	114.752	116.154	100.533	101.935	121.762	128.17	92.5228	166.887	157.615

## Sheet: Data
Data set number		1		2		3		4		5		6		7		8		9		10		11		12		13		14		15		16		17		18		19		20		21		22		23		24
	Time (s)	Fraction bound	Time (s)	Fraction bound	Time (s)	Fraction bound	Time (s)	Fraction bound	Time (s)	Fraction bound	Time (s)	Fraction bound	Time (s)	Fraction bound	Time (s)	Fraction bound	Time (s)	Fraction bound	Time (s)	Fraction bound	Time (s)	Fraction bound	Time (s)	Fraction bound	Time (s)	Fraction bound	Time (s)	Fraction bound	Time (s)	Fraction bound	Time (s)	Fraction bound	Time (s)	Fraction bound	Time (s)	Fraction bound	Time (s)	Fraction bound	Time (s)	Fraction bound	Time (s)	Fraction bound	Time (s)	Fraction bound	Time (s)	Fraction bound	Time (s)	Fraction bound	Time (s)
	-10	-0.000199147	-10	5.47738e-05	-10	-7.44627e-06	-10	0.000338524	-10	9.33333e-05	-10	6.27259e-05	-10	-6.97178e-05	-10	3.67048e-05	-10	1.47543e-05	-10	-9.73052e-05	-10	-0.000109589	-10	6.37676e-05	-10	-0.00026719	-10	0.0010728	-10	-6.00624e-05	-10	0.000248865	-10	1.70073e-05	-10	-4.56711e-05	-10	0.000129358	-10	0.000107136	-10	0.000223283	-10	0.000113278	-10	6.07002e-05	-10	-0.000370879	-10
	-9.8	-0.000143222	-9.8	-0.000130923	-9.8	3.27636e-05	-9.8	0.000329954	-9.8	-8.29629e-06	-9.8	-5.19111e-05	-9.8	-1.69013e-05	-9.8	-6.57628e-05	-9.8	-6.9556e-05	-9.8	4.39647e-05	-9.8	4.66932e-06	-9.8	-6.8673e-06	-9.9	-0.000109024	-9.9	0.000733273	-9.9	-7.8832e-05	-9.8	0.000113997	-9.8	0.00010359	-9.8	-0.000216164	-9.8	-8.51872e-05	-9.8	0.000254015	-9.8	0.000256896	-9.8	0.000253695	-9.8	0.00014597	-9.8	-8.0756e-05	-9.8
	-9.6	-0.000324637	-9.6	-1.33595e-06	-9.6	-0.000147436	-9.6	-6.42768e-06	-9.6	-9.74815e-05	-9.6	0.000136267	-9.6	8.45064e-05	-9.6	-1.68231e-05	-9.6	0.000151759	-9.6	-0.000222879	-9.6	0.000188231	-9.6	-3.43365e-05	-9.8	-0.000141064	-9.8	0.000704376	-9.8	-9.94788e-05	-9.6	-8.67017e-05	-9.6	0.000238102	-9.6	-0.000214707	-9.6	4.57485e-05	-9.6	0.000323135	-9.6	8.04298e-05	-9.6	3.89392e-05	-9.6	-2.89048e-05	-9.6	-0.000174971	-9.6
	-9.4	-0.000215515	-9.4	-6.94696e-05	-9.4	5.51023e-05	-9.4	-0.000152122	-9.4	9.95555e-05	-9.4	-1.08148e-05	-9.4	0.000312674	-9.4	0.000143761	-9.4	-7.37716e-05	-9.4	-9.01156e-06	-9.4	0.00012642	-9.4	-9.3199e-05	-9.7	0.000134664	-9.7	0.00140511	-9.7	-3.37852e-05	-9.4	5.61955e-05	-9.4	4.32913e-05	-9.4	-0.000236565	-9.4	0.000123048	-9.4	0.0001728	-9.4	0.000127247	-9.4	8.73181e-05	-9.4	7.08168e-05	-9.4	-0.000179457	-9.4
	-9.2	-0.000361465	-9.2	0.000169665	-9.2	-1.48926e-06	-9.2	6.21341e-05	-9.2	0.000228148	-9.2	5.4074e-05	-9.2	5.91545e-05	-9.2	4.74104e-05	-9.2	0.000145436	-9.2	-3.45186e-05	-9.2	0.000162008	-9.2	-0.000136365	-9.6	-0.000294977	-9.6	0.00144664	-9.6	-7.6955e-05	-9.2	-7.06457e-05	-9.2	9.27675e-06	-9.2	-0.000185563	-9.2	0.000160909	-9.2	0.000122688	-9.2	8.64323e-05	-9.2	0.000135697	-9.2	2.16787e-05	-9.2	0.000369383	-9.2
	-9	-6.6837e-05	-9	9.61882e-05	-9	0.000204028	-9	0.000124268	-9	0.000192889	-9	0.000499644	-9	-4.01406e-05	-9	-0.000108585	-9	0.000240284	-9	-0.000315097	-9	1.77809e-05	-9	-1.86398e-05	-9.5	-0.000132526	-9.5	-0.000294386	-9.5	9.38476e-05	-9	0.000110786	-9	-7.57597e-05	-9	-7.773e-05	-9	6.15239e-05	-9	0.00013824	-9	5.04189e-05	-9	0.000136878	-9	6.79264e-05	-9	0.000357419	-9
	-8.8	-0.000196419	-8.8	0.000118899	-8.8	-0.000142968	-8.8	4.07086e-05	-8.8	-1.86666e-05	-8.8	0.000173037	-8.8	8.66191e-05	-8.8	-6.88215e-05	-8.8	8.64181e-05	-8.8	7.73201e-05	-8.8	0.000212582	-8.8	-7.84833e-05	-9.4	5.12798e-05	-9.4	-0.000722414	-9.4	-0.000208342	-8.8	-0.000131658	-8.8	0.00011132	-8.8	-0.000138933	-8.8	0.000277646	-8.8	5.01118e-05	-8.8	-6.24236e-05	-8.8	-4.7199e-06	-8.8	2.16787e-05	-8.8	0.000523417	-8.8
	-8.6	-0.000289173	-8.6	2.93909e-05	-8.6	-8.93555e-06	-8.6	5.57065e-05	-8.6	-9.33333e-05	-8.6	2.37926e-05	-8.6	-0.00012676	-8.6	-0.000195759	-8.6	1.89698e-05	-8.6	-1.88219e-05	-8.6	-0.000165782	-8.6	2.3545e-05	-9.3	-0.000367647	-9.3	-0.000556265	-9.3	-4.88008e-05	-8.6	-0.000128447	-8.6	0.000171619	-8.6	-0.000182649	-8.6	0.000118315	-8.6	5.18399e-06	-8.6	1.32049e-05	-8.6	0.000106198	-8.6	-6.93716e-05	-8.6	0.000463598	-8.6
	-8.4	-0.000190963	-8.4	0.000137603	-8.4	-4.61669e-05	-8.4	0.000117841	-8.4	-1.03704e-05	-8.4	-5.84e-05	-8.4	-8.45064e-05	-8.4	-7.34096e-05	-8.4	-0.000145436	-8.4	6.16234e-05	-8.4	-5.90154e-05	-8.4	0	-9.2	-0.000100463	-9.2	-0.000577937	-9.2	0.000122002	-8.4	-0.000213543	-8.4	3.86529e-05	-8.4	-4.56711e-05	-8.4	1.26203e-05	-8.4	-0.000186624	-8.4	3.12117e-05	-8.4	0.000298534	-8.4	-0.000187881	-8.4	0.00021834	-8.4
	-8.2	7.63851e-05	-8.2	0.000108212	-8.2	-2.23388e-05	-8.2	0.000458507	-8.2	-5.80741e-05	-8.2	0.000240089	-8.2	0.00012676	-8.2	-7.64684e-06	-8.2	0.000113819	-8.2	8.12442e-05	-8.2	-1.21884e-05	-8.2	6.47486e-05	-9.1	-0.000160313	-9.1	-0.00048944	-9.1	-0.000114494	-8.2	-3.8534e-05	-8.2	-2.31918e-05	-8.2	-1.50697e-05	-8.2	1.26203e-05	-8.2	-0.000196991	-8.2	0.000254495	-8.2	0.000161657	-8.2	-0.000255808	-8.2	0.000397797	-8.2
	-8	0.000122762	-8	0.000108212	-8	0.000181689	-8	6.85618e-05	-8	-0.000114074	-8	0	-8	-3.8028e-05	-8	5.19985e-05	-8	-9.90647e-05	-8	0.000322581	-8	0.000323093	-8	2.64881e-05	-9	-0.000226576	-9	-0.000370241	-9	-8.07089e-05	-8	3.21117e-05	-8	-8.65826e-05	-8	3.1561e-05	-8	-0.000156176	-8	-0.000193535	-8	0.000103239	-8	0.000221836	-8	-6.50359e-05	-8	0.00062511	-8
	-7.8	0.000196419	-7.8	0.000172337	-7.8	-0.000117651	-7.8	-0.000319241	-7.8	-2.48889e-05	-7.8	0.000105985	-7.8	-0.000188027	-7.8	9.17624e-05	-7.8	-0.000111712	-7.8	0.000128334	-7.8	0.000102069	-7.8	0.00012263	-8.9	-0.00032062	-8.9	-0.000623075	-8.9	5.63086e-06	-7.8	-0.000173403	-7.8	9.74055e-05	-7.8	-2.08985e-05	-7.8	-0.00021139	-7.8	-5.70238e-05	-7.8	0.000124847	-7.8	0.000307974	-7.8	0.000160422	-7.8	0.00108422	-7.8
	-7.6	0.000259164	-7.6	0.000122908	-7.6	0.000120629	-7.6	-0.000113556	-7.6	0.000136889	-7.6	6.70519e-05	-7.6	-0.000160563	-7.6	0.000434341	-7.6	-4.00475e-05	-7.6	0.000512903	-7.6	5.52425e-05	-7.6	-4.02227e-05	-8.8	-0.000280003	-8.8	-0.000267315	-8.8	-0.000123879	-7.6	1.60559e-05	-7.6	8.65826e-05	-7.6	-5.00427e-05	-7.6	-0.000312352	-7.6	9.50398e-05	-7.6	0.000228085	-7.6	0.000234815	-7.6	-5.20287e-05	-7.6	-0.00020488	-7.6
	-7.4	0.000158227	-7.4	-0.000122908	-7.4	0.000165307	-7.4	0.000139266	-7.4	-0.000201185	-7.4	0.000142755	-7.4	-4.64786e-05	-7.4	0.000325756	-7.4	6.53406e-05	-7.4	0.000375557	-7.4	0.000280012	-7.4	-7.94643e-05	-8.7	-0.000209476	-8.7	-0.00054904	-8.7	-0.000118248	-7.4	3.53229e-05	-7.4	-9.74055e-05	-7.4	0.000169996	-7.4	-8.36097e-05	-7.4	0.000117504	-7.4	0.000260497	-7.4	0.000290274	-7.4	-4.7693e-05	-7.4	0.00028115	-7.4
	-7.2	0.000135038	-7.2	-0.000122908	-7.2	-0.000230834	-7.2	-0.000222826	-7.2	0.000199111	-7.2	-0.000170874	-7.2	6.33799e-06	-7.2	0.000249287	-7.2	-0.000172836	-7.2	0.000428532	-7.2	0.000274393	-7.2	-3.33554e-05	-8.6	-0.000314214	-8.6	-0.00054904	-8.6	1.12618e-05	-7.2	0.00023281	-7.2	0.000270571	-7.2	-7.19008e-05	-7.2	-0.000293422	-7.2	0.000368063	-7.2	0.000252094	-7.2	0.000683207	-7.2	-3.46858e-05	-7.2	0.000487526	-7.2
	-7	0.000847056	-7	-0.000120235	-7	-0.00023977	-7	-0.000179975	-7	-4.56297e-05	-7	-0.000209807	-7	-4.43659e-05	-7	-5.35279e-05	-7	0.00016019	-7	3.61164e-05	-7	1.9654e-05	-7	1.37346e-05	-8.5	-0.000367653	-8.5	-7.94663e-05	-8.5	-0.000257142	-7	0.0003163	-7	0.000115959	-7	2.13606e-05	-7	-0.000105695	-7	0.000122688	-7	0.000352932	-7	-0.000364613	-7	7.22621e-06	-7	-3.29006e-05	-7
	-6.8	0.000346461	-6.8	-0.0004088	-6.8	-0.000293383	-6.8	-0.000454223	-6.8	-0.000375408	-6.8	-0.000164386	-6.8	-0.000101408	-6.8	-2.75287e-05	-6.8	8.43104e-06	-6.8	0.000226439	-6.8	-0.000165782	-6.8	-9.81044e-06	-8.4	-0.000534351	-8.4	-0.000375638	-8.4	-0.000142649	-6.8	4.81676e-06	-6.8	4.63836e-05	-6.8	3.87405e-06	-6.8	-5.99464e-05	-6.8	0.000326591	-6.8	0.000558208	-6.8	1.53397e-05	-6.8	-0.000131517	-6.8	-0.000457616	-6.8
	-6.6	-0.000428302	-6.6	-0.000260509	-6.6	-0.000132543	-6.6	7.71321e-05	-6.6	-0.000354666	-6.6	-0.000160059	-6.6	5.49292e-05	-6.6	-0.00014529	-6.6	-0.000189698	-6.6	0.000128334	-6.6	-7.58731e-05	-6.6	-2.4526e-05	-8.3	2.56399e-05	-8.3	-0.000521948	-8.3	-0.000431699	-6.6	8.50962e-05	-6.6	9.74055e-05	-6.6	0.000169996	-6.6	0.000138823	-6.6	0.000561599	-6.6	-0.000300112	-6.6	0.000116817	-6.6	-4.04668e-05	-6.6	-0.000613146	-6.6
	-6.4	9.54816e-06	-6.4	-0.000120235	-6.4	-0.000242748	-6.4	-4.71363e-05	-6.4	-0.000344296	-6.4	2.59555e-05	-6.4	0.000179577	-6.4	-7.95275e-05	-6.4	4.63708e-05	-6.4	7.98862e-07	-6.4	-0.00015267	-6.4	6.8673e-06	-8.2	-0.00021589	-8.2	-0.000193247	-8.2	-7.5078e-06	-6.4	0.000280977	-6.4	9.58595e-05	-6.4	3.87405e-06	-6.4	0.000162486	-6.4	0.000419903	-6.4	-6.12229e-05	-6.4	7.78783e-05	-6.4	-0.000119955	-6.4	-0.000684929	-6.4
	-6.2	-0.000106394	-6.2	0.000138939	-6.2	-0.000296361	-6.2	2.14256e-06	-6.2	-0.000116148	-6.2	-0.000216297	-6.2	0.000251407	-6.2	-7.95275e-05	-6.2	4.21552e-06	-6.2	-2.47082e-05	-6.2	-0.000442997	-6.2	5.39573e-05	-8.1	-0.000149626	-8.1	-0.000422616	-8.1	0.000146402	-6.2	-4.81676e-05	-6.2	9.27675e-05	-6.2	-1.06981e-05	-6.2	3.78609e-05	-6.2	0.000395711	-6.2	-4.80179e-05	-6.2	-0.000320954	-6.2	-4.33573e-05	-6.2	-0.000655019	-6.2
	-6	-0.000219607	-6	0.000225775	-6	-0.000251684	-6	4.92788e-05	-6	6.01481e-05	-6	4.32592e-05	-6	-8.45064e-05	-6	-6.88215e-05	-6	-7.79871e-05	-6	-4.23669e-05	-6	1.9654e-05	-6	-2.06019e-05	-8	-0.000371928	-8	-0.00042081	-8	7.32011e-05	-6	-0.000155742	-6	0.000115959	-6	2.13606e-05	-6	0.000164064	-6	0.000271296	-6	-0.000487382	-6	-0.000259595	-6	-0.000157532	-6	-0.000367888	-6
	-5.8	-0.00064109	-5.8	0.000399448	-5.8	-0.000341039	-5.8	8.99875e-05	-5.8	-1.45185e-05	-5.8	-0.000378519	-5.8	-9.50697e-05	-5.8	-1.68231e-05	-5.8	3.58319e-05	-5.8	-0.000114964	-5.8	-2.71731e-05	-5.8	-4.21848e-05	-7.9	-0.000361264	-7.9	-0.000247427	-7.9	0.000146402	-5.8	-0.000146108	-5.8	-0.000105136	-5.8	0.00019914	-5.8	0.000343903	-5.8	-4.31999e-05	-5.8	-0.000504189	-5.8	-0.000326854	-5.8	-0.000177765	-5.8	-0.000668479	-5.8
	-5.6	-0.00036965	-5.6	0.000348683	-5.6	-0.00027849	-5.6	-0.00016712	-5.6	2.69629e-05	-5.6	0.000259555	-5.6	-0.000190139	-5.6	3.21167e-05	-5.6	-7.79871e-05	-5.6	-7.57224e-05	-5.6	-7.40001e-05	-5.6	-1.47156e-05	-7.8	-0.000438176	-7.8	-0.00038287	-7.8	-2.81543e-05	-5.6	-0.000348412	-5.6	-0.000128327	-5.6	-9.81304e-05	-5.6	0.000758795	-5.6	-3.80159e-05	-5.6	-0.000453769	-5.6	-0.000315053	-5.6	-1.58977e-05	-5.6	-0.000329006	-5.6
	-5.4	-0.000321909	-5.4	0.000329979	-5.4	-0.000787812	-5.4	7.07044e-05	-5.4	2.69629e-05	-5.4	6.27259e-05	-5.4	-0.000124647	-5.4	3.82342e-05	-5.4	9.06337e-05	-5.4	-0.000218955	-5.4	-3.27923e-05	-5.4	1.56967e-05	-7.7	-0.000483078	-7.7	-0.000312447	-7.7	-1.87696e-05	-5.4	-8.18848e-05	-5.4	2.16457e-05	-5.4	-4.12994e-05	-5.4	0.00115633	-5.4	7.43038e-05	-5.4	-0.000315718	-5.4	-0.000291454	-5.4	-9.9722e-05	-5.4	-0.000958599	-5.4
	-5.2	-0.000373741	-5.2	0.000324635	-5.2	-0.000720799	-5.2	-0.00019283	-5.2	-0.000136889	-5.2	0.000603467	-5.2	-3.59152e-05	-5.2	5.96453e-05	-5.2	-0.000147543	-5.2	-2.86324e-05	-5.2	6.54241e-06	-5.2	0.000125573	-7.6	-0.000275739	-7.6	-0.000171575	-7.6	-0.000200833	-5.2	-0.000327539	-5.2	0.000213364	-5.2	8.11061e-05	-5.2	-8.99195e-05	-5.2	0.000226367	-5.2	-0.000302513	-5.2	-0.000312694	-5.2	7.22621e-06	-5.2	0.000424716	-5.2
	-5	-0.000336913	-5	0.000816264	-5	-0.000291894	-5	-4.07086e-05	-5	-0.000199111	-5	0.000480178	-5	-6.54925e-05	-5	0.000195759	-5	-0.000174944	-5	-6.00257e-05	-5	0.000294997	-5	3.04123e-05	-7.5	0.000162452	-7.5	-0.000308835	-7.5	-3.37852e-05	-5	-0.000187854	-5	2.00995e-05	-5	-6.02432e-05	-5	-7.88769e-06	-5	1.55519e-05	-5	-0.000462172	-5	-0.000186436	-5	4.91383e-05	-5	-4.63598e-05	-5
	-4.8	-0.000341005	-4.8	0.000223103	-4.8	-0.000674632	-4.8	0.000177832	-4.8	4.77037e-05	-4.8	0.000367703	-4.8	0.000223942	-4.8	2.29405e-05	-4.8	-4.42629e-05	-4.8	0.00045404	-4.8	4.4004e-05	-4.8	3.72796e-05	-7.4	-0.000269303	-7.4	-0.000269112	-7.4	-9.94788e-05	-4.8	-5.7801e-05	-4.8	2.47379e-05	-4.8	-6.75293e-05	-4.8	-1.10428e-05	-4.8	0.000273023	-4.8	-0.000279704	-4.8	-0.000660787	-4.8	0.000452361	-4.8	-0.000149548	-4.8
	-4.6	-0.000912529	-4.6	-4.67582e-05	-4.6	-0.000923339	-4.6	0.000389946	-4.6	7.88148e-05	-4.6	0.000419614	-4.6	0.000257744	-4.6	1.98818e-05	-4.6	6.1125e-05	-4.6	0.00037948	-4.6	-0.0001714	-4.6	5.69003e-05	-7.3	-0.000190254	-7.3	-0.00023297	-7.3	-0.000260896	-4.6	2.08726e-05	-4.6	0.000218003	-4.6	0.000298231	-4.6	-0.000175107	-4.6	0.000150336	-4.6	-0.000797101	-4.6	0.000578188	-4.6	0.000906167	-4.6	0.00031405	-4.6
	-4.4	-0.000255072	-4.4	-0.000229783	-4.4	-0.000536131	-4.4	0.000685618	-4.4	-2.07408e-06	-4.4	0.000713777	-4.4	0.000323237	-4.4	-0.000211053	-4.4	8.43104e-06	-4.4	0.000391253	-4.4	-1.78076e-05	-4.4	1.76588e-05	-7.2	-0.000205202	-7.2	9.03027e-05	-7.2	-2.81543e-05	-4.4	0.000150925	-4.4	-0.000100498	-4.4	0.000675648	-4.4	-9.30744e-05	-4.4	0.000343871	-4.4	0.000432161	-4.4	0.000152217	-4.4	0.000320844	-4.4	0.000331996	-4.4
	-4.2	0.000361465	-4.2	-0.000304596	-4.2	-0.000662718	-4.2	0.000996289	-4.2	-8.08889e-05	-4.2	0.000367703	-4.2	1.47887e-05	-4.2	0.000356342	-4.2	-0.000174944	-4.2	0.000497206	-4.2	-1.78076e-05	-4.2	-9.51609e-05	-7.1	-0.000410403	-7.1	3.4315e-05	-7.1	-0.000210218	-4.2	0.000374101	-4.2	0.000171619	-4.2	0.000114622	-4.2	1.57754e-06	-4.2	0.000304127	-4.2	0.000346929	-4.2	-0.000141597	-4.2	0.000242801	-4.2	0.00049949	-4.2
	-4	0.000317817	-4	-0.000108212	-4	-0.000232324	-4	0.000597774	-4	0.000186666	-4	0.0004088	-4	0.000200703	-4	0.000393047	-4	0.000267686	-4	0.000652211	-4	-8.14924e-05	-4	0.000212886	-7	4.48878e-05	-7	-0.000267296	-7	-0.000640041	-4	-0.000128447	-4	-1.85534e-05	-4	0.000390035	-4	0.000110428	-4	0.000186624	-4	0.00037454	-4	0.000155757	-4	0.000456697	-4	0.000524913	-4
	-3.8	0.000321909	-3.8	-4.27503e-05	-3.8	-0.000110205	-3.8	0.000531354	-3.8	9.74815e-05	-3.8	0.00122208	-3.8	8.66191e-05	-3.8	0.000518455	-3.8	0.000246608	-3.8	0.000611006	-3.8	4.58771e-05	-3.8	0.000344346	-6.9	-0.00030146	-6.9	-0.000214915	-6.9	-0.00041293	-3.8	7.06457e-05	-3.8	3.24685e-05	-3.8	0.000499325	-3.8	7.88769e-05	-3.8	0.000350783	-3.8	0.000351732	-3.8	0.000443671	-3.8	0.000398887	-3.8	0.000590713	-3.8
	-3.6	0.000478771	-3.6	6.67974e-05	-3.6	-0.000492942	-3.6	0.000539925	-3.6	6.01481e-05	-3.6	4.10963e-05	-3.6	-0.000162675	-3.6	0.000400694	-3.6	-3.58319e-05	-3.6	0.000448154	-3.6	1.40347e-05	-3.6	0.000315895	-6.8	-0.00101745	-6.8	-0.00037747	-6.8	-0.000640041	-3.6	-1.60559e-06	-3.6	4.63836e-05	-3.6	0.00069022	-3.6	-0.000148289	-3.6	0.00031104	-3.6	0.000412954	-3.6	0.000293814	-3.6	0.000287603	-3.6	0.0005952	-3.6
	-3.4	0.000484227	-3.4	5.61098e-05	-3.4	-0.000376781	-3.4	0.000169262	-3.4	8.5037e-05	-3.4	-0.000160059	-3.4	4.64786e-05	-3.4	0.000256934	-3.4	1.68621e-05	-3.4	0.00184124	-3.4	0.000128293	-3.4	0.000270768	-6.7	-0.000451015	-6.7	-0.00032509	-6.7	-0.000512407	-3.4	-1.9267e-05	-3.4	0.000199449	-3.4	0.000643589	-3.4	-0.00107273	-3.4	0.000302399	-3.4	0.000406952	-3.4	0.000267854	-3.4	0.000278932	-3.4	0.000481544	-3.4
	-3.2	0.00026462	-3.2	-0.000354026	-3.2	-0.000475072	-3.2	0.000968436	-3.2	2.90371e-05	-3.2	0.000423941	-3.2	-3.8028e-05	-3.2	0.00036246	-3.2	0.000107496	-3.2	0.00151553	-3.2	1.9654e-05	-3.2	0.000404189	-6.6	-0.000436054	-6.6	-0.000447901	-6.6	-0.000427945	-3.2	0.000788341	-3.2	0.000751413	-3.2	0.000394406	-3.2	0.000731977	-3.2	0.000207359	-3.2	0.00045497	-3.2	0.000243075	-3.2	0.000364201	-3.2	0.000349942	-3.2
	-3	0.000246888	-3	0.000165658	-3	-0.000449755	-3	-0.000203543	-3	-0.000329778	-3	0.000320119	-3	-5.70419e-05	-3	-0.000275287	-3	0.000149651	-3	0.00089747	-3	5.71156e-05	-3	0.000363966	-6.5	-0.000444603	-6.5	-0.000554458	-6.5	-0.00062127	-3	0.000170192	-3	0.000610716	-3	0.000717907	-3	0.000212968	-3	0.000489022	-3	0.000411754	-3	0.000331573	-3	7.5153e-05	-3	0.000361905	-3
	-2.8	0.000372377	-2.8	0.000106876	-2.8	-0.000528684	-2.8	0.000190687	-2.8	0.000221925	-2.8	0.000499644	-2.8	0.000893656	-2.8	0.000940559	-2.8	-0.00010328	-2.8	0.000471698	-2.8	1.9654e-05	-2.8	0.000301179	-6.4	-0.000624152	-6.4	-0.000252859	-6.4	-0.000606255	-2.8	0.000314695	-2.8	0.000459197	-2.8	8.83924e-05	-2.8	0.000460641	-2.8	0.00082771	-2.8	0.000309715	-2.8	0.000293814	-2.8	-0.000442244	-2.8	0.000326014	-2.8
	-2.6	0.000327365	-2.6	-5.0766e-05	-2.6	-0.000582298	-2.6	0.000132839	-2.6	0.000611852	-2.6	0.000657541	-2.6	0.000773234	-2.6	-0.000108585	-2.6	0.000725069	-2.6	0.000854305	-2.6	4.77501e-05	-2.6	0.000578812	-6.3	-0.000433931	-6.3	-0.000514706	-6.3	-0.000516161	-2.6	0.000433508	-2.6	0.000558148	-2.6	-0.000498864	-2.6	0.000383341	-2.6	0.000506303	-2.6	0.000337326	-2.6	0.000227735	-2.6	0.00047693	-2.6	0.000258718	-2.6
	-2.4	0.000416026	-2.4	0.00016165	-2.4	-0.000409544	-2.4	0.000580633	-2.4	0.000109926	-2.4	-0.00104471	-2.4	0.000669714	-2.4	0.000620923	-2.4	0.000763009	-2.4	0.000483471	-2.4	0.000986167	-2.4	0.000243298	-6.2	-0.000788743	-6.2	-0.000355793	-6.2	-0.00179812	-2.4	0.000651867	-2.4	0.000810168	-2.4	0.000346319	-2.4	0.000258716	-2.4	0.000863998	-2.4	0.000262898	-2.4	0.000152217	-2.4	0.000147415	-2.4	0.000213853	-2.4
	-2.2	0.000275532	-2.2	-3.74065e-05	-2.2	-0.000489964	-2.2	0.000445652	-2.2	0.000825482	-2.2	-0.000216297	-2.2	0.00111338	-2.2	0.000642335	-2.2	0.000813595	-2.2	0.000813101	-2.2	0.000399889	-2.2	0.000303142	-6.1	-0.00185751	-6.1	-0.000801888	-6.1	-0.000499269	-2.2	0.000722512	-2.2	0.000898298	-2.2	0.000107336	-2.2	0.000298155	-2.2	0.000898562	-2.2	0.000307315	-2.2	7.43386e-05	-2.2	-2.89048e-06	-2.2	0.000243763	-2.2
	-2	0.000312361	-2	0.000144283	-2	-0.000540598	-2	0.000955581	-2	0.000860741	-2	0.000125452	-2	0.00104154	-2	0.000541396	-2	0.000849427	-2	0.000724807	-2	0.000663994	-2	0.000473843	-6	-0.00134236	-6	-0.000310641	-6	-0.00109614	-2	0.00059246	-2	0.000799346	-2	-4.42138e-05	-2	1.10428e-05	-2	0.000896828	-2	0.000196874	-2	0.000188796	-2	-4.91383e-05	-2	0.000411256	-2
	-1.8	0.000304177	-1.8	4.00785e-05	-1.8	-0.00041848	-1.8	-0.00106699	-1.8	0.0011677	-1.8	-5.4074e-05	-1.8	0.00106901	-1.8	0.000663745	-1.8	0.000992755	-1.8	0.000979878	-1.8	0.000650882	-1.8	0.000415961	-5.9	0.000728856	-5.9	-0.000292573	-5.9	-0.00119562	-1.8	-0.000486492	-1.8	-7.57597e-05	-1.8	-8.79299e-05	-1.8	0.000104117	-1.8	0.000940029	-1.8	0.000406952	-1.8	0.000127438	-1.8	-3.17954e-05	-1.8	0.000203385	-1.8
	-1.6	0.000331457	-1.6	0.000144283	-1.6	-0.000507835	-1.6	0.000111414	-1.6	0.000286222	-1.6	-0.000419614	-1.6	-0.000321124	-1.6	-0.000925267	-1.6	0.000906337	-1.6	-0.00055447	-1.6	0.000733297	-1.6	0.000509159	-5.8	-0.00169293	-5.8	-0.000641133	-5.8	-0.00125192	-1.6	0.000240838	-1.6	0.000140696	-1.6	-5.44143e-05	-1.6	0.000107273	-1.6	0.000177984	-1.6	0.000356533	-1.6	0.000122718	-1.6	-2.02334e-05	-1.6	0.000381347	-1.6
	-1.4	0.000349189	-1.4	6.27895e-05	-1.4	-0.000421458	-1.4	-0.000231397	-1.4	0.000250963	-1.4	-0.000391497	-1.4	0.00010352	-1.4	0.000256934	-1.4	-0.00028244	-1.4	-0.000216993	-1.4	0.000568466	-1.4	0.000506216	-5.7	-0.00120129	-5.7	-0.000297999	-5.7	-0.00141522	-1.4	-7.22512e-05	-1.4	-9.74055e-05	-1.4	-0.000138933	-1.4	1.41978e-05	-1.4	-0.000634174	-1.4	0.000380542	-1.4	6.13591e-05	-1.4	-7.22621e-06	-1.4	0.000367888	-1.4
	-1.2	0.000208695	-1.2	-8.81724e-05	-1.2	-0.000321679	-1.2	-0.000306386	-1.2	0.000601481	-1.2	-0.000268208	-1.2	0.00019859	-1.2	-0.000535279	-1.2	-5.48018e-05	-1.2	-0.000436746	-1.2	-0.000849455	-1.2	-0.000383587	-5.6	-0.00152832	-5.6	-0.000279938	-5.6	-0.00143962	-1.2	-0.000117208	-1.2	-3.09224e-06	-1.2	0.000111708	-1.2	0.000408582	-1.2	0.000556414	-1.2	0.000285707	-1.2	0.000188796	-1.2	-0.000164757	-1.2	0.000400788	-1.2
	-1	0.000150042	-1	0.000124243	-1	-0.0004572	-1	-0.000602058	-1	0.000103704	-1	-0.000216297	-1	-0.000293659	-1	-0.000659157	-1	8.00949e-05	-1	-0.000587826	-1	1.9654e-05	-1	-0.000214848	-5.5	-0.00162024	-5.5	-0.000469574	-5.5	-0.00152972	-1	-0.000134869	-1	-0.00010359	-1	3.59327e-05	-1	0.00023032	-1	-5.52958e-05	-1	0.000238889	-1	0.000126257	-1	-7.94884e-05	-1	0.000385833	-1
	-0.8	0.000331457	-0.8	-1.20235e-05	-0.8	-0.000513792	-0.8	-0.000231397	-0.8	-1.03704e-05	-0.8	-0.00021846	-0.8	1.47887e-05	-0.8	-0.000486339	-0.8	-0.000396259	-0.8	-0.000623144	-0.8	-5.52692e-05	-0.8	-0.000199151	-5.4	-0.00180832	-5.4	-0.000556259	-5.4	-0.00136267	-0.8	-0.000210331	-0.8	-0.000100498	-0.8	5.34193e-05	-0.8	4.73261e-05	-0.8	-7.25758e-05	-0.8	0.000192072	-0.8	0.000151037	-0.8	-0.000222567	-0.8	0.000174971	-0.8
	-0.6	0.000137766	-0.6	-0.000101532	-0.6	-0.000388695	-0.6	-0.000432796	-0.6	-0.000201185	-0.6	-0.000410963	-0.6	-0.000321124	-0.6	-0.00062857	-0.6	-0.000231854	-0.6	-0.000423011	-0.6	-0.000117081	-0.6	-0.000191303	-5.3	-0.00135946	-5.3	-0.000471381	-5.3	-0.001083	-0.6	-0.000184642	-0.6	-0.000136058	-0.6	-0.000245309	-0.6	-4.73261e-06	-0.6	-0.000188352	-0.6	0.000175265	-0.6	7.78783e-05	-0.6	-0.00020667	-0.6	0.000337978	-0.6
	-0.4	9.41177e-05	-0.4	-0.000287229	-0.4	-0.000501878	-0.4	-0.000357807	-0.4	-0.000275852	-0.4	-0.000733244	-0.4	-0.000485912	-0.4	-0.00055669	-0.4	-0.000236069	-0.4	-0.000403391	-0.4	-9.4604e-05	-0.4	-0.000256052	-5.2	-0.00134664	-5.2	-0.000346762	-5.2	-0.000970388	-0.4	-0.000409424	-0.4	-0.000168527	-0.4	-8.50156e-05	-0.4	3.15507e-05	-0.4	-0.000252287	-0.4	0.000118844	-0.4	5.66389e-05	-0.4	3.17954e-05	-0.4	0.000192917	-0.4
	-0.2	-0.000154134	-0.2	-0.000681333	-0.2	-0.000603148	-0.2	-0.000668478	-0.2	-0.000611852	-0.2	-0.000307141	-0.2	-0.000376053	-0.2	-0.00053222	-0.2	-0.000221315	-0.2	-0.000399466	-0.2	4.2131e-05	-0.2	-0.000255071	-5.1	-0.00105593	-5.1	-0.000577937	-5.1	-0.00122377	-0.2	-0.000266527	-0.2	-0.000296855	-0.2	-0.000156419	-0.2	-0.00023032	-0.2	-5.70238e-05	-0.2	5.88219e-05	-0.2	-4.36591e-05	-0.2	-0.000257253	-0.2	-7.62694e-05	-0.2
	0	0.000902982	0	-0.0029658	-2.94209e-15	-0.000609104	-2.94209e-15	-0.000533497	-2.94209e-15	-0.000112	-2.94209e-15	-0.00147514	-2.94209e-15	-0.000652813	-2.94209e-15	-0.000425164	-2.94209e-15	-0.000474246	-3.05311e-15	-0.000348452	-3.05311e-15	-0.00014705	-3.05311e-15	-0.000229564	-5	-0.000976845	-5	-0.000308835	-5	-0.000758289	0	0.00418897	0	-1.3915e-05	0	0.00164761	0	0.000927594	0	-0.000174528	0	-0.000879928	0	1.17998e-06	0	6.35907e-05	0	-7.77652e-05	0
	0.2	0.0208641	0.2	0.0404191	0.2	0.00232919	0.2	0.0143058	0.2	0.00842281	0.2	0.012835	0.2	0.00109859	0.2	0.0409549	0.2	0.00857226	0.2	0.00105836	0.2	0.000309981	0.2	-0.000158929	-4.9	-0.00095546	-4.9	-0.000476794	-4.9	-0.00110365	0.2	0.0555404	0.2	0.000921484	0.2	0.0228719	0.2	0.042868	0.2	0.0106877	0.2	-0.00149696	0.2	0.00089206	0.2	0.0039643	0.2	0.00687471	0.2
	0.4	0.0757671	0.4	0.157957	0.4	0.0133943	0.4	0.130238	0.4	0.0476602	0.4	0.0570957	0.4	0.0150781	0.4	0.169022	0.4	0.0425809	0.4	0.0202691	0.4	0.00457311	0.4	0.00712041	-4.8	-0.000728903	-4.8	-0.000489443	-4.8	-0.00106986	0.4	0.16754	0.4	0.0284486	0.4	0.0720163	0.4	0.134156	0.4	0.0625552	0.4	0.0154413	0.4	0.00715063	0.4	0.0156997	0.4	0.034206	0.4
	0.6	0.142123	0.6	0.25711	0.6	0.0309229	0.6	0.256954	0.6	0.0953203	0.6	0.101309	0.6	0.0370307	0.6	0.287687	0.6	0.0971023	0.6	0.0552001	0.6	0.0183627	0.6	0.0292311	-4.7	-0.000602779	-4.7	-0.000717003	-4.7	-0.000671949	0.6	0.264049	0.6	0.129161	0.6	0.131796	0.6	0.205531	0.6	0.139695	0.6	0.0543827	0.6	0.0190967	0.6	0.035076	0.6	0.0721837	0.6
	0.8	0.191467	0.8	0.300247	0.8	0.0500434	0.8	0.314568	0.8	0.124013	0.8	0.129875	0.8	0.0542109	0.8	0.34228	0.8	0.136679	0.8	0.0860224	0.8	0.0344993	0.8	0.0567169	-4.6	-0.00057713	-4.6	-0.000650179	-4.6	-0.000739518	0.8	0.302553	0.8	0.220732	0.8	0.173288	0.8	0.23847	0.8	0.202116	0.8	0.0930217	0.8	0.0313744	0.8	0.052773	0.8	0.103215	0.8
	1	0.216987	1	0.309191	1	0.0678757	1	0.331796	1	0.137283	1	0.143781	1	0.0645059	1	0.351017	1	0.155916	1	0.106881	1	0.0477832	1	0.0827342	-4.5	-0.000592092	-4.5	-0.000532785	-4.5	-0.000983525	1	0.30951	1	0.26385	1	0.192529	1	0.249639	1	0.230069	1	0.11832	1	0.0414596	1	0.0648278	1	0.122987	1
	1.2	0.224888	1.2	0.305407	1.2	0.0831778	1.2	0.332671	1.2	0.142968	1.2	0.14913	1.2	0.0698509	1.2	0.341343	1.2	0.163996	1.2	0.119343	1.2	0.0570924	1.2	0.103241	-4.4	-0.000844338	-4.4	-0.00043706	-4.4	-0.000778935	1.2	0.305318	1.2	0.276287	1.2	0.198369	1.2	0.251358	1.2	0.239574	1.2	0.130714	1.2	0.0487896	1.2	0.0723416	1.2	0.133852	1.2
	1.4	0.223022	1.4	0.297211	1.4	0.0965078	1.4	0.327451	1.4	0.145529	1.4	0.149906	1.4	0.0727008	1.4	0.326462	1.4	0.166393	1.4	0.125507	1.4	0.0637119	1.4	0.117229	-4.3	-0.00105805	-4.3	-0.000818134	-4.3	-0.000983525	1.4	0.297341	1.4	0.275695	1.4	0.197042	1.4	0.249653	1.4	0.242068	1.4	0.135313	1.4	0.0534506	1.4	0.0768275	1.4	0.139466	1.4
	1.6	0.217015	1.6	0.287203	1.6	0.10683	1.6	0.31959	1.6	0.146137	1.6	0.148691	1.6	0.073903	1.6	0.31074	1.6	0.166349	1.6	0.127964	1.6	0.0677483	1.6	0.125017	-4.2	-0.000592092	-4.2	-0.000715197	-4.2	-0.00104733	1.6	0.288117	1.6	0.270138	1.6	0.193116	1.6	0.245734	1.6	0.240756	1.6	0.135995	1.6	0.0564347	1.6	0.0795202	1.6	0.142045	1.6
	1.8	0.209696	1.8	0.277117	1.8	0.115106	1.8	0.310922	1.8	0.145671	1.8	0.146508	1.8	0.0743044	1.8	0.296209	1.8	0.165047	1.8	0.12781	1.8	0.0703856	1.8	0.127964	-4.1	-0.000976845	-4.1	-0.000540009	-4.1	-0.00106236	1.8	0.278361	1.8	0.262791	1.8	0.188092	1.8	0.241502	1.8	0.238249	1.8	0.134929	1.8	0.0580714	1.8	0.0809484	1.8	0.142984	1.8
	2	0.202394	2	0.267226	2	0.120868	2	0.301248	2	0.144637	2	0.14379	2	0.0744333	2	0.282066	2	0.163181	2	0.126505	2	0.0719853	2	0.127631	-4	-0.000656217	-4	-0.000583354	-4	-0.00130073	2	0.269205	2	0.255097	2	0.182748	2	0.237025	2	0.235137	2	0.133202	2	0.0590437	2	0.0815174	2	0.143001	2
	2.2	0.194945	2.2	0.257561	2.2	0.125153	2.2	0.291986	2.2	0.143362	2.2	0.140776	2.2	0.0743087	2.2	0.269562	2.2	0.160956	2.2	0.124508	2.2	0.0732965	2.2	0.125106	-3.9	-0.000752408	-3.9	-0.000464156	-3.9	-0.0010586	2.2	0.260256	2.2	0.24722	2.2	0.177697	2.2	0.23227	2.2	0.231786	2.2	0.131038	2.2	0.0596101	2.2	0.0819976	2.2	0.142646	2.2
	2.4	0.187875	2.4	0.248849	2.4	0.128092	2.4	0.283032	2.4	0.141595	2.4	0.137744	2.4	0.073886	2.4	0.257635	2.4	0.158307	2.4	0.122571	2.4	0.0737591	2.4	0.121767	-3.8	-0.000718191	-3.8	-0.00058698	-3.8	-0.000987273	2.4	0.251897	2.4	0.239792	2.4	0.17259	2.4	0.2274	2.4	0.228021	2.4	0.128645	2.4	0.0597658	2.4	0.0822736	2.4	0.142036	2.4
	2.6	0.181304	2.6	0.240294	2.6	0.129663	2.6	0.274704	2.6	0.139678	2.6	0.134577	2.6	0.0736431	2.6	0.246621	2.6	0.155755	2.6	0.120395	2.6	0.0743416	2.6	0.117756	-3.7	-0.000369791	-3.7	-0.000431647	-3.7	-0.000778935	2.6	0.244267	2.6	0.232419	2.6	0.167883	2.6	0.22254	2.6	0.224523	2.6	0.126435	2.6	0.0598024	2.6	0.08225	2.6	0.140982	2.6
	2.8	0.175007	2.8	0.232228	2.8	0.130039	2.8	0.267031	2.8	0.137474	2.8	0.131415	2.8	0.0730854	2.8	0.23646	2.8	0.152924	2.8	0.118012	2.8	0.0742442	2.8	0.113945	-3.6	-0.000859281	-3.6	-0.00053098	-3.6	-0.00105485	2.8	0.237088	2.8	0.225811	2.8	0.16334	2.8	0.218398	2.8	0.220997	2.8	0.124233	2.8	0.0597835	2.8	0.0816994	2.8	0.139869	2.8
	3	0.16939	3	0.224979	3	0.129972	3	0.2592	3	0.135809	3	0.128651	3	0.0722763	3	0.226758	3	0.149826	3	0.115766	3	0.0742405	3	0.110051	-3.5	-0.000878519	-3.5	-0.000453319	-3.5	-0.00119374	3	0.23022	3	0.219304	3	0.158559	3	0.213914	3	0.217577	3	0.122169	3	0.0597186	3	0.0818385	3	0.138589	3
	3.2	0.163913	3.2	0.217728	3.2	0.129334	3.2	0.252415	3.2	0.133921	3.2	0.125798	3.2	0.0714777	3.2	0.218271	3.2	0.146839	3.2	0.11306	3.2	0.0742779	3.2	0.106343	-3.4	-0.000978967	-3.4	-0.000500273	-3.4	-0.00109614	3.2	0.223684	3.2	0.213171	3.2	0.154588	3.2	0.209924	3.2	0.214162	3.2	0.12016	3.2	0.059295	3.2	0.081473	3.2	0.137379	3.2
	3.4	0.158574	3.4	0.211323	3.4	0.128278	3.4	0.245573	3.4	0.132079	3.4	0.12296	3.4	0.0707868	3.4	0.21004	3.4	0.144149	3.4	0.110913	3.4	0.0739933	3.4	0.103039	-3.3	-0.00072891	-3.3	-0.000671832	-3.3	-0.00100042	3.4	0.217448	3.4	0.207339	3.4	0.150675	3.4	0.206121	3.4	0.21079	3.4	0.118218	3.4	0.0589504	3.4	0.081126	3.4	0.136054	3.4
	3.6	0.153586	3.6	0.205116	3.6	0.126409	3.6	0.239103	3.6	0.129895	3.6	0.119908	3.6	0.0698403	3.6	0.202545	3.6	0.141407	3.6	0.108756	3.6	0.0735419	3.6	0.099984	-3.2	-0.000893481	-3.2	-0.00025646	-3.2	-0.000996662	3.6	0.211951	3.6	0.202012	3.6	0.146782	3.6	0.202479	3.6	0.207849	3.6	0.116306	3.6	0.0586991	3.6	0.0805621	3.6	0.134916	3.6
	3.8	0.149132	3.8	0.199615	3.8	0.124506	3.8	0.233126	3.8	0.12819	3.8	0.117273	3.8	0.0686214	3.8	0.195537	3.8	0.139072	3.8	0.106981	3.8	0.0731784	3.8	0.097029	-3.1	-0.000513004	-3.1	-0.000532785	-3.1	-0.00109802	3.8	0.206586	3.8	0.196811	3.8	0.14331	3.8	0.198541	3.8	0.204685	3.8	0.114321	3.8	0.0583215	3.8	0.080127	3.8	0.133775	3.8
	4	0.144714	4	0.194329	4	0.122543	4	0.227855	4	0.126434	4	0.114877	4	0.0680361	4	0.18932	4	0.136071	4	0.10509	4	0.0727252	4	0.0942533	-3	-0.000728893	-3	-0.000299805	-3	-0.000936598	4	0.201607	4	0.192122	4	0.140138	4	0.195013	4	0.20156	4	0.112475	4	0.0578542	4	0.0795824	4	0.132571	4
	4.2	0.140859	4.2	0.189308	4.2	0.120375	4.2	0.222633	4.2	0.124672	4.2	0.112228	4.2	0.0670579	4.2	0.183425	4.2	0.133661	4.2	0.102897	4.2	0.0723693	4.2	0.0917559	-2.9	-0.000837923	-2.9	-0.000373854	-2.9	-0.00124817	4.2	0.196774	4.2	0.187578	4.2	0.136855	4.2	0.191903	4.2	0.198386	4.2	0.11073	4.2	0.057669	4.2	0.0789549	4.2	0.13129	4.2
	4.4	0.137157	4.4	0.1844	4.4	0.118704	4.4	0.21742	4.4	0.122891	4.4	0.110028	4.4	0.0661854	4.4	0.177717	4.4	0.131301	4.4	0.100954	4.4	0.0720808	4.4	0.0893424	-2.8	-0.000814391	-2.8	-0.000308826	-2.8	-0.00100229	4.4	0.192397	4.4	0.183527	4.4	0.133824	4.4	0.188803	4.4	0.195738	4.4	0.109279	4.4	0.0572513	4.4	0.0785938	4.4	0.130111	4.4
	4.6	0.133697	4.6	0.180025	4.6	0.116479	4.6	0.212416	4.6	0.121194	4.6	0.107653	4.6	0.0654207	4.6	0.172794	4.6	0.12897	4.6	0.0990133	4.6	0.0715358	4.6	0.0870479	-2.7	-0.000812257	-2.7	-0.000290774	-2.7	-0.00107737	4.6	0.18803	4.6	0.179402	4.6	0.13103	4.6	0.185749	4.6	0.193147	4.6	0.1075	4.6	0.0568819	4.6	0.0778627	4.6	0.129003	4.6
	4.8	0.130346	4.8	0.17572	4.8	0.11486	4.8	0.208023	4.8	0.119369	4.8	0.105719	4.8	0.0644552	4.8	0.167945	4.8	0.126469	4.8	0.0971023	4.8	0.0713578	4.8	0.0849197	-2.6	-0.000502316	-2.6	-0.000527368	-2.6	-0.0011318	4.8	0.183988	4.8	0.1755	4.8	0.128182	4.8	0.182666	4.8	0.190572	4.8	0.105845	4.8	0.0564878	4.8	0.0774461	4.8	0.127799	4.8
	5	0.127255	5	0.1719	5	0.113176	5	0.203965	5	0.117645	5	0.103567	5	0.0639777	5	0.163961	5	0.12448	5	0.0954678	5	0.0704681	5	0.0828256	-2.5	-0.000850732	-2.5	-0.000379271	-2.5	-0.000891551	5	0.180016	5	0.171766	5	0.125677	5	0.180016	5	0.187586	5	0.104255	5	0.0558553	5	0.0768897	5	0.126568	5
	5.2	0.12419	5.2	0.167909	5.2	0.111268	5.2	0.199645	5.2	0.115916	5.2	0.101795	5.2	0.0630144	5.2	0.159524	5.2	0.122234	5.2	0.0937668	5.2	0.0700167	5.2	0.0808144	-2.4	-0.000609212	-2.4	-0.000299806	-2.4	-0.00123879	5.2	0.176271	5.2	0.168477	5.2	0.123286	5.2	0.177326	5.2	0.185172	5.2	0.102672	5.2	0.0556029	5.2	0.0762059	5.2	0.12556	5.2
	5.4	0.121169	5.4	0.164348	5.4	0.109598	5.4	0.195336	5.4	0.114257	5.4	0.100273	5.4	0.0621819	5.4	0.155558	5.4	0.120345	5.4	0.0919832	5.4	0.0695016	5.4	0.0791287	-2.3	-0.00082933	-2.3	-0.000554452	-2.3	-0.00116934	5.4	0.172743	5.4	0.165312	5.4	0.120806	5.4	0.174679	5.4	0.182598	5.4	0.101523	5.4	0.0550329	5.4	0.0756524	5.4	0.124322	5.4
	5.6	0.118677	5.6	0.16071	5.6	0.107858	5.6	0.191579	5.6	0.112852	5.6	0.098776	5.6	0.0615735	5.6	0.151914	5.6	0.118287	5.6	0.0904587	5.6	0.0686887	5.6	0.0772522	-2.2	-0.000634842	-2.2	-0.000400944	-2.2	-0.00135516	5.6	0.169397	5.6	0.16192	5.6	0.118522	5.6	0.172092	5.6	0.180594	5.6	0.0998128	5.6	0.0547285	5.6	0.0750804	5.6	0.123223	5.6
	5.8	0.115915	5.8	0.157734	5.8	0.106191	5.8	0.187981	5.8	0.111348	5.8	0.0966736	5.8	0.060496	5.8	0.148406	5.8	0.11642	5.8	0.0889714	5.8	0.0681736	5.8	0.0754605	-2.1	-0.000560029	-2.1	-0.000419004	-2.1	-0.00126694	5.8	0.166207	5.8	0.159153	5.8	0.11636	5.8	0.169996	5.8	0.178056	5.8	0.0985989	5.8	0.0542907	5.8	0.0745395	5.8	0.122122	5.8
	6	0.113637	6	0.154588	6	0.104419	6	0.184195	6	0.10997	6	0.0952591	6	0.0599722	6	0.145192	6	0.114618	6	0.0874783	6	0.0676585	6	0.0737843	-2	-0.000981119	-2	-0.000581549	-2	-0.00108112	6	0.163007	6	0.15616	6	0.114306	6	0.167348	6	0.175775	6	0.0974163	6	0.0538529	6	0.0739328	6	0.121102	6
	6.2	0.11145	6.2	0.151686	6.2	0.103	6.2	0.181115	6.2	0.108321	6.2	0.093931	6.2	0.0590975	6.2	0.142041	6.2	0.113161	6.2	0.0859145	6.2	0.0673063	6.2	0.0722117	-1.9	-0.00101535	-1.9	-0.000377467	-1.9	-0.00113368	6.2	0.159921	6.2	0.153553	6.2	0.112067	6.2	0.165069	6.2	0.173872	6.2	0.0959375	6.2	0.0533679	6.2	0.0734197	6.2	0.119944	6.2
	6.4	0.109351	6.4	0.148891	6.4	0.10161	6.4	0.177697	6.4	0.107047	6.4	0.0923325	6.4	0.0583517	6.4	0.139294	6.4	0.111359	6.4	0.0848883	6.4	0.0669373	6.4	0.0708334	-1.8	-0.00104951	-1.8	-0.000671844	-1.8	-0.00130824	6.4	0.157094	6.4	0.150994	6.4	0.110396	6.4	0.163015	6.4	0.171637	6.4	0.094766	6.4	0.0530659	6.4	0.0729414	6.4	0.119161	6.4
	6.6	0.107306	6.6	0.146205	6.6	0.100225	6.6	0.174648	6.6	0.10535	6.6	0.0909266	6.6	0.0578447	6.6	0.136721	6.6	0.109757	6.6	0.0833539	6.6	0.0661937	6.6	0.0695078	-1.7	-0.00100036	-1.7	-0.000323283	-1.7	-0.000998535	6.6	0.154232	6.6	0.148406	6.6	0.108741	6.6	0.16078	6.6	0.169632	6.6	0.0935005	6.6	0.0526624	6.6	0.0724038	6.6	0.117807	6.6
	6.8	0.105165	6.8	0.143396	6.8	0.0987358	6.8	0.17142	6.8	0.104065	6.8	0.0892569	6.8	0.0570292	6.8	0.134095	6.8	0.107825	6.8	0.0822042	6.8	0.0656599	6.8	0.0680863	-1.6	-0.000906307	-1.6	-0.000417198	-1.6	-0.00120125	6.8	0.151673	6.8	0.145954	6.8	0.10701	6.8	0.158807	6.8	0.167595	6.8	0.0923733	6.8	0.052378	6.8	0.0717057	6.8	0.116812	6.8
	7	0.103067	7	0.141008	7	0.0975966	7	0.168512	7	0.102646	7	0.0879915	7	0.0565327	7	0.131581	7	0.106535	7	0.0809583	7	0.0648676	7	0.06669	-1.5	-0.000867832	-1.5	-0.000254654	-1.5	-0.000974136	7	0.149155	7	0.143788	7	0.105216	7	0.157122	7	0.165851	7	0.091412	7	0.0518163	7	0.0711435	7	0.115699	7
	7.2	0.101462	7.2	0.13867	7.2	0.096475	7.2	0.165731	7.2	0.10163	7.2	0.0866418	7.2	0.05577	7.2	0.12899	7.2	0.105036	7.2	0.0799576	7.2	0.0644911	7.2	0.0653745	-1.4	-0.00102814	-1.4	-0.000464157	-1.4	-0.00140959	7.2	0.146638	7.2	0.141377	7.2	0.103795	7.2	0.154987	7.2	0.164023	7.2	0.0903001	7.2	0.0516629	7.2	0.0707576	7.2	0.114928	7.2
	7.4	0.0998011	7.4	0.136551	7.4	0.0951513	7.4	0.163047	7.4	0.100269	7.4	0.0853116	7.4	0.0555925	7.4	0.12691	7.4	0.103689	7.4	0.0787097	7.4	0.0640266	7.4	0.0640856	-1.3	-0.000786621	-1.3	-0.000632108	-1.3	-0.0012463	7.4	0.144455	7.4	0.139366	7.4	0.101963	7.4	0.153002	7.4	0.162111	7.4	0.0891606	7.4	0.0513372	7.4	0.0702922	7.4	0.113978	7.4
	7.6	0.0981822	7.6	0.134086	7.6	0.0941745	7.6	0.160336	7.6	0.0989623	7.6	0.084667	7.6	0.0547158	7.6	0.124464	7.6	0.102249	7.6	0.0776129	7.6	0.0634797	7.6	0.062867	-1.2	-0.000906307	-1.2	-0.000651985	-1.2	-0.00138707	7.6	0.141859	7.6	0.137233	7.6	0.100467	7.6	0.151129	7.6	0.160454	7.6	0.0880844	7.6	0.0510187	7.6	0.0697489	7.6	0.113031	7.6
	7.8	0.0965278	7.8	0.132128	7.8	0.0928417	7.8	0.157902	7.8	0.0976121	7.8	0.0833346	7.8	0.0542257	7.8	0.122497	7.8	0.101097	7.8	0.0769439	7.8	0.0631687	7.8	0.0617831	-1.1	-0.0013787	-1.1	-0.000666433	-1.1	-0.00137017	7.8	0.139896	7.8	0.135387	7.8	0.0992242	7.8	0.149393	7.8	0.158663	7.8	0.0869867	7.8	0.0505785	7.8	0.0694338	7.8	0.111966	7.8
	8	0.0949438	8	0.12987	8	0.0917368	8	0.155408	8	0.0964113	8	0.0821645	8	0.0536785	8	0.120323	8	0.0997412	8	0.0758156	8	0.0624026	8	0.0607393	-1	-0.00111151	-1	-0.000574325	-1	-0.00125192	8	0.137987	8	0.133575	8	0.0979357	8	0.147807	8	0.156931	8	0.0860254	8	0.0502481	8	0.0688585	8	0.111159	8
	8.2	0.0936155	8.2	0.127815	8.2	0.0906198	8.2	0.153111	8.2	0.0950134	8.2	0.081481	8.2	0.0531672	8.2	0.11842	8.2	0.0982806	8.2	0.0744795	8.2	0.0621722	8.2	0.0596855	-0.900002	-0.00125685	-0.900002	-0.00054001	-0.900002	-0.00114306	8.2	0.135593	8.2	0.131726	8.2	0.096404	8.2	0.14614	8.2	0.155472	8.2	0.0851071	8.2	0.0498068	8.2	0.0684756	8.2	0.110432	8.2
	8.4	0.0921985	8.4	0.125981	8.4	0.0897703	8.4	0.150735	8.4	0.0940302	8.4	0.0802438	8.4	0.0523496	8.4	0.116632	8.4	0.0972372	8.4	0.0739791	8.4	0.0616459	8.4	0.0587055	-0.799995	-0.00078874	-0.799995	-0.000428026	-0.799995	-0.00105109	8.4	0.133922	8.4	0.130008	8.4	0.0952647	8.4	0.144515	8.4	0.153945	8.4	0.0841981	8.4	0.0493938	8.4	0.0679827	8.4	0.10938	8.4
	8.6	0.0908765	8.6	0.124074	8.6	0.08877	8.6	0.148934	8.6	0.0923938	8.6	0.0790585	8.6	0.0519757	8.6	0.11467	8.6	0.0962277	8.6	0.0729941	8.6	0.0612619	8.6	0.0577481	-0.699997	-0.000698968	-0.699997	-0.000648373	-0.699997	-0.00130636	8.6	0.132048	8.6	0.128465	8.6	0.0938456	8.6	0.14288	8.6	0.152497	8.6	0.083321	8.6	0.0490375	8.6	0.0676113	8.6	0.108398	8.6
	8.8	0.0896383	8.8	0.122398	8.8	0.087537	8.8	0.146452	8.8	0.0913961	8.8	0.0782105	8.8	0.0515574	8.8	0.113149	8.8	0.0950789	8.8	0.0721505	8.8	0.0606925	8.8	0.0568495	-0.599998	-0.00117564	-0.599998	-0.000715197	-0.599998	-0.00133639	8.8	0.129833	8.8	0.126664	8.8	0.092825	8.8	0.141347	8.8	0.150804	8.8	0.0824525	8.8	0.0486917	8.8	0.0670708	8.8	0.107405	8.8
	9	0.0881416	9	0.120574	9	0.0866937	9	0.144252	9	0.0906536	9	0.0771854	9	0.0512341	9	0.111294	9	0.0938544	9	0.0713441	9	0.0598665	9	0.0559449	-0.5	-0.000891344	-0.5	-0.000727839	-0.5	-0.00142649	9	0.128159	9	0.125064	9	0.0914208	9	0.14	9	0.149255	9	0.0816978	9	0.0483837	9	0.0667311	9	0.106924	9
	9.2	0.0868196	9.2	0.118982	9.2	0.0858465	9.2	0.142384	9.2	0.0897784	9.2	0.0763353	9.2	0.0505201	9.2	0.10958	9.2	0.0929353	9.2	0.0703493	9.2	0.0598421	9.2	0.0550855	-0.400002	-0.00112862	-0.400002	-0.000700744	-0.400002	-0.00144713	9.2	0.126568	9.2	0.12343	9.2	0.0905651	9.2	0.138588	9.2	0.147912	9.2	0.0808324	9.2	0.0482469	9.2	0.0663091	9.2	0.106019	9.2
	9.4	0.0856645	9.4	0.117332	9.4	0.0847653	9.4	0.14068	9.4	0.088733	9.4	0.0754051	9.4	0.0496497	9.4	0.108032	9.4	0.0916644	9.4	0.0695978	9.4	0.059106	9.4	0.0542989	-0.299995	-0.00103031	-0.299995	-0.000740481	-0.299995	-0.00159165	9.4	0.125091	9.4	0.122023	9.4	0.0893556	9.4	0.137473	9.4	0.14647	9.4	0.0801311	9.4	0.0479283	9.4	0.0657975	9.4	0.105135	9.4
	9.6	0.0844605	9.6	0.115633	9.6	0.0838625	9.6	0.138529	9.6	0.0873973	9.6	0.0741009	9.6	0.0495123	9.6	0.106375	9.6	0.0908634	9.6	0.0683911	9.6	0.0587894	9.6	0.0535158	-0.199997	-0.00135518	-0.199997	-0.000798275	-0.199997	-0.00154285	9.6	0.123477	9.6	0.12024	9.6	0.0883708	9.6	0.135976	9.6	0.145196	9.6	0.0794169	9.6	0.0473855	9.6	0.0651284	9.6	0.104383	9.6
	9.8	0.0835491	9.8	0.114193	9.8	0.0829437	9.8	0.136689	9.8	0.0867191	9.8	0.0733612	9.8	0.0488912	9.8	0.105062	9.8	0.0896366	9.8	0.0677299	9.8	0.0582949	9.8	0.0527418	-0.0999985	-0.00121838	-0.0999985	-0.000511112	-0.0999985	-0.00131011	9.8	0.121763	9.8	0.118846	9.8	0.0874203	9.8	0.134865	9.8	0.14402	9.8	0.0787605	9.8	0.0471176	9.8	0.0648393	9.8	0.103651	9.8
	10	0.0824533	10	0.11268	10	0.0819212	10	0.134795	10	0.086128	10	0.0724787	10	0.0485257	10	0.103832	10	0.0888674	10	0.0672904	10	0.0578866	10	0.0520501	0	-0.000513004	0	-0.000413586	0	-7.8832e-05	10	0.120252	10	0.117426	10	0.0862967	10	0.133348	10	0.142456	10	0.0778742	10	0.0469135	10	0.0643147	10	0.102746	10
	10.2	0.0813136	10.2	0.111022	10.2	0.0810588	10.2	0.133158	10.2	0.0846864	10.2	0.0718234	10.2	0.0482976	10.2	0.102348	10.2	0.0879674	10.2	0.0663545	10.2	0.0578192	10.2	0.0512133	0.0999985	0.00656411	0.0999985	0.00191088	0.0999985	0.00294682	10.2	0.118733	10.2	0.116266	10.2	0.0851574	10.2	0.132246	10.2	0.141352	10.2	0.077345	10.2	0.0464875	10.2	0.0639014	10.2	0.101949	10.2
	10.4	0.0802877	10.4	0.109683	10.4	0.08005	10.4	0.131499	10.4	0.0839046	10.4	0.0710858	10.4	0.0476997	10.4	0.101055	10.4	0.0866289	10.4	0.0657718	10.4	0.0571899	10.4	0.0506266	0.200005	0.0245363	0.200005	0.0121531	0.200005	0.00883293	10.4	0.117519	10.4	0.114883	10.4	0.084092	10.4	0.13091	10.4	0.139998	10.4	0.0765816	10.4	0.0461182	10.4	0.0637438	10.4	0.101262	10.4
	10.6	0.0792946	10.6	0.108353	10.6	0.0794469	10.6	0.129847	10.6	0.0828634	10.6	0.0702163	10.6	0.0472095	10.6	0.0998935	10.6	0.085712	10.6	0.0649399	10.6	0.056671	10.6	0.0499321	0.300003	0.0522494	0.300003	0.0300889	0.300003	0.0167123	10.6	0.116143	10.6	0.113708	10.6	0.0833608	10.6	0.129975	10.6	0.13891	10.6	0.075849	10.6	0.0458964	10.6	0.0631744	10.6	0.100492	10.6
	10.8	0.0784474	10.8	0.107195	10.8	0.0786516	10.8	0.128463	10.8	0.0823843	10.8	0.0693142	10.8	0.0466454	10.8	0.0984088	10.8	0.0848752	10.8	0.0644728	10.8	0.0562945	10.8	0.0491305	0.400002	0.0850346	0.400002	0.05224	0.400002	0.0254777	10.8	0.114884	10.8	0.112524	10.8	0.0824894	10.8	0.12871	10.8	0.137911	10.8	0.0751083	10.8	0.0456273	10.8	0.0627582	10.8	0.0998905	10.8
	11	0.0773384	11	0.105824	11	0.0780447	11	0.127055	11	0.0814219	11	0.0688536	11	0.0461553	11	0.097239	11	0.0839879	11	0.0637076	11	0.0560341	11	0.0485723	0.5	0.117591	0.5	0.0740553	0.5	0.0345678	11	0.113355	11	0.111237	11	0.0815538	11	0.127608	11	0.136707	11	0.0744372	11	0.0453123	11	0.0622697	11	0.0991738	11
	11.2	0.0764899	11.2	0.104632	11.2	0.0772151	11.2	0.125351	11.2	0.0806441	11.2	0.0681874	11.2	0.0458405	11.2	0.0961545	11.2	0.0832438	11.2	0.0632191	11.2	0.0555565	11.2	0.0480034	0.599998	0.14766	0.599998	0.0938588	0.599998	0.0433312	11.2	0.112233	11.2	0.110079	11.2	0.0806226	11.2	0.12639	11.2	0.135791	11.2	0.0737807	11.2	0.0450963	11.2	0.0618824	11.2	0.0983576	11.2
	11.4	0.0755296	11.4	0.103261	11.4	0.0761142	11.4	0.123801	11.4	0.0796361	11.4	0.0674672	11.4	0.0451391	11.4	0.0951052	11.4	0.0824492	11.4	0.0627796	11.4	0.0551781	11.4	0.0474618	0.700005	0.173428	0.700005	0.111291	0.700005	0.0520084	11.4	0.111091	11.4	0.109151	11.4	0.080028	11.4	0.125176	11.4	0.134664	11.4	0.0730715	11.4	0.0448261	11.4	0.0615933	11.4	0.0978208	11.4
	11.6	0.0746539	11.6	0.102231	11.6	0.0755572	11.6	0.122757	11.6	0.0790886	11.6	0.0665306	11.6	0.0451793	11.6	0.0937913	11.6	0.0816757	11.6	0.0619595	11.6	0.0547192	11.6	0.046883	0.800003	0.194174	0.800003	0.125065	0.800003	0.0602708	11.6	0.110008	11.6	0.108075	11.6	0.0793871	11.6	0.124025	11.6	0.133714	11.6	0.0725502	11.6	0.0444202	11.6	0.061128	11.6	0.09717	11.6
	11.8	0.0739855	11.8	0.101209	11.8	0.0747813	11.8	0.121775	11.8	0.0780557	11.8	0.0660439	11.8	0.0446553	11.8	0.092825	11.8	0.0805859	11.8	0.0613767	11.8	0.0540149	11.8	0.0463434	0.900002	0.210738	0.900002	0.136628	0.900002	0.067163	11.8	0.108841	11.8	0.106996	11.8	0.0784836	11.8	0.123068	11.8	0.132683	11.8	0.0720751	11.8	0.0442373	11.8	0.0608143	11.8	0.0966126	11.8
	12	0.0730134	12	0.100155	12	0.0741022	12	0.12042	12	0.0772841	12	0.0652069	12	0.044425	12	0.0916614	12	0.079823	12	0.0608999	12	0.0540562	12	0.0457342	1	0.223075	1	0.14585	1	0.0739274	12	0.107778	12	0.105786	12	0.077542	12	0.12232	12	0.131839	12	0.0715705	12	0.0440166	12	0.0605181	12	0.0958407	12
	12.2	0.0721592	12.2	0.0992184	12.2	0.0733025	12.2	0.119115	12.2	0.0763383	12.2	0.0645839	12.2	0.0439349	12.2	0.0907022	12.2	0.0791042	12.2	0.060274	12.2	0.0537115	12.2	0.0452299	1.1	0.232275	1.1	0.152823	1.1	0.0800689	12.2	0.106679	12.2	0.104806	12.2	0.0768907	12.2	0.121241	12.2	0.13056	12.2	0.0709129	12.2	0.0437134	12.2	0.0601423	12.2	0.0952757	12.2
	12.4	0.0715649	12.4	0.0980706	12.4	0.0728379	12.4	0.117585	12.4	0.0756809	12.4	0.0638528	12.4	0.0437194	12.4	0.089667	12.4	0.0783559	12.4	0.0597305	12.4	0.0533538	12.4	0.0446992	1.2	0.238119	1.2	0.157773	1.2	0.0850822	12.4	0.105511	12.4	0.103964	12.4	0.0761953	12.4	0.120367	12.4	0.129782	12.4	0.0704408	12.4	0.0435541	12.4	0.05982	12.4	0.0944885	12.4
	12.6	0.0708714	12.6	0.0971089	12.6	0.0721215	12.6	0.116742	12.6	0.0749902	12.6	0.0630266	12.6	0.0432863	12.6	0.0884236	12.6	0.0779218	12.6	0.059189	12.6	0.053041	12.6	0.0442548	1.3	0.242048	1.3	0.161566	1.3	0.0896206	12.6	0.104456	12.6	0.102996	12.6	0.0754463	12.6	0.11956	12.6	0.128725	12.6	0.0698496	12.6	0.0431116	12.6	0.0594876	12.6	0.0939311	12.6
	12.8	0.0698721	12.8	0.0961225	12.8	0.0714276	12.8	0.115795	12.8	0.0742186	12.8	0.0622025	12.8	0.0425321	12.8	0.0877094	12.8	0.0771693	12.8	0.0589673	12.8	0.0528743	12.8	0.043831	1.4	0.243948	1.4	0.164428	1.4	0.0933708	12.8	0.103327	12.8	0.102126	12.8	0.0747046	12.8	0.118445	12.8	0.12786	12.8	0.0693234	12.8	0.0429617	12.8	0.0591971	12.8	0.0933017	12.8
	13	0.0693045	13	0.0951369	13	0.0708646	13	0.114584	13	0.0739283	13	0.0617612	13	0.0424223	13	0.0869765	13	0.0763367	13	0.0583237	13	0.0524359	13	0.0433866	1.5	0.245163	1.5	0.166	1.5	0.0964305	13	0.102282	13	0.10102	13	0.0741657	13	0.11759	13	0.127019	13	0.068793	13	0.0427458	13	0.05895	13	0.0928217	13
	13.2	0.0685393	13.2	0.0944358	13.2	0.0702629	13.2	0.113136	13.2	0.0732998	13.2	0.0614757	13.2	0.0419427	13.2	0.0859844	13.2	0.0755779	13.2	0.0578057	13.2	0.052037	13.2	0.0429176	1.6	0.245085	1.6	0.167094	1.6	0.0990021	13.2	0.101349	13.2	0.100222	13.2	0.0734035	13.2	0.116787	13.2	0.125759	13.2	0.0683136	13.2	0.04257	13.2	0.0584326	13.2	0.0921218	13.2
	13.4	0.0678559	13.4	0.0935459	13.4	0.0696151	13.4	0.11206	13.4	0.0729286	13.4	0.0608961	13.4	0.0420335	13.4	0.0850236	13.4	0.0750425	13.4	0.0578155	13.4	0.0515762	13.4	0.0426135	1.7	0.24406	1.7	0.167168	1.7	0.101062	13.4	0.100547	13.4	0.0993703	13.4	0.0728265	13.4	0.115867	13.4	0.124885	13.4	0.0679418	13.4	0.0422939	13.4	0.0580958	13.4	0.0914917	13.4
	13.6	0.0673812	13.6	0.0924754	13.6	0.0688243	13.6	0.11092	13.6	0.0719268	13.6	0.0603034	13.6	0.0415708	13.6	0.0843142	13.6	0.074366	13.6	0.0575114	13.6	0.051593	13.6	0.0420268	1.8	0.243525	1.8	0.167047	1.8	0.102643	13.6	0.0995834	13.6	0.0985882	13.6	0.0723821	13.6	0.115171	13.6	0.12431	13.6	0.0674138	13.6	0.0420001	13.6	0.0578097	13.6	0.0910698	13.6
	13.8	0.0666064	13.8	0.0915472	13.8	0.068516	13.8	0.110104	13.8	0.0711905	13.8	0.0596545	13.8	0.0413828	13.8	0.083586	13.8	0.0736599	13.8	0.056811	13.8	0.0512072	13.8	0.0416315	1.9	0.241939	1.9	0.166464	1.9	0.104142	13.8	0.0987095	13.8	0.0976509	13.8	0.0713591	13.8	0.114561	13.8	0.123455	13.8	0.066978	13.8	0.0418195	13.8	0.0572952	13.8	0.0905644	13.8
	14	0.0659449	14	0.0906266	14	0.0677789	14	0.109056	14	0.0707342	14	0.0592306	14	0.0409476	14	0.0827238	14	0.0728041	14	0.0560967	14	0.0506491	14	0.0411733	2	0.24065	2	0.165936	2	0.104814	14	0.0979245	14	0.0968443	14	0.0709787	14	0.113496	14	0.122795	14	0.0666271	14	0.0414726	14	0.0570307	14	0.089896	14
	14.2	0.0654416	14.2	0.0899761	14.2	0.0673604	14.2	0.108058	14.2	0.0701265	14.2	0.0587656	14.2	0.0406666	14.2	0.0818429	14.2	0.0723426	14.2	0.0559575	14.2	0.0505273	14.2	0.0407917	2.1	0.239305	2.1	0.164831	2.1	0.105448	14.2	0.097072	14.2	0.0961358	14.2	0.0704469	14.2	0.11268	14.2	0.121939	14.2	0.0661446	14.2	0.041226	14.2	0.05684	14.2	0.0893416	14.2
	14.4	0.0647337	14.4	0.0892107	14.4	0.0669136	14.4	0.107269	14.4	0.0694338	14.4	0.0582312	14.4	0.0402758	14.4	0.0810348	14.4	0.0718746	14.4	0.0554688	14.4	0.050546	14.4	0.040465	2.2	0.237767	2.2	0.163905	2.2	0.105854	14.4	0.0964168	14.4	0.0952317	14.4	0.0699587	14.4	0.111896	14.4	0.121116	14.4	0.0658772	14.4	0.0411198	14.4	0.0564858	14.4	0.088945	14.4
	14.6	0.0642426	14.6	0.088147	14.6	0.0663477	14.6	0.106417	14.6	0.0690335	14.6	0.0575218	14.6	0.0400286	14.6	0.0804726	14.6	0.0712654	14.6	0.054737	14.6	0.0500552	14.6	0.0400157	2.3	0.236136	2.3	0.162882	2.3	0.106113	14.6	0.0955882	14.6	0.0945573	14.6	0.0693583	14.6	0.111358	14.6	0.120275	14.6	0.0653886	14.6	0.0409452	14.6	0.0561231	14.6	0.0884902	14.6
	14.8	0.0636124	14.8	0.0874042	14.8	0.0656701	14.8	0.105913	14.8	0.0684838	14.8	0.0573337	14.8	0.0397244	14.8	0.079605	14.8	0.0706542	14.8	0.0542328	14.8	0.0497762	14.8	0.0396174	2.4	0.234746	2.4	0.161833	2.4	0.106157	14.8	0.094614	14.8	0.093981	14.8	0.0690158	14.8	0.110559	14.8	0.119667	14.8	0.0648926	14.8	0.0407516	14.8	0.0557733	14.8	0.0879703	14.8
	15	0.0629782	15	0.0867407	15	0.0652248	15	0.104546	15	0.0678969	15	0.0566177	15	0.039492	15	0.0789841	15	0.0703043	15	0.053911	15	0.0492442	15	0.0392613	2.5	0.233077	2.5	0.160865	2.5	0.106019	15	0.0939704	15	0.093206	15	0.0684417	15	0.109716	15	0.11886	15	0.0643775	15	0.0404543	15	0.0555479	15	0.087481	15
	15.2	0.0624053	15.2	0.0861327	15.2	0.0649687	15.2	0.10404	15.2	0.0674406	15.2	0.0560553	15.2	0.0394011	15.2	0.0782195	15.2	0.0696298	15.2	0.0533341	15.2	0.0491487	15.2	0.0389944	2.6	0.23155	2.6	0.16032	2.6	0.106051	15.2	0.0932182	15.2	0.0922537	15.2	0.0678734	15.2	0.109122	15.2	0.117987	15.2	0.0641581	15.2	0.0403328	15.2	0.0552328	15.2	0.0869159	15.2
	15.4	0.061846	15.4	0.0854192	15.4	0.0642136	15.4	0.103282	15.4	0.0668454	15.4	0.0557481	15.4	0.0392026	15.4	0.0774609	15.4	0.0691155	15.4	0.0530261	15.4	0.048849	15.4	0.0387305	2.7	0.230144	2.7	0.158949	2.7	0.105227	15.4	0.0922646	15.4	0.0916109	15.4	0.0672483	15.4	0.108266	15.4	0.117354	15.4	0.0637451	15.4	0.0400519	15.4	0.0549799	15.4	0.0865193	15.4
	15.6	0.0612895	15.6	0.0846148	15.6	0.0637698	15.6	0.102457	15.6	0.0661588	15.6	0.0551296	15.6	0.0388814	15.6	0.0769532	15.6	0.0685717	15.6	0.0525709	15.6	0.0484032	15.6	0.0384117	2.8	0.228496	2.8	0.158158	2.8	0.105249	15.6	0.0916818	15.6	0.0908605	15.6	0.066763	15.6	0.10761	15.6	0.116502	15.6	0.0632779	15.6	0.039928	15.6	0.0546504	15.6	0.086249	15.6
	15.8	0.0607343	15.8	0.0841367	15.8	0.0634243	15.8	0.101506	15.8	0.0658083	15.8	0.0547879	15.8	0.0383871	15.8	0.0761976	15.8	0.067794	15.8	0.0521843	15.8	0.0481971	15.8	0.0380104	2.9	0.227068	2.9	0.157341	2.9	0.104824	15.8	0.0910044	15.8	0.090304	15.8	0.0664352	15.8	0.107014	15.8	0.116076	15.8	0.0628999	15.8	0.0396566	15.8	0.0546128	15.8	0.0859359	15.8
	16	0.0603934	16	0.08324	16	0.0628196	16	0.100848	16	0.0653541	16	0.0542903	16	0.0377089	16	0.0756058	16	0.0673787	16	0.0519077	16	0.0479031	16	0.0376631	3	0.225608	3	0.156259	3	0.103896	16	0.0902785	16	0.0894894	16	0.0657517	16	0.106332	16	0.115461	16	0.0625508	16	0.0394867	16	0.0543108	16	0.0853141	16
	16.2	0.0601096	16.2	0.082556	16.2	0.0624325	16.2	0.0999696	16.2	0.0650222	16.2	0.054059	16.2	0.0375462	16.2	0.0751562	16.2	0.0668455	16.2	0.0515349	16.2	0.0477589	16.2	0.0374777	3.1	0.224571	3.1	0.155203	3.1	0.104126	16.2	0.0895337	16.2	0.0889788	16.2	0.0650945	16.2	0.105695	16.2	0.11466	16.2	0.0622361	16.2	0.0391917	16.2	0.0539249	16.2	0.0846878	16.2
	16.4	0.059534	16.4	0.0820061	16.4	0.0619098	16.4	0.0998024	16.4	0.0644519	16.4	0.0536437	16.4	0.0372251	16.4	0.0745169	16.4	0.0664514	16.4	0.0512033	16.4	0.0473149	16.4	0.0371344	3.2	0.223398	3.2	0.154203	3.2	0.103471	16.4	0.0888818	16.4	0.0884674	16.4	0.0648162	16.4	0.105054	16.4	0.114034	16.4	0.0616443	16.4	0.039062	16.4	0.0537326	16.4	0.0843057	16.4
	16.6	0.0590171	16.6	0.0812748	16.6	0.0614645	16.6	0.0987805	16.6	0.0640163	16.6	0.053038	16.6	0.0368279	16.6	0.0738838	16.6	0.0658948	16.6	0.0509364	16.6	0.0468748	16.6	0.0368293	3.3	0.222447	3.3	0.153477	3.3	0.103305	16.6	0.0883631	16.6	0.0878856	16.6	0.0641619	16.6	0.104545	16.6	0.113257	16.6	0.0614041	16.6	0.0389923	16.6	0.0534436	16.6	0.083929	16.6
	16.8	0.0585028	16.8	0.0807085	16.8	0.0612753	16.8	0.0983412	16.8	0.0636824	16.8	0.0527265	16.8	0.0365808	16.8	0.0732873	16.8	0.0653784	16.8	0.0503419	16.8	0.0465208	16.8	0.0365526	3.4	0.221586	3.4	0.152467	3.4	0.102847	16.8	0.087578	16.8	0.0873417	16.8	0.0639302	16.8	0.103808	16.8	0.112479	16.8	0.0611088	16.8	0.0386737	16.8	0.0532687	16.8	0.0833218	16.8
	17	0.0579873	17	0.0801661	17	0.060842	17	0.0973428	17	0.0630331	17	0.0523545	17	0.0362068	17	0.0726603	17	0.0652331	17	0.0502203	17	0.0462698	17	0.0362809	3.5	0.22013	3.5	0.151516	3.5	0.102557	17	0.0869968	17	0.0866926	17	0.0634857	17	0.103465	17	0.112256	17	0.0608147	17	0.0385251	17	0.0529421	17	0.0829933	17
	17.2	0.0576148	17.2	0.0794985	17.2	0.0605098	17.2	0.0965051	17.2	0.0627034	17.2	0.0519458	17.2	0.0360589	17.2	0.0721066	17.2	0.0643183	17.2	0.0499063	17.2	0.0460843	17.2	0.0359954	3.6	0.21942	3.6	0.150657	3.6	0.102097	17.2	0.086576	17.2	0.0863847	17.2	0.0630151	17.2	0.102674	17.2	0.111603	17.2	0.0603465	17.2	0.0382902	17.2	0.0527456	17.2	0.0824114	17.2
	17.4	0.0571825	17.4	0.0790963	17.4	0.0599335	17.4	0.0961066	17.4	0.0621164	17.4	0.0516926	17.4	0.0360631	17.4	0.0716172	17.4	0.0641686	17.4	0.0494728	17.4	0.0458465	17.4	0.0356922	3.7	0.218234	3.7	0.15008	3.7	0.10198	17.4	0.086072	17.4	0.0856453	17.4	0.0625109	17.4	0.102083	17.4	0.111188	17.4	0.0600476	17.4	0.0380731	17.4	0.0525418	17.4	0.0821304	17.4
	17.6	0.0568032	17.6	0.0783439	17.6	0.0596788	17.6	0.0951767	17.6	0.0618904	17.6	0.0516537	17.6	0.0353786	17.6	0.0709413	17.6	0.0637681	17.6	0.049198	17.6	0.0457734	17.6	0.035499	3.8	0.217267	3.8	0.149167	3.8	0.101248	17.6	0.085324	17.6	0.0851601	17.6	0.0623025	17.6	0.101677	17.6	0.110356	17.6	0.0597379	17.6	0.0377415	17.6	0.0522773	17.6	0.0816917	17.6
	17.8	0.0561717	17.8	0.0778268	17.8	0.0591799	17.8	0.094701	17.8	0.0615232	17.8	0.0509659	17.8	0.0352498	17.8	0.0706981	17.8	0.0633972	17.8	0.0487762	17.8	0.0455561	17.8	0.0352311	3.9	0.21609	3.9	0.148434	3.9	0.100809	17.8	0.0847584	17.8	0.0844072	17.8	0.0617648	17.8	0.10092	17.8	0.109926	17.8	0.0594438	17.8	0.0377486	17.8	0.051861	17.8	0.0812391	17.8
	18	0.0557734	18	0.0773835	18	0.0587495	18	0.0941012	18	0.0610524	18	0.0505441	18	0.035199	18	0.0700052	18	0.0630115	18	0.0485408	18	0.0452283	18	0.0349064	4	0.214746	4	0.147849	4	0.100529	18	0.083938	18	0.0839758	18	0.0615797	18	0.100461	18	0.109344	18	0.0590105	18	0.0374855	18	0.051705	18	0.0805807	18
	18.2	0.0553561	18.2	0.0766325	18.2	0.0582759	18.2	0.0934327	18.2	0.060706	18.2	0.0502522	18.2	0.0350744	18.2	0.0694547	18.2	0.0625984	18.2	0.0484406	18.2	0.0452939	18.2	0.034617	4.1	0.214434	4.1	0.147181	4.1	0.0999814	18.2	0.0837522	18.2	0.0832974	18.2	0.0612082	18.2	0.0999988	18.2	0.10847	18.2	0.0587559	18.2	0.0374006	18.2	0.0513133	18.2	0.0800546	18.2
	18.4	0.05488	18.4	0.0760491	18.4	0.0579349	18.4	0.0924535	18.4	0.0602353	18.4	0.0499644	18.4	0.0346244	18.4	0.0688705	18.4	0.0621409	18.4	0.048266	18.4	0.0447751	18.4	0.034362	4.2	0.212993	4.2	0.14658	4.2	0.0997296	18.4	0.083009	18.4	0.0829198	18.4	0.060873	18.4	0.0994665	18.4	0.107836	18.4	0.0585459	18.4	0.0373321	18.4	0.051202	18.4	0.0798977	18.4
	18.6	0.0548077	18.6	0.0755573	18.6	0.0576207	18.6	0.0920592	18.6	0.0596898	18.6	0.0496789	18.6	0.0343181	18.6	0.068433	18.6	0.0615318	18.6	0.0478953	18.6	0.044082	18.6	0.0341609	4.3	0.2123	4.3	0.145765	4.3	0.0994499	18.6	0.0826005	18.6	0.0820419	18.6	0.0605408	18.6	0.0987856	18.6	0.107201	18.6	0.0581917	18.6	0.0371138	18.6	0.0510907	18.6	0.079573	18.6
	18.8	0.0541379	18.8	0.0753432	18.8	0.057305	18.8	0.0915086	18.8	0.0596462	18.8	0.0492658	18.8	0.0344321	18.8	0.0678841	18.8	0.0614054	18.8	0.047703	18.8	0.0441644	18.8	0.0339499	4.4	0.211471	4.4	0.145019	4.4	0.0990261	18.8	0.081933	18.8	0.0817506	18.8	0.0602581	18.8	0.0983955	18.8	0.106794	18.8	0.0579216	18.8	0.0368495	18.8	0.050978	18.8	0.0792422	18.8
	19	0.0539497	19	0.0746113	19	0.0568969	19	0.0910951	19	0.0591214	19	0.0487467	19	0.0344575	19	0.0672784	19	0.0608342	19	0.0474616	19	0.0439004	19	0.0336703	4.5	0.210413	4.5	0.144179	4.5	0.0986936	19	0.0814946	19	0.0812764	19	0.0597028	19	0.0978495	19	0.106438	19	0.0574042	19	0.0365096	19	0.0507844	19	0.0788058	19
	19.2	0.0535228	19.2	0.0742132	19.2	0.0564189	19.2	0.0901545	19.2	0.0589286	19.2	0.0485931	19.2	0.0339378	19.2	0.0669786	19.2	0.0605264	19.2	0.0474282	19.2	0.0437373	19.2	0.0334388	4.6	0.209169	4.6	0.143973	4.6	0.0982006	19.2	0.0809455	19.2	0.0809701	19.2	0.0593706	19.2	0.0974763	19.2	0.105936	19.2	0.0572998	19.2	0.0365038	19.2	0.050504	19.2	0.0784076	19.2
	19.4	0.0531313	19.4	0.073679	19.4	0.0562148	19.4	0.0899295	19.4	0.0581861	19.4	0.0481108	19.4	0.0336082	19.4	0.0665902	19.4	0.0598288	19.4	0.0468868	19.4	0.0432466	19.4	0.0331582	4.7	0.208608	4.7	0.143254	4.7	0.0979037	19.4	0.0806662	19.4	0.0803273	19.4	0.059152	19.4	0.0968762	19.4	0.10542	19.4	0.0571269	19.4	0.0363834	19.4	0.0502005	19.4	0.0778923	19.4
	19.6	0.0528994	19.6	0.0733766	19.6	0.0559229	19.6	0.0890297	19.6	0.0580388	19.6	0.0478274	19.6	0.0335807	19.6	0.0660595	19.6	0.0595653	19.6	0.0466101	19.6	0.0432971	19.6	0.0330856	4.8	0.207498	4.8	0.142404	4.8	0.0976259	19.6	0.0800367	19.6	0.0798491	19.6	0.0587586	19.6	0.0961824	19.6	0.104891	19.6	0.0568364	19.6	0.0362725	19.6	0.0498724	19.6	0.0776665	19.6
	19.8	0.0526048	19.8	0.0728212	19.8	0.0554047	19.8	0.0889375	19.8	0.0575721	19.8	0.0476371	19.8	0.0334308	19.8	0.0656191	19.8	0.0592702	19.8	0.0462334	19.8	0.0432934	19.8	0.0327629	4.9	0.206655	4.9	0.141685	4.9	0.0971733	19.8	0.0795551	19.8	0.0794161	19.8	0.0583564	19.8	0.0958795	19.8	0.10427	19.8	0.0565291	19.8	0.0361061	19.8	0.0496759	19.8	0.0773518	19.8
	20	0.0521547	20	0.0726249	20	0.0553332	20	0.088449	20	0.0573688	20	0.0472261	20	0.0331392	20	0.065333	20	0.0588043	20	0.0461451	20	0.0432653	20	0.0324852	5	0.205545	5	0.141018	5	0.0969782	20	0.0791023	20	0.0790731	20	0.0581043	20	0.0954676	20	0.104094	20	0.0562338	20	0.0360412	20	0.0493116	20	0.0771221	20
	20.2	0.0519692	20.2	0.0722371	20.2	0.0548432	20.2	0.0877013	20.2	0.0568504	20.2	0.046653	20.2	0.0328794	20.2	0.0650517	20.2	0.058602	20.2	0.0457408	20.2	0.0429469	20.2	0.0324097	5.1	0.204421	5.1	0.14039	5.1	0.096466	20.2	0.0785227	20.2	0.0785088	20.2	0.0577735	20.2	0.0950306	20.2	0.103583	20.2	0.0560153	20.2	0.0357828	20.2	0.0494215	20.2	0.0766818	20.2
	20.4	0.0515327	20.4	0.0718458	20.4	0.0545022	20.4	0.0872149	20.4	0.056784	20.4	0.0467416	20.4	0.0327863	20.4	0.064524	20.4	0.0581468	20.4	0.0452856	20.4	0.0425741	20.4	0.0321742	5.2	0.203834	5.2	0.139679	5.2	0.0961729	20.4	0.0782979	20.4	0.0782042	20.4	0.05738	20.4	0.09455	20.4	0.10322	20.4	0.0557356	20.4	0.0357025	20.4	0.0489445	20.4	0.0764757	20.4
	20.6	0.0512449	20.6	0.0712596	20.6	0.0542848	20.6	0.0869342	20.6	0.0566263	20.6	0.0465426	20.6	0.0327399	20.6	0.0639918	20.6	0.058092	20.6	0.0451405	20.6	0.0424524	20.6	0.0319702	5.3	0.202842	5.3	0.138994	5.3	0.0960117	20.6	0.0778259	20.6	0.0777218	20.6	0.0570012	20.6	0.0938069	20.6	0.102386	20.6	0.0553694	20.6	0.0355963	20.6	0.0491903	20.6	0.0759777	20.6
	20.8	0.050807	20.8	0.0709108	20.8	0.0539229	20.8	0.0864929	20.8	0.0562136	20.8	0.0462463	20.8	0.0324124	20.8	0.0636844	20.8	0.0574786	20.8	0.0451346	20.8	0.0424861	20.8	0.0318505	5.4	0.201963	5.4	0.138426	5.4	0.095473	20.8	0.0774566	20.8	0.0771142	20.8	0.0569677	20.8	0.0935541	20.8	0.10213	20.8	0.0551426	20.8	0.0354182	20.8	0.0487495	20.8	0.0756323	20.8
	21	0.0503187	21	0.0704833	21	0.0537859	21	0.0861501	21	0.0557635	21	0.0461533	21	0.0320554	21	0.0633678	21	0.0572762	21	0.0445479	21	0.0421152	21	0.0313492	5.5	0.201217	5.5	0.137825	5.5	0.0951708	21	0.0768529	21	0.0768513	21	0.056328	21	0.0932028	21	0.101661	21	0.0548112	21	0.035404	21	0.0485197	21	0.0753616	21
	21.2	0.050155	21.2	0.0701386	21.2	0.0532825	21.2	0.0853659	21.2	0.0556453	21.2	0.045751	21.2	0.031973	21.2	0.0631032	21.2	0.0571497	21.2	0.0442713	21.2	0.0416695	21.2	0.0313149	5.6	0.20008	5.6	0.137077	5.6	0.0948273	21.2	0.0764129	21.2	0.0764323	21.2	0.0561531	21.2	0.0928409	21.2	0.101288	21.2	0.0546792	21.2	0.0352164	21.2	0.0480775	21.2	0.0749354	21.2
	21.4	0.0500091	21.4	0.0695708	21.4	0.05301	21.4	0.0851688	21.4	0.0555209	21.4	0.045552	21.4	0.0316942	21.4	0.0625756	21.4	0.0566334	21.4	0.044132	21.4	0.0417668	21.4	0.031098	5.7	0.199131	5.7	0.136704	5.7	0.0947204	21.4	0.0759473	21.4	0.0759701	21.4	0.0558791	21.4	0.0924169	21.4	0.10073	21.4	0.0543515	21.4	0.0351869	21.4	0.0482422	21.4	0.0745316	21.4
	21.6	0.0495944	21.6	0.0690161	21.6	0.0526748	21.6	0.084496	21.6	0.0546498	21.6	0.0450026	21.6	0.0316286	21.6	0.0621749	21.6	0.0560285	21.6	0.0439534	21.6	0.0412574	21.6	0.0309352	5.8	0.198353	5.8	0.136025	5.8	0.0940916	21.6	0.0754962	21.6	0.0754768	21.6	0.0555294	21.6	0.0920033	21.6	0.100039	21.6	0.0542002	21.6	0.034775	21.6	0.0479921	21.6	0.074409	21.6
	21.8	0.049207	21.8	0.0687022	21.8	0.0527717	21.8	0.0841361	21.8	0.0543594	21.8	0.0448274	21.8	0.0314512	21.8	0.0616763	21.8	0.0557713	21.8	0.0435865	21.8	0.0411169	21.8	0.0307821	5.9	0.197379	5.9	0.135295	5.9	0.0938888	21.8	0.0750514	21.8	0.0749605	21.8	0.0554988	21.8	0.0917368	21.8	0.0997794	21.8	0.0540394	21.8	0.0346406	21.8	0.0477392	21.8	0.0742131	21.8
	22	0.0488524	22	0.0683911	22	0.0522042	22	0.0836369	22	0.0543573	22	0.0445008	22	0.0311068	22	0.0614821	22	0.0554215	22	0.0435355	22	0.0411132	22	0.0305182	6	0.19672	6	0.134826	6	0.093596	22	0.0747174	22	0.0747223	22	0.054948	22	0.0912554	22	0.0992839	22	0.0536396	22	0.0344352	22	0.0475889	22	0.0740546	22
	22.2	0.0485045	22.2	0.0680225	22.2	0.0521759	22.2	0.0832363	22.2	0.054123	22.2	0.0445571	22.2	0.0307899	22.2	0.0612236	22.2	0.05512	22.2	0.0432863	22.2	0.0406486	22.2	0.0304024	6.1	0.195598	6.1	0.134311	6.1	0.0932976	22.2	0.0742149	22.2	0.0745244	22.2	0.0546259	22.2	0.0907821	22.2	0.0986204	22.2	0.0535652	22.2	0.0343763	22.2	0.0473433	22.2	0.0735416	22.2
	22.4	0.0483436	22.4	0.0678608	22.4	0.0518186	22.4	0.082797	22.4	0.0537517	22.4	0.0441245	22.4	0.0309399	22.4	0.0608902	22.4	0.0547006	22.4	0.0431077	22.4	0.0405194	22.4	0.0302681	6.2	0.194798	6.2	0.133393	6.2	0.0928809	22.4	0.0740479	22.4	0.0739987	22.4	0.0542849	22.4	0.0902418	22.4	0.0985514	22.4	0.0531739	22.4	0.0343231	22.4	0.0471105	22.4	0.0732291	22.4
	22.6	0.0480845	22.6	0.0674146	22.6	0.0514328	22.6	0.0824135	22.6	0.0532933	22.6	0.0438606	22.6	0.0307667	22.6	0.0605584	22.6	0.054747	22.6	0.0428468	22.6	0.0403134	22.6	0.0299031	6.3	0.194016	6.3	0.132802	6.3	0.0925525	22.6	0.0736802	22.6	0.0738194	22.6	0.0539599	22.6	0.0902256	22.6	0.0983558	22.6	0.0531246	22.6	0.0341367	22.6	0.047047	22.6	0.0729299	22.6
	22.8	0.0478798	22.8	0.0670739	22.8	0.0512214	22.8	0.0821049	22.8	0.0530776	22.8	0.0436745	22.8	0.0305152	22.8	0.0603596	22.8	0.0546774	22.8	0.0425976	22.8	0.040319	22.8	0.0299737	6.4	0.193004	6.4	0.132476	6.4	0.0919199	22.8	0.0732949	22.8	0.0735643	22.8	0.0538449	22.8	0.0897789	22.8	0.0978285	22.8	0.0529326	22.8	0.034093	22.8	0.0467435	22.8	0.0725426	22.8
	23	0.0476453	23	0.0667185	23	0.0510099	23	0.0818392	23	0.0532414	23	0.0433718	23	0.030509	23	0.0598915	23	0.0544456	23	0.042578	23	0.03998	23	0.0297854	6.5	0.192407	6.5	0.132037	6.5	0.0917172	23	0.0728967	23	0.0729969	23	0.0536875	23	0.0893436	23	0.097272	23	0.0527861	23	0.0338688	23	0.0467724	23	0.0723048	23
	23.2	0.0472811	23.2	0.06647	23.2	0.0509295	23.2	0.0816443	23.2	0.0527873	23.2	0.0431511	23.2	0.0302913	23.2	0.0595903	23.2	0.0540409	23.2	0.0423151	23.2	0.039684	23.2	0.0295578	6.6	0.191513	6.6	0.13123	6.6	0.0912762	23.2	0.072558	23.2	0.0727897	23.2	0.0534835	23.2	0.0889511	23.2	0.0972375	23.2	0.0524812	23.2	0.0337532	23.2	0.0466452	23.2	0.0719893	23.2
	23.4	0.0471938	23.4	0.0661534	23.4	0.0505542	23.4	0.0807744	23.4	0.0525529	23.4	0.0429499	23.4	0.0301096	23.4	0.0593471	23.4	0.0538427	23.4	0.042115	23.4	0.0395978	23.4	0.0294097	6.7	0.190927	6.7	0.130752	6.7	0.0911598	23.4	0.0720056	23.4	0.072414	23.4	0.0529793	23.4	0.0885472	23.4	0.0966412	23.4	0.0521859	23.4	0.0335715	23.4	0.0463099	23.4	0.0717051	23.4
	23.6	0.046805	23.6	0.0656886	23.6	0.050225	23.6	0.0806973	23.6	0.0524305	23.6	0.0424221	23.6	0.0302111	23.6	0.0589663	23.6	0.0535307	23.6	0.0418933	23.6	0.0395791	23.6	0.029237	6.8	0.190102	6.8	0.130227	6.8	0.0911204	23.6	0.0718338	23.6	0.071896	23.6	0.0528744	23.6	0.0882031	23.6	0.0961599	23.6	0.052079	23.6	0.0333792	23.6	0.0462506	23.6	0.0715212	23.6
	23.8	0.0464653	23.8	0.0656618	23.8	0.0501461	23.8	0.080198	23.8	0.0520385	23.8	0.0422989	23.8	0.0297758	23.8	0.0587293	23.8	0.0529363	23.8	0.0419285	23.8	0.0394724	23.8	0.0290643	6.9	0.189147	6.9	0.129704	6.9	0.0910603	23.8	0.071381	23.8	0.0717012	23.8	0.0525523	23.8	0.0879713	23.8	0.0958918	23.8	0.0517309	23.8	0.0333438	23.8	0.0459862	23.8	0.0712087	23.8
	24	0.0463726	24	0.0651782	24	0.04989	24	0.080078	24	0.0518809	24	0.042141	24	0.0296321	24	0.0582429	24	0.0527868	24	0.0417323	24	0.0391877	24	0.0290594	7	0.188516	7	0.12905	7	0.0904709	24	0.0711322	24	0.0714028	24	0.0525057	24	0.0876902	24	0.0954645	24	0.0514692	24	0.0332623	24	0.0459009	24	0.0710427	24
	24.2	0.0460316	24.2	0.0649337	24.2	0.0495787	24.2	0.0796068	24.2	0.0513395	24.2	0.0421627	24.2	0.0294273	24.2	0.0582123	24.2	0.0527678	24.2	0.0418206	24.2	0.0389835	24.2	0.0288779	7.1	0.187758	7.1	0.128332	7.1	0.0901049	24.2	0.0707484	24.2	0.0710024	24.2	0.0522011	24.2	0.0872315	24.2	0.0952071	24.2	0.0511775	24.2	0.033129	24.2	0.0457375	24.2	0.0708094	24.2
	24.4	0.0459402	24.4	0.0645971	24.4	0.0496413	24.4	0.0790775	24.4	0.0511446	24.4	0.042154	24.4	0.0293892	24.4	0.0578529	24.4	0.0523062	24.4	0.04123	24.4	0.0389348	24.4	0.0287622	7.2	0.18702	7.2	0.127995	7.2	0.0896263	24.4	0.0704899	24.4	0.0706838	24.4	0.0520627	24.4	0.0866572	24.4	0.0947877	24.4	0.0511511	24.4	0.0331916	24.4	0.0455916	24.4	0.0702621	24.4
	24.6	0.0455228	24.6	0.0643526	24.6	0.0493434	24.6	0.078664	24.6	0.0509559	24.6	0.0420956	24.6	0.0292709	24.6	0.0574339	24.6	0.0521755	24.6	0.0412163	24.6	0.0385938	24.6	0.028562	7.3	0.18585	7.3	0.127408	7.3	0.089371	24.6	0.0701608	24.6	0.0703793	24.6	0.0516459	24.6	0.0863672	24.6	0.0944197	24.6	0.0508678	24.6	0.0329508	24.6	0.0452997	24.6	0.0703532	24.6
	24.8	0.0452745	24.8	0.0639104	24.8	0.048922	24.8	0.0782012	24.8	0.0505514	24.8	0.0416392	24.8	0.0292033	24.8	0.0573176	24.8	0.0520195	24.8	0.0408945	24.8	0.0383729	24.8	0.0284296	7.4	0.185168	7.4	0.126983	7.4	0.0890613	24.8	0.0699441	24.8	0.0699742	24.8	0.0514536	24.8	0.0861952	24.8	0.0940958	24.8	0.050779	24.8	0.0327797	24.8	0.0451884	24.8	0.0699285	24.8
	25	0.0448626	25	0.0636165	25	0.048715	25	0.0777341	25	0.0504602	25	0.0415765	25	0.0287069	25	0.0568282	25	0.0515221	25	0.0407297	25	0.0381612	25	0.0282138	7.5	0.184654	7.5	0.126257	7.5	0.0887234	25	0.0695892	25	0.0697299	25	0.0511811	25	0.0857404	25	0.0936508	25	0.0505125	25	0.0328269	25	0.045106	25	0.0699405	25
	25.2	0.0448067	25.2	0.0635163	25.2	0.0485198	25.2	0.077432	25.2	0.0504104	25.2	0.0413623	25.2	0.028671	25.2	0.0565835	25.2	0.0513218	25.2	0.0405375	25.2	0.0381219	25.2	0.0279342	7.6	0.183968	7.6	0.125804	7.6	0.0883199	25.2	0.0692456	25.2	0.0693155	25.2	0.0511257	25.2	0.0855862	25.2	0.0934226	25.2	0.0503792	25.2	0.0325638	25.2	0.0450193	25.2	0.0696175	25.2
	25.4	0.0445026	25.4	0.0630647	25.4	0.048009	25.4	0.077267	25.4	0.0496927	25.4	0.0413212	25.4	0.0284596	25.4	0.0564826	25.4	0.0511216	25.4	0.0404707	25.4	0.0379757	25.4	0.0279842	7.7	0.182933	7.7	0.125423	7.7	0.0880384	25.4	0.0687944	25.4	0.0688764	25.4	0.0509246	25.4	0.0851823	25.4	0.0931076	25.4	0.0501739	25.4	0.0326582	25.4	0.0447331	25.4	0.0694231	25.4
	25.6	0.0443729	25.6	0.0628123	25.6	0.0480239	25.6	0.0771792	25.6	0.0499105	25.6	0.0410963	25.6	0.0281364	25.6	0.0561522	25.6	0.050818	25.6	0.0402569	25.6	0.0380001	25.6	0.0277998	7.8	0.182553	7.8	0.124605	7.8	0.0878225	25.6	0.068536	25.6	0.0688749	25.6	0.0504	25.6	0.084898	25.6	0.0927679	25.6	0.0501775	25.6	0.0325969	25.6	0.0445886	25.6	0.0691509	25.6
	25.8	0.0441179	25.8	0.0625838	25.8	0.0477231	25.8	0.0767485	25.8	0.0497902	25.8	0.0406853	25.8	0.0283117	25.8	0.0558035	25.8	0.050641	25.8	0.0400626	25.8	0.0376218	25.8	0.0276595	7.9	0.181674	7.9	0.124192	7.9	0.0875767	25.8	0.0681474	25.8	0.0685781	25.8	0.0503505	25.8	0.0844788	25.8	0.092529	25.8	0.0498006	25.8	0.0325178	25.8	0.0443213	25.8	0.0689071	25.8
	26	0.0438423	26	0.0623353	26	0.0476874	26	0.0765664	26	0.0496533	26	0.0406118	26	0.0280984	26	0.0555405	26	0.0502132	26	0.0396093	26	0.0375188	26	0.0274093	8	0.181035	8	0.123622	8	0.0873101	26	0.0680543	26	0.0681869	26	0.0500795	26	0.0843052	26	0.0918415	26	0.0495341	26	0.0324222	26	0.044171	26	0.0685243	26
	26.2	0.043755	26.2	0.061837	26.2	0.0474431	26.2	0.0765536	26.2	0.0493422	26.2	0.0402419	26.2	0.0281174	26.2	0.0553631	26.2	0.0501815	26.2	0.0397212	26.2	0.0374119	26.2	0.0273161	8.1	0.180263	8.1	0.123115	8.1	0.0869272	26.2	0.0674923	26.2	0.0678421	26.2	0.04982	26.2	0.0840903	26.2	0.0918433	26.2	0.0494981	26.2	0.0319951	26.2	0.0438935	26.2	0.0682297	26.2
	26.4	0.0435081	26.4	0.0616553	26.4	0.0470902	26.4	0.075973	26.4	0.0491639	26.4	0.0399996	26.4	0.0279801	26.4	0.0550174	26.4	0.0500909	26.4	0.0392836	26.4	0.0372246	26.4	0.027166	8.2	0.179705	8.2	0.122346	8.2	0.0867264	26.4	0.0673671	26.4	0.0678251	26.4	0.0498011	26.4	0.0836929	26.4	0.091485	26.4	0.0493637	26.4	0.0318617	26.4	0.0438256	26.4	0.0682178	26.4
	26.6	0.0432299	26.6	0.0612946	26.6	0.0470872	26.6	0.0757758	26.6	0.0489606	26.6	0.0400256	26.6	0.0281765	26.6	0.0549242	26.6	0.0495134	26.6	0.039107	26.6	0.0372078	26.6	0.0271101	8.3	0.17901	8.3	0.12185	8.3	0.0866607	26.6	0.0670524	26.6	0.0677014	26.6	0.0494339	26.6	0.0835088	26.6	0.0911364	26.6	0.0492664	26.6	0.0317803	26.6	0.0437619	26.6	0.0680173	26.6
	26.8	0.0431931	26.8	0.0609914	26.8	0.046843	26.8	0.075238	26.8	0.0485063	26.8	0.0396666	26.8	0.0278068	26.8	0.0545724	26.8	0.0494649	26.8	0.0391306	26.8	0.036762	26.8	0.0270199	8.4	0.177956	8.4	0.121885	8.4	0.0863754	26.8	0.06694	26.8	0.0672654	26.8	0.0495403	26.8	0.083155	26.8	0.0908958	26.8	0.0488691	26.8	0.0318287	26.8	0.0432994	26.8	0.0678094	26.8
	27	0.0429202	27	0.0608137	27	0.04656	27	0.0751502	27	0.0480604	27	0.0396709	27	0.0276062	27	0.0543934	27	0.0491804	27	0.0389678	27	0.0366646	27	0.026856	8.5	0.177343	8.5	0.120976	8.5	0.0855514	27	0.066439	27	0.0669717	27	0.0491614	27	0.0827358	27	0.0904348	27	0.0488739	27	0.0317472	27	0.043337	27	0.0675328	27
	27.2	0.0427743	27.2	0.0604356	27.2	0.0462339	27.2	0.0746553	27.2	0.0479131	27.2	0.0395498	27.2	0.0276294	27.2	0.0540769	27.2	0.0489422	27.2	0.0387794	27.2	0.0363949	27.2	0.0266019	8.6	0.176903	8.6	0.120391	8.6	0.0854369	27.2	0.065906	27.2	0.0666763	27.2	0.0488976	27.2	0.0823457	27.2	0.0902172	27.2	0.0486397	27.2	0.0316741	27.2	0.0434324	27.2	0.0672008	27.2
	27.4	0.0426161	27.4	0.0603314	27.4	0.0459136	27.4	0.0742032	27.4	0.0475481	27.4	0.039353	27.4	0.0275217	27.4	0.0538429	27.4	0.0486913	27.4	0.0388598	27.4	0.0362562	27.4	0.0265999	8.7	0.176328	8.7	0.119904	8.7	0.0849545	27.4	0.065845	27.4	0.0664413	27.4	0.0489151	27.4	0.0821688	27.4	0.0897642	27.4	0.0484609	27.4	0.0315006	27.4	0.0431998	27.4	0.0669825	27.4
	27.6	0.0424101	27.6	0.0600495	27.6	0.0456754	27.6	0.0738647	27.6	0.0476291	27.6	0.0393421	27.6	0.0274625	27.6	0.0535951	27.6	0.0485818	27.6	0.0385831	27.6	0.0359997	27.6	0.0264744	8.8	0.175396	8.8	0.119775	8.8	0.0847105	27.6	0.0656186	27.6	0.0660068	27.6	0.0486819	27.6	0.0818966	27.6	0.0894218	27.6	0.0483168	27.6	0.0315101	27.6	0.0431477	27.6	0.0665473	27.6
	27.8	0.0418209	27.8	0.0597783	27.8	0.0456247	27.8	0.0736247	27.8	0.0475129	27.8	0.0390306	27.8	0.0272892	27.8	0.0532877	27.8	0.0485586	27.8	0.0382144	27.8	0.0360896	27.8	0.0263272	8.9	0.174706	8.9	0.119207	8.9	0.0846786	27.8	0.0654115	27.8	0.0656172	27.8	0.0485844	27.8	0.0814451	27.8	0.0893165	27.8	0.0479567	27.8	0.0311998	27.8	0.0428456	27.8	0.0665502	27.8
	28	0.0417977	28	0.0594617	28	0.0454267	28	0.0733933	28	0.0471541	28	0.0390544	28	0.0271709	28	0.0530201	28	0.0484195	28	0.0382535	28	0.0357973	28	0.0262635	9	0.174345	9	0.118654	9	0.0844139	28	0.0651418	28	0.0654827	28	0.0482185	28	0.0812448	28	0.0889299	28	0.0479387	28	0.0310417	28	0.0426433	28	0.0664291	28
	28.2	0.0416845	28.2	0.0592519	28.2	0.0454208	28.2	0.073359	28.2	0.0469612	28.2	0.0388944	28.2	0.02689	28.2	0.052725	28.2	0.0480906	28.2	0.0379612	28.2	0.0355819	28.2	0.0260143	9.1	0.173417	9.1	0.118448	9.1	0.0841906	28.2	0.0648175	28.2	0.0652725	28.2	0.048051	28.2	0.0810227	28.2	0.0885769	28.2	0.0477394	28.2	0.031103	28.2	0.0426462	28.2	0.0662272	28.2
	28.4	0.0416135	28.4	0.0591865	28.4	0.0452986	28.4	0.0727441	28.4	0.0470379	28.4	0.0386153	28.4	0.0267991	28.4	0.0526286	28.4	0.0477786	28.4	0.0379985	28.4	0.0357749	28.4	0.0258897	9.2	0.172625	9.2	0.118087	9.2	0.0837664	28.4	0.0645268	28.4	0.0649122	28.4	0.0479708	28.4	0.0806405	28.4	0.0883559	28.4	0.047557	28.4	0.0309071	28.4	0.0426159	28.4	0.0660358	28.4
	28.6	0.0411866	28.6	0.0590396	28.6	0.044965	28.6	0.0727055	28.6	0.0470109	28.6	0.0385699	28.6	0.0265794	28.6	0.0523763	28.6	0.0475911	28.6	0.037716	28.6	0.035537	28.6	0.0258073	9.3	0.172356	9.3	0.117111	9.3	0.0833047	28.6	0.0644225	28.6	0.0646339	28.6	0.0475993	28.6	0.0804276	28.6	0.0881312	28.6	0.0475042	28.6	0.0308151	28.6	0.0423644	28.6	0.0656769	28.6
	28.8	0.0410229	28.8	0.0586214	28.8	0.044688	28.8	0.0721785	28.8	0.0467393	28.8	0.0381287	28.8	0.0266617	28.8	0.0521805	28.8	0.0473509	28.8	0.0374883	28.8	0.0353852	28.8	0.0256591	9.4	0.171292	9.4	0.116823	9.4	0.08298	28.8	0.0639038	28.8	0.0646169	28.8	0.0474521	28.8	0.0802619	28.8	0.0877338	28.8	0.0473817	28.8	0.0307655	28.8	0.0424193	28.8	0.0655707	28.8
	29	0.0410488	29	0.0582941	29	0.0443961	29	0.0722963	29	0.0468409	29	0.0380205	29	0.0266005	29	0.0519312	29	0.0471485	29	0.0374276	29	0.0351531	29	0.025561	9.5	0.171003	9.5	0.116455	9.5	0.0826384	29	0.0637802	29	0.0642643	29	0.0471854	29	0.0799322	29	0.0875869	29	0.047204	29	0.0305508	29	0.0421432	29	0.0653404	29
	29.2	0.0408428	29.2	0.0581725	29.2	0.0443723	29.2	0.0721099	29.2	0.0461627	29.2	0.0377891	29.2	0.026347	29.2	0.0518379	29.2	0.0469756	29.2	0.0372058	29.2	0.034932	29.2	0.0254953	9.6	0.170458	9.6	0.115885	9.6	0.0823625	29.2	0.0633451	29.2	0.0637944	29.2	0.0470761	29.2	0.0796151	29.2	0.0869492	29.2	0.0470131	29.2	0.030513	29.2	0.0419554	29.2	0.06514	29.2
	29.4	0.0406532	29.4	0.0579801	29.4	0.0442903	29.4	0.0719642	29.4	0.0462186	29.4	0.0376615	29.4	0.0260533	29.4	0.051532	29.4	0.0468429	29.4	0.0372529	29.4	0.0347129	29.4	0.0254247	9.7	0.169591	9.7	0.115519	9.7	0.0822105	29.4	0.0632472	29.4	0.0638206	29.4	0.0466696	29.4	0.0794337	29.4	0.0867817	29.4	0.0469735	29.4	0.0305378	29.4	0.0417574	29.4	0.0650174	29.4
	29.6	0.0402277	29.6	0.0578385	29.6	0.0441742	29.6	0.0715057	29.6	0.0458101	29.6	0.0377718	29.6	0.0260005	29.6	0.051321	29.6	0.046611	29.6	0.0370468	29.6	0.0346716	29.6	0.0252108	9.8	0.16914	9.8	0.114903	9.8	0.0815667	29.6	0.0629003	29.6	0.0636289	29.6	0.0468415	29.6	0.0792917	29.6	0.086538	29.6	0.0467622	29.6	0.030362	29.6	0.041701	29.6	0.0647063	29.6
	29.8	0.0400885	29.8	0.0575192	29.8	0.0440194	29.8	0.0711114	29.8	0.0454948	29.8	0.0373306	29.8	0.0259582	29.8	0.0510151	29.8	0.0462443	29.8	0.0370723	29.8	0.0345873	29.8	0.0252834	9.9	0.168242	9.9	0.11465	9.9	0.0814334	29.8	0.0628602	29.8	0.0632764	29.8	0.0465311	29.8	0.0787648	29.8	0.0862581	29.8	0.046527	29.8	0.0304292	29.8	0.0415464	29.8	0.0646346	29.8
	30	0.0402059	30	0.0574631	30	0.0437855	30	0.0709422	30	0.0455342	30	0.0370753	30	0.0260406	30	0.0510121	30	0.0461599	30	0.03678	30	0.034503	30	0.0249587	10	0.167806	10	0.114182	10	0.0811837	30	0.0626611	30	0.0631728	30	0.0462091	30	0.0785834	30	0.0860213	30	0.0464225	30	0.0301991	30	0.0413484	30	0.0643669	30
	30.2	0.0402277	30.2	0.0571385	30.2	0.0434355	30.2	0.0707879	30.2	0.0453828	30.2	0.0373479	30.2	0.0258505	30.2	0.0508208	30.2	0.0462779	30.2	0.0365445	30.2	0.03446	30.2	0.0248105	10.1	0.16747	10.1	0.11387	10.1	0.0809961	30.2	0.062417	30.2	0.0628342	30.2	0.0461114	30.2	0.0784793	30.2	0.0856187	30.2	0.0462016	30.2	0.0301732	30.2	0.0413339	30.2	0.0641022	30.2
	30.4	0.039798	30.4	0.0568098	30.4	0.0433194	30.4	0.0703894	30.4	0.0453745	30.4	0.0369283	30.4	0.0258019	30.4	0.0503773	30.4	0.0455887	30.4	0.0363464	30.4	0.0344244	30.4	0.0247801	10.2	0.16688	10.2	0.113141	10.2	0.0809848	30.4	0.0619884	30.4	0.0628373	30.4	0.0458331	30.4	0.0781669	30.4	0.0856602	30.4	0.046204	30.4	0.0299584	30.4	0.0412169	30.4	0.0637537	30.4
	30.6	0.0396807	30.6	0.0566883	30.6	0.0432836	30.6	0.0702051	30.6	0.0451464	30.6	0.0371749	30.6	0.026104	30.6	0.0503881	30.6	0.0459133	30.6	0.0361914	30.6	0.0345499	30.6	0.0245976	10.3	0.165989	10.3	0.11284	10.3	0.0807371	30.6	0.0617941	30.6	0.062624	30.6	0.0458069	30.6	0.0780281	30.6	0.0854459	30.6	0.0458283	30.6	0.0299171	30.6	0.041133	30.6	0.0635204	30.6
	30.8	0.0394488	30.8	0.0563449	30.8	0.0429352	30.8	0.0698474	30.8	0.0448539	30.8	0.036859	30.8	0.0258569	30.8	0.0500516	30.8	0.045359	30.8	0.036113	30.8	0.0342708	30.8	0.0246849	10.4	0.165619	10.4	0.112398	10.4	0.0801327	30.8	0.0618278	30.8	0.0623673	30.8	0.0456757	30.8	0.077618	30.8	0.085064	30.8	0.0457118	30.8	0.0298085	30.8	0.0406995	30.8	0.0633006	30.8
	31	0.0393452	31	0.056381	31	0.0429903	31	0.0700981	31	0.0452272	31	0.0367315	31	0.0254576	31	0.0498283	31	0.045203	31	0.0359364	31	0.0342652	31	0.0245319	10.5	0.164484	10.5	0.111914	10.5	0.0799224	31	0.0612964	31	0.0621199	31	0.0455679	31	0.077405	31	0.0848809	31	0.0456074	31	0.0298959	31	0.0407241	31	0.0630463	31
	31.2	0.0390628	31.2	0.0560377	31.2	0.0427699	31.2	0.0695667	31.2	0.044466	31.2	0.0365064	31.2	0.0253984	31.2	0.0496219	31.2	0.0454349	31.2	0.035697	31.2	0.0342352	31.2	0.0243926	10.6	0.163905	10.6	0.111811	10.6	0.079823	31.2	0.061123	31.2	0.0618989	31.2	0.0452896	31.2	0.0772378	31.2	0.0846233	31.2	0.045485	31.2	0.0297484	31.2	0.0407992	31.2	0.0631032	31.2
	31.4	0.0388187	31.4	0.0558132	31.4	0.042472	31.4	0.0692196	31.4	0.044464	31.4	0.0364351	31.4	0.0253583	31.4	0.0493374	31.4	0.0453695	31.4	0.0357892	31.4	0.0341678	31.4	0.0244377	10.7	0.163327	10.7	0.111392	10.7	0.0792599	31.4	0.0608821	31.4	0.0617009	31.4	0.0449704	31.4	0.0772804	31.4	0.0843314	31.4	0.0452989	31.4	0.0295265	31.4	0.0403396	31.4	0.0626396	31.4
	31.6	0.0386604	31.6	0.0554993	31.6	0.0422784	31.6	0.0688361	31.6	0.0443458	31.6	0.0366493	31.6	0.024959	31.6	0.0493818	31.6	0.0451567	31.6	0.0355498	31.6	0.0339131	31.6	0.0243857	10.8	0.162847	10.8	0.110915	10.8	0.0793293	31.6	0.0607954	31.6	0.0613994	31.6	0.044832	31.6	0.0768197	31.6	0.0843175	31.6	0.0453253	31.6	0.0293991	31.6	0.0402904	31.6	0.0626545	31.6
	31.8	0.0384681	31.8	0.0553857	31.8	0.0421369	31.8	0.0684375	31.8	0.043792	31.8	0.0365692	31.8	0.0248237	31.8	0.0491508	31.8	0.0448721	31.8	0.0354969	31.8	0.033531	31.8	0.0242494	10.9	0.162679	10.9	0.110552	10.9	0.0790835	31.8	0.0607007	31.8	0.0610979	31.8	0.0448772	31.8	0.0766462	31.8	0.0840791	31.8	0.0450228	31.8	0.0294663	31.8	0.0402616	31.8	0.0623779	31.8
	32	0.0384367	32	0.0551266	32	0.0421578	32	0.068369	32	0.0438645	32	0.036102	32	0.0249802	32	0.0490208	32	0.0445665	32	0.0354851	32	0.0336564	32	0.0243082	11	0.162022	11	0.109821	11	0.0788958	32	0.0604695	32	0.0611536	32	0.0447519	32	0.0764222	32	0.0837974	32	0.0449616	32	0.0291608	32	0.0402095	32	0.0621431	32
	32.2	0.0382035	32.2	0.0550704	32.2	0.0419731	32.2	0.0681205	32.2	0.0433958	32.2	0.0361344	32.2	0.0248871	32.2	0.0487409	32.2	0.0447857	32.2	0.0352476	32.2	0.0332762	32.2	0.0241278	11.1	0.161179	11.1	0.109676	11.1	0.0784847	32.2	0.060333	32.2	0.0605846	32.2	0.0444939	32.2	0.0760877	32.2	0.0835348	32.2	0.0448788	32.2	0.0293413	32.2	0.0401878	32.2	0.061859	32.2
	32.4	0.0380739	32.4	0.0546549	32.4	0.0417244	32.4	0.0677562	32.4	0.0437069	32.4	0.035996	32.4	0.0247371	32.4	0.0486079	32.4	0.0441828	32.4	0.035234	32.4	0.0329821	32.4	0.0239119	11.2	0.160618	11.2	0.109617	11.2	0.0782464	32.4	0.0599702	32.4	0.0606047	32.4	0.0444342	32.4	0.0758416	32.4	0.0830422	32.4	0.0448512	32.4	0.0290498	32.4	0.0400275	32.4	0.0618201	32.4
	32.6	0.0379321	32.6	0.0547445	32.6	0.0415516	32.6	0.0676512	32.6	0.0435431	32.6	0.0358446	32.6	0.0246061	32.6	0.048429	32.6	0.043873	32.6	0.0348906	32.6	0.0328829	32.6	0.0238599	11.3	0.160073	11.3	0.109082	11.3	0.07813	32.6	0.059792	32.6	0.0603573	32.6	0.0443948	32.6	0.075818	32.6	0.0829092	32.6	0.0445739	32.6	0.0289885	32.6	0.0399031	32.6	0.0616152	32.6
	32.8	0.0378325	32.8	0.0543637	32.8	0.0416291	32.8	0.0673877	32.8	0.0430225	32.8	0.0357083	32.8	0.024735	32.8	0.0483861	32.8	0.0436939	32.8	0.0347513	32.8	0.033102	32.8	0.0237206	11.4	0.159604	11.4	0.108544	11.4	0.0776832	32.8	0.0594114	32.8	0.05996	32.8	0.0440976	32.8	0.0752674	32.8	0.0826431	32.8	0.0445906	32.8	0.0287206	32.8	0.0397673	32.8	0.061497	32.8
	33	0.0376592	33	0.0541166	33	0.0413521	33	0.0673556	33	0.0431594	33	0.0356175	33	0.0245174	33	0.0480649	33	0.0436433	33	0.0349239	33	0.0328641	33	0.0237618	11.5	0.15942	11.5	0.108352	11.5	0.0774036	33	0.0594692	33	0.0598425	33	0.0439402	33	0.0752169	33	0.082472	33	0.0443469	33	0.0286227	33	0.0398699	33	0.0614492	33
	33.2	0.0373728	33.2	0.0540057	33.2	0.0410051	33.2	0.0672827	33.2	0.042869	33.2	0.0353753	33.2	0.0244055	33.2	0.047938	33.2	0.043658	33.2	0.0344452	33.2	0.0327031	33.2	0.0236264	11.6	0.158707	11.6	0.107718	11.6	0.0773173	33.2	0.0591513	33.2	0.0593601	33.2	0.0437085	33.2	0.0748368	33.2	0.0818931	33.2	0.0442053	33.2	0.0285767	33.2	0.0397268	33.2	0.0612682	33.2
	33.4	0.0371573	33.4	0.0537666	33.4	0.0408741	33.4	0.0669078	33.4	0.0427446	33.4	0.0354142	33.4	0.0242365	33.4	0.0477606	33.4	0.0434557	33.4	0.034347	33.4	0.0330926	33.4	0.0235273	11.7	0.15796	11.7	0.107566	11.7	0.077107	33.4	0.0590132	33.4	0.0593493	33.4	0.0434958	33.4	0.0743966	33.4	0.0819104	33.4	0.0441693	33.4	0.0285483	33.4	0.0396112	33.4	0.0611142	33.4
	33.6	0.0368626	33.6	0.0535741	33.6	0.0409619	33.6	0.0668714	33.6	0.0426865	33.6	0.0352433	33.6	0.0241963	33.6	0.0476123	33.6	0.0432175	33.6	0.0344	33.6	0.0327405	33.6	0.0233586	11.8	0.157627	11.8	0.10737	11.8	0.0769061	33.6	0.0587098	33.6	0.0591607	33.6	0.0434797	33.6	0.0744597	33.6	0.0815769	33.6	0.044012	33.6	0.0284669	33.6	0.0392774	33.6	0.0608735	33.6
	33.8	0.0368504	33.8	0.053486	33.8	0.04088	33.8	0.0671349	33.8	0.0425538	33.8	0.034828	33.8	0.0241118	33.8	0.0475572	33.8	0.0429604	33.8	0.0343039	33.8	0.0327068	33.8	0.0232625	11.9	0.156895	11.9	0.106765	11.9	0.0766546	33.8	0.0586616	33.8	0.0590911	33.8	0.0430775	33.8	0.0742941	33.8	0.0813955	33.8	0.0438475	33.8	0.0283855	33.8	0.0393265	33.8	0.0607987	33.8
	34	0.0367399	34	0.0532456	34	0.0406328	34	0.0665757	34	0.0424625	34	0.035014	34	0.0240442	34	0.0470953	34	0.0428571	34	0.0342745	34	0.032542	34	0.0232428	12	0.156725	12	0.106409	12	0.0762905	34	0.0584609	34	0.0590092	34	0.0434433	34	0.0740716	34	0.0811311	34	0.043778	34	0.028369	34	0.0391371	34	0.0604577	34
	34.2	0.036759	34.2	0.0530345	34.2	0.0402381	34.2	0.0662264	34.2	0.0420829	34.2	0.0349664	34.2	0.0240526	34.2	0.047207	34.2	0.0427559	34.2	0.0346257	34.2	0.0325551	34.2	0.0230966	12.1	0.15596	12.1	0.106107	12.1	0.0761911	34.2	0.0582393	34.2	0.0588653	34.2	0.0432538	34.2	0.073895	34.2	0.08096	34.2	0.0435282	34.2	0.028284	34.2	0.0390446	34.2	0.0602259	34.2
	34.4	0.0366062	34.4	0.0526871	34.4	0.0402798	34.4	0.0658515	34.4	0.0421535	34.4	0.0346723	34.4	0.0239322	34.4	0.047025	34.4	0.042718	34.4	0.0343	34.4	0.0321373	34.4	0.0229554	12.2	0.155532	12.2	0.105798	12.2	0.0759132	34.4	0.0581125	34.4	0.0585282	34.4	0.0429537	34.4	0.0736536	34.4	0.0806473	34.4	0.0435343	34.4	0.0283017	34.4	0.0389565	34.4	0.0601108	34.4
	34.6	0.0363566	34.6	0.0528354	34.6	0.0403155	34.6	0.0655473	34.6	0.0418818	34.6	0.0345511	34.6	0.0239661	34.6	0.0469761	34.6	0.0426295	34.6	0.0341646	34.6	0.0321243	34.6	0.0229407	12.3	0.15526	12.3	0.105325	12.3	0.075795	34.6	0.0576629	34.6	0.0582902	34.6	0.0428823	34.6	0.0733933	34.6	0.0805073	34.6	0.0434322	34.6	0.0282345	34.6	0.0387296	34.6	0.0601062	34.6
	34.8	0.0362447	34.8	0.0526577	34.8	0.040186	34.8	0.0655323	34.8	0.0418838	34.8	0.0346376	34.8	0.0239681	34.8	0.0466686	34.8	0.0422711	34.8	0.0340371	34.8	0.0319744	34.8	0.0228288	12.4	0.155062	12.4	0.10505	12.4	0.0754835	34.8	0.0576806	34.8	0.0583691	34.8	0.0428007	34.8	0.0730542	34.8	0.0802878	34.8	0.0432966	34.8	0.028323	34.8	0.0385533	34.8	0.0597129	34.8
	35	0.0360265	35	0.0523331	35	0.0400981	35	0.0650845	35	0.0418507	35	0.0344776	35	0.0238265	35	0.046482	35	0.0422775	35	0.0338624	35	0.0321505	35	0.0227082	12.5	0.153916	12.5	0.104912	12.5	0.0751625	35	0.0574109	35	0.0579222	35	0.042719	35	0.0729595	35	0.0803518	35	0.0432149	35	0.0282368	35	0.0383929	35	0.0595739	35
	35.2	0.0359992	35.2	0.0522235	35.2	0.0396618	35.2	0.0650566	35.2	0.0415333	35.2	0.0343328	35.2	0.0236323	35.2	0.0464515	35.2	0.0421383	35.2	0.0339566	35.2	0.0315792	35.2	0.0226169	12.6	0.153435	12.6	0.104531	12.6	0.0750818	35.2	0.057313	35.2	0.0577723	35.2	0.0425835	35.2	0.0728632	35.2	0.0801617	35.2	0.0430601	35.2	0.0281424	35.2	0.0383538	35.2	0.059363	35.2
	35.4	0.0356487	35.4	0.0520231	35.4	0.0396782	35.4	0.0647352	35.4	0.0416785	35.4	0.0343759	35.4	0.0234738	35.4	0.0463811	35.4	0.0421636	35.4	0.0336093	35.4	0.0315623	35.4	0.0226415	12.7	0.153249	12.7	0.103955	12.7	0.0750442	35.4	0.0570062	35.4	0.057596	35.4	0.0425427	35.4	0.0727086	35.4	0.0799007	35.4	0.0430673	35.4	0.027969	35.4	0.0383654	35.4	0.0590968	35.4
	35.6	0.0356392	35.6	0.0518308	35.6	0.0395322	35.6	0.0644717	35.6	0.0414836	35.6	0.0339845	35.6	0.0232794	35.6	0.0462893	35.6	0.041955	35.6	0.0333543	35.6	0.0316204	35.6	0.022405	12.8	0.152582	12.8	0.103451	12.8	0.0742785	35.6	0.0568007	35.6	0.0573672	35.6	0.0423417	35.6	0.0721818	35.6	0.0797816	35.6	0.0429196	35.6	0.0280822	35.6	0.0381746	35.6	0.0590564	35.6
	35.8	0.0355396	35.8	0.0516718	35.8	0.0390586	35.8	0.0642917	35.8	0.0412077	35.8	0.0336708	35.8	0.0233027	35.8	0.0460584	35.8	0.0417653	35.8	0.03316	35.8	0.031523	35.8	0.0224443	12.9	0.152551	12.9	0.103201	12.9	0.074042	35.8	0.0568408	35.8	0.0572218	35.8	0.0423504	35.8	0.0721187	35.8	0.0793098	35.8	0.0425907	35.8	0.0279583	35.8	0.0382484	35.8	0.0589099	35.8
	36	0.0354972	36	0.0515328	36	0.0390393	36	0.0645874	36	0.0411994	36	0.0338807	36	0.0232266	36	0.0458244	36	0.0418454	36	0.0331266	36	0.031229	36	0.022351	13	0.151663	13	0.103028	13	0.0742222	36	0.0566129	36	0.0569821	36	0.041957	36	0.0718521	36	0.0789971	36	0.0424635	36	0.0279147	36	0.0382902	36	0.0587678	36
	36.2	0.0355532	36.2	0.051613	36.2	0.0388427	36.2	0.063876	36.2	0.0407307	36.2	0.0336059	36.2	0.0232393	36.2	0.0457465	36.2	0.0417041	36.2	0.0328225	36.2	0.0315474	36.2	0.0222589	13.1	0.150881	13.1	0.102888	13.1	0.0738317	36.2	0.0561746	36.2	0.0568848	36.2	0.0416262	36.2	0.0717606	36.2	0.0787948	36.2	0.0423638	36.2	0.0278298	36.2	0.0381009	36.2	0.0586018	36.2
	36.4	0.0354441	36.4	0.0512723	36.4	0.0390572	36.4	0.0639981	36.4	0.0409795	36.4	0.0331972	36.4	0.0232836	36.4	0.0457082	36.4	0.0412425	36.4	0.0327598	36.4	0.0315436	36.4	0.022199	13.2	0.15049	13.2	0.102371	13.2	0.0736929	36.4	0.0559321	36.4	0.0567054	36.4	0.0416888	36.4	0.0714009	36.4	0.0786791	36.4	0.0423746	36.4	0.0276716	36.4	0.0379535	36.4	0.0585106	36.4
	36.6	0.0352667	36.6	0.0511654	36.6	0.0386685	36.6	0.0642382	36.6	0.0408593	36.6	0.0334199	36.6	0.0232562	36.6	0.045335	36.6	0.0410992	36.6	0.0328481	36.6	0.0315136	36.6	0.0221235	13.3	0.150325	13.3	0.102287	13.3	0.0734207	36.6	0.055786	36.6	0.0564859	36.6	0.0413551	36.6	0.071199	36.6	0.0783629	36.6	0.0421297	36.6	0.0276221	36.6	0.037903	36.6	0.0582698	36.6
	36.8	0.0349271	36.8	0.0510025	36.8	0.0385568	36.8	0.0639296	36.8	0.0406311	36.8	0.0332621	36.8	0.0231041	36.8	0.0454008	36.8	0.0412573	36.8	0.0327146	36.8	0.0311409	36.8	0.0220754	13.4	0.149972	13.4	0.10156	13.4	0.0733831	36.8	0.0557876	36.8	0.0561844	36.8	0.0416087	36.8	0.0709734	36.8	0.0780639	36.8	0.0419677	36.8	0.0275312	36.8	0.0379448	36.8	0.0583207	36.8
	37	0.0349394	37	0.0506177	37	0.0383959	37	0.0636661	37	0.0406581	37	0.0333443	37	0.022728	37	0.0451791	37	0.041076	37	0.032642	37	0.0310678	37	0.021991	13.5	0.149398	13.5	0.101425	13.5	0.0729552	37	0.0554199	37	0.0561782	37	0.041444	37	0.0709071	37	0.0780915	37	0.0418488	37	0.0272893	37	0.0376861	37	0.0579319	37
	37.2	0.0346666	37.2	0.0507032	37.2	0.0383259	37.2	0.0635011	37.2	0.0405129	37.2	0.0329722	37.2	0.0226646	37.2	0.0450812	37.2	0.041076	37.2	0.0324065	37.2	0.0311559	37.2	0.021839	13.6	0.148871	13.6	0.101313	13.6	0.0731466	37.2	0.0552304	37.2	0.0560576	37.2	0.0413347	37.2	0.0705585	37.2	0.077746	37.2	0.0416988	37.2	0.0274817	37.2	0.0374824	37.2	0.0581337	37.2
	37.4	0.0348221	37.4	0.0503011	37.4	0.0382678	37.4	0.0629697	37.4	0.0404776	37.4	0.0329073	37.4	0.0225843	37.4	0.0447921	37.4	0.0407978	37.4	0.0323771	37.4	0.0307513	37.4	0.0217664	13.7	0.148664	13.7	0.10079	13.7	0.0727299	37.4	0.0552786	37.4	0.055985	37.4	0.0412924	37.4	0.0702792	37.4	0.0776078	37.4	0.0417624	37.4	0.0274144	37.4	0.0373421	37.4	0.0577703	37.4
	37.6	0.035024	37.6	0.0502664	37.6	0.038098	37.6	0.0630919	37.6	0.0402287	37.6	0.0329744	37.6	0.0224407	37.6	0.044497	37.6	0.0408315	37.6	0.0322202	37.6	0.0306314	37.6	0.0216143	13.8	0.147857	13.8	0.100614	13.8	0.0725141	37.6	0.0550474	37.6	0.0558906	37.6	0.0411249	37.6	0.0701136	37.6	0.0773917	37.6	0.0416772	37.6	0.0274309	37.6	0.0372266	37.6	0.0576312	37.6
	37.8	0.0348126	37.8	0.0502811	37.8	0.0380325	37.8	0.0628091	37.8	0.0401271	37.8	0.0331712	37.8	0.0225569	37.8	0.0444342	37.8	0.0407472	37.8	0.0322535	37.8	0.0303804	37.8	0.0216938	13.9	0.147525	13.9	0.100406	13.9	0.0721726	37.8	0.0550153	37.8	0.0557206	37.8	0.0409515	37.8	0.0700931	37.8	0.0774194	37.8	0.0415391	37.8	0.0272056	37.8	0.0370632	37.8	0.0574563	37.8
	38	0.0345752	38	0.0501875	38	0.037897	38	0.0627833	38	0.0398699	38	0.0327819	38	0.0225907	38	0.0444036	38	0.0403931	38	0.0323477	38	0.0305396	38	0.0216378	14	0.147521	14	0.0999682	14	0.0722758	38	0.0549527	38	0.0555319	38	0.0408101	38	0.0700331	38	0.0771049	38	0.0414527	38	0.0271229	38	0.0373306	38	0.0572813	38
	38.2	0.0343365	38.2	0.0498335	38.2	0.0376647	38.2	0.0625048	38.2	0.039899	38.2	0.0325677	38.2	0.0222083	38.2	0.0443027	38.2	0.0403679	38.2	0.0322966	38.2	0.0306258	38.2	0.0214819	14.1	0.14689	14.1	0.099627	14.1	0.0718553	38.2	0.0544855	38.2	0.0554098	38.2	0.0407664	38.2	0.0695315	38.2	0.0769701	38.2	0.0413686	38.2	0.0271973	38.2	0.0369144	38.2	0.0572798	38.2
	38.4	0.0343187	38.4	0.0497573	38.4	0.0376289	38.4	0.0623162	38.4	0.0395589	38.4	0.0328532	38.4	0.0225442	38.4	0.044344	38.4	0.0401107	38.4	0.0320789	38.4	0.0304066	38.4	0.0215191	14.2	0.146251	14.2	0.0993404	14.2	0.0717126	38.4	0.0545047	38.4	0.0552598	38.4	0.0405012	38.4	0.0695662	38.4	0.0765053	38.4	0.0413147	38.4	0.0268622	38.4	0.0368811	38.4	0.0571078	38.4
	38.6	0.0338359	38.6	0.0497253	38.6	0.037483	38.6	0.062342	38.6	0.0391254	38.6	0.0324661	38.6	0.0219949	38.6	0.0441024	38.6	0.0401065	38.6	0.0317885	38.6	0.0301762	38.6	0.0212533	14.3	0.146119	14.3	0.0989899	14.3	0.0715625	38.6	0.0543683	38.6	0.0549768	38.6	0.0404867	38.6	0.0695694	38.6	0.0763135	38.6	0.0411958	38.6	0.0269353	38.6	0.0369028	38.6	0.0569493	38.6
	38.8	0.0339068	38.8	0.0496411	38.8	0.0375485	38.8	0.0621042	38.8	0.0392643	38.8	0.0324812	38.8	0.0221956	38.8	0.044113	38.8	0.0401676	38.8	0.0315099	38.8	0.0300489	38.8	0.0212278	14.4	0.145345	14.4	0.0987134	14.4	0.0714067	38.8	0.0541885	38.8	0.0547233	38.8	0.0404006	38.8	0.0692744	38.8	0.0760681	38.8	0.0409677	38.8	0.0266392	38.8	0.0367684	38.8	0.0567683	38.8
	39	0.0338154	39	0.0493486	39	0.0373877	39	0.0618835	39	0.0391564	39	0.0323428	39	0.0222104	39	0.0439097	39	0.0395837	39	0.0317708	39	0.0300339	39	0.0211797	14.5	0.145306	14.5	0.0982307	14.5	0.0712453	39	0.0539364	39	0.0544574	39	0.0400903	39	0.0692554	39	0.0763048	39	0.0409761	39	0.026717	39	0.036767	39	0.0564722	39
	39.2	0.0336163	39.2	0.0493272	39.2	0.0372358	39.2	0.0615964	39.2	0.0391233	39.2	0.032319	39.2	0.0221935	39.2	0.043847	39.2	0.0393139	39.2	0.0316218	39.2	0.0298148	39.2	0.0209982	14.6	0.144699	14.6	0.0981623	14.6	0.0709506	39.2	0.0538882	39.2	0.0543166	39.2	0.0400655	39.2	0.0691403	39.2	0.0759315	39.2	0.0408021	39.2	0.0266674	39.2	0.036634	39.2	0.0563392	39.2
	39.4	0.0335399	39.4	0.049072	39.4	0.0372655	39.4	0.0615728	39.4	0.0391211	39.4	0.0322974	39.4	0.0221745	39.4	0.0435686	39.4	0.0392485	39.4	0.0317513	39.4	0.0298634	39.4	0.0210836	14.7	0.144534	14.7	0.0978082	14.7	0.070594	39.4	0.0537293	39.4	0.0542022	39.4	0.0400888	39.4	0.06882	39.4	0.0756603	39.4	0.0407636	39.4	0.0266557	39.4	0.0364924	39.4	0.0565156	39.4
	39.6	0.0333367	39.6	0.0488676	39.6	0.0369841	39.6	0.0614464	39.6	0.0388059	39.6	0.032174	39.6	0.0218618	39.6	0.0434309	39.6	0.0392043	39.6	0.0313451	39.6	0.0300358	39.6	0.0209894	14.8	0.144007	14.8	0.0974364	14.8	0.0703932	39.6	0.0537067	39.6	0.0539239	39.6	0.0398411	39.6	0.0684887	39.6	0.0756828	39.6	0.0405643	39.6	0.0265318	39.6	0.036501	39.6	0.0560625	39.6
	39.8	0.0333749	39.8	0.0487781	39.8	0.036996	39.8	0.0610908	39.8	0.0388536	39.8	0.0317761	39.8	0.0220287	39.8	0.043226	39.8	0.0390652	39.8	0.0311862	39.8	0.0297042	39.8	0.02101	14.9	0.143233	14.9	0.0973606	14.9	0.0704101	39.8	0.0537549	39.8	0.0541544	39.8	0.0398805	39.8	0.0685266	39.8	0.0754097	39.8	0.0404047	39.8	0.0264799	39.8	0.036488	39.8	0.0559877	39.8
	40	0.0331457	40	0.0487554	40	0.0368083	40	0.0607329	40	0.0388308	40	0.0315922	40	0.0219336	40	0.0431511	40	0.0390125	40	0.031453	40	0.0296274	40	0.020804	15	0.143117	15	0.0969704	15	0.0702674	40	0.0533953	40	0.0539054	40	0.0397041	40	0.068208	40	0.0754011	40	0.0404659	40	0.0264846	40	0.0360487	40	0.0559129	40
	40.2	0.0329957	40.2	0.048555	40.2	0.0368635	40.2	0.0607287	40.2	0.0388453	40.2	0.0316938	40.2	0.0216802	40.2	0.0430349	40.2	0.0390736	40.2	0.0311469	40.2	0.0294345	40.2	0.0207539	15.1	0.142666	15.1	0.0966199	15.1	0.0700385	40.2	0.0530324	40.2	0.0537585	40.2	0.039468	40.2	0.0680565	40.2	0.0748654	40.2	0.0402246	40.2	0.026376	40.2	0.0363204	40.2	0.0558277	40.2
	40.4	0.0328702	40.4	0.0482557	40.4	0.0364822	40.4	0.0603472	40.4	0.0385902	40.4	0.0315554	40.4	0.0215851	40.4	0.042856	40.4	0.039158	40.4	0.0309311	40.4	0.0296724	40.4	0.0207579	15.2	0.142087	15.2	0.0963545	15.2	0.069954	40.4	0.0529409	40.4	0.0537245	40.4	0.0393616	40.4	0.0678451	40.4	0.0747185	40.4	0.040209	40.4	0.0263182	40.4	0.036066	40.4	0.0557738	40.4
	40.6	0.0327256	40.6	0.0481101	40.6	0.0364227	40.6	0.0600494	40.6	0.0385072	40.6	0.0314451	40.6	0.0214773	40.6	0.0429752	40.6	0.0386563	40.6	0.0312626	40.6	0.0296199	40.6	0.0205793	15.3	0.141991	15.3	0.0961178	15.3	0.0696104	40.6	0.0529345	40.6	0.0537044	40.6	0.0394899	40.6	0.0676353	40.6	0.0744092	40.6	0.0401118	40.6	0.0263819	40.6	0.0359807	40.6	0.055548	40.6
	40.8	0.0328197	40.8	0.0479845	40.8	0.0364688	40.8	0.0600837	40.8	0.0384948	40.8	0.0313003	40.8	0.0215829	40.8	0.0427917	40.8	0.0387806	40.8	0.031094	40.8	0.0291911	40.8	0.020647	15.4	0.141544	15.4	0.0959144	15.4	0.0695354	40.8	0.0526423	40.8	0.0533302	40.8	0.0392378	40.8	0.0673245	40.8	0.0744645	40.8	0.0400314	40.8	0.0262627	40.8	0.0359504	40.8	0.0553656	40.8
	41	0.0325796	41	0.0480193	41	0.0362574	41	0.060058	41	0.0382024	41	0.0313802	41	0.0214921	41	0.0426189	41	0.0386627	41	0.0309487	41	0.0294308	41	0.0204253	15.5	0.140777	15.5	0.0955204	15.5	0.0688428	41	0.0524095	41	0.0532653	41	0.0392378	41	0.0672914	41	0.0748084	41	0.0399917	41	0.0262367	41	0.0357249	41	0.0553013	41
	41.2	0.0326492	41.2	0.0478857	41.2	0.0361129	41.2	0.0599788	41.2	0.0384056	41.2	0.0311423	41.2	0.0209787	41.2	0.0422977	41.2	0.0386457	41.2	0.0308389	41.2	0.0294008	41.2	0.0204007	15.6	0.140548	15.6	0.0952458	15.6	0.0686007	41.2	0.0524303	41.2	0.0530442	41.2	0.039028	41.2	0.0669475	41.2	0.0740359	41.2	0.0397312	41.2	0.0260669	41.2	0.0356686	41.2	0.0551696	41.2
	41.4	0.0325319	41.4	0.0477347	41.4	0.0359699	41.4	0.0598523	41.4	0.0383102	41.4	0.0311661	41.4	0.0212174	41.4	0.0421524	41.4	0.0383549	41.4	0.0310135	41.4	0.0292921	41.4	0.0202703	15.7	0.140383	15.7	0.0951302	15.7	0.0687095	41.4	0.0523998	41.4	0.0528293	41.4	0.0387511	41.4	0.0671179	41.4	0.0740636	41.4	0.0397265	41.4	0.0259559	41.4	0.0356772	41.4	0.0552131	41.4
	41.6	0.0325251	41.6	0.0478163	41.6	0.0362425	41.6	0.0594774	41.6	0.0378871	41.6	0.0309066	41.6	0.0213273	41.6	0.0421096	41.6	0.0384666	41.6	0.0308153	41.6	0.0291835	41.6	0.0203625	15.8	0.13988	15.8	0.094998	15.8	0.0685726	41.6	0.0523453	41.6	0.0527999	41.6	0.0387248	41.6	0.0670974	41.6	0.0737094	41.6	0.0396652	41.6	0.0259028	41.6	0.0356743	41.6	0.0548885	41.6
	41.8	0.03227	41.8	0.0475517	41.8	0.0357704	41.8	0.0595717	41.8	0.0380489	41.8	0.0309692	41.8	0.0213949	41.8	0.0420255	41.8	0.038317	41.8	0.0307603	41.8	0.0289999	41.8	0.0204086	15.9	0.13925	15.9	0.0948343	15.9	0.0685087	41.8	0.0519166	41.8	0.0525943	41.8	0.0387147	41.8	0.066725	41.8	0.0736299	41.8	0.0396196	41.8	0.0259005	41.8	0.0355804	41.8	0.0548213	41.8
	42	0.0321554	42	0.047513	42	0.0358091	42	0.0593595	42	0.0381775	42	0.0310472	42	0.0214942	42	0.0418848	42	0.0381273	42	0.0307506	42	0.0288633	42	0.0202359	16	0.138875	16	0.094543	16	0.0680488	42	0.0519149	42	0.0522573	42	0.0385106	42	0.066591	42	0.0734864	42	0.0395103	42	0.0258226	42	0.0354648	42	0.0547315	42
	42.2	0.0317898	42.2	0.0471963	42.2	0.0355485	42.2	0.0594431	42.2	0.0379037	42.2	0.0311639	42.2	0.0211267	42.2	0.0417227	42.2	0.0379776	42.2	0.0307996	42.2	0.028616	42.2	0.020232	16.1	0.138633	16.1	0.0942832	16.1	0.0679963	42.2	0.0516934	42.2	0.0526113	42.2	0.038547	42.2	0.066419	42.2	0.0734675	42.2	0.0394479	42.2	0.0258167	42.2	0.0352885	42.2	0.0545939	42.2
	42.4	0.0319195	42.4	0.0471215	42.4	0.0353236	42.4	0.0588861	42.4	0.037352	42.4	0.0310731	42.4	0.021171	42.4	0.0416569	42.4	0.0377394	42.4	0.030417	42.4	0.0285317	42.4	0.0202448	16.2	0.138306	16.2	0.0940141	16.2	0.0678349	42.4	0.0516645	42.4	0.0523067	42.4	0.0381726	42.4	0.0665405	42.4	0.073089	42.4	0.0394179	42.4	0.0256267	42.4	0.0353665	42.4	0.0545087	42.4
	42.6	0.031824	42.6	0.0469986	42.6	0.0353132	42.6	0.0588539	42.6	0.0373478	42.6	0.0306189	42.6	0.0212513	42.6	0.0415422	42.6	0.0377204	42.6	0.0301973	42.6	0.0284249	42.6	0.0200633	16.3	0.137929	16.3	0.0938079	16.3	0.0676604	42.6	0.0513369	42.6	0.052217	42.6	0.0382804	42.6	0.0661098	42.6	0.0730389	42.6	0.0393171	42.6	0.0256834	42.6	0.0351266	42.6	0.0541707	42.6
	42.8	0.0318676	42.8	0.0468877	42.8	0.0352208	42.8	0.0590146	42.8	0.0373769	42.8	0.0308417	42.8	0.0210463	42.8	0.0416049	42.8	0.0377246	42.8	0.0302836	42.8	0.0285148	42.8	0.0200162	16.4	0.13794	16.4	0.0936766	16.4	0.0671498	42.8	0.0512936	42.8	0.052132	42.8	0.0382206	42.8	0.0660199	42.8	0.0726535	42.8	0.0390878	42.8	0.025537	42.8	0.0351382	42.8	0.0542365	42.8
	43	0.0318389	43	0.0467648	43	0.0351241	43	0.0587682	43	0.0373354	43	0.0306665	43	0.0212491	43	0.0415514	43	0.0376003	43	0.0302502	43	0.028644	43	0.0199142	16.5	0.137487	16.5	0.0932808	16.5	0.067238	43	0.0508713	43	0.0519078	43	0.0380487	43	0.0660451	43	0.0727417	43	0.039053	43	0.025491	43	0.0350211	43	0.0538671	43
	43.2	0.0316889	43.2	0.0466112	43.2	0.0352596	43.2	0.0585411	43.2	0.0370201	43.2	0.030541	43.2	0.0210188	43.2	0.0415055	43.2	0.0374907	43.2	0.0303111	43.2	0.0288539	43.2	0.0197719	16.6	0.136743	16.6	0.0930136	16.6	0.0669809	43.2	0.0508103	43.2	0.0517315	43.2	0.038024	43.2	0.0658417	43.2	0.0725067	43.2	0.0389654	43.2	0.0254958	43.2	0.0349604	43.2	0.0538193	43.2
	43.4	0.0316562	43.4	0.0466112	43.4	0.0350317	43.4	0.0584618	43.4	0.0370512	43.4	0.0302793	43.4	0.0210864	43.4	0.0411705	43.4	0.0376994	43.4	0.0301501	43.4	0.028601	43.4	0.0198317	16.7	0.136461	16.7	0.0922369	16.7	0.0667763	43.4	0.0510094	43.4	0.0515398	43.4	0.0379656	43.4	0.0655956	43.4	0.072123	43.4	0.0389497	43.4	0.0253329	43.4	0.0347653	43.4	0.053583	43.4
	43.6	0.0314884	43.6	0.0464028	43.6	0.034923	43.6	0.0583418	43.6	0.037184	43.6	0.030435	43.6	0.0207569	43.6	0.0412761	43.6	0.0375413	43.6	0.0300324	43.6	0.0284848	43.6	0.0197307	16.8	0.135871	16.8	0.0921936	16.8	0.0668964	43.6	0.0507573	43.6	0.0514656	43.6	0.0377937	43.6	0.0654662	43.6	0.0720021	43.6	0.0386364	43.6	0.0253931	43.6	0.0348983	43.6	0.0536129	43.6
	43.8	0.0313084	43.8	0.0464095	43.8	0.0346683	43.8	0.0581618	43.8	0.0369517	43.8	0.0304761	43.8	0.0206661	43.8	0.0411904	43.8	0.0375097	43.8	0.0299167	43.8	0.0283256	43.8	0.0196483	16.9	0.135512	16.9	0.091966	16.9	0.0665698	43.8	0.0505534	43.8	0.0512616	43.8	0.037833	43.8	0.0653779	43.8	0.0717637	43.8	0.0386509	43.8	0.0253883	43.8	0.0346598	43.8	0.0533871	43.8
	44	0.0311461	44	0.0462198	44	0.0346996	44	0.0581555	44	0.0368397	44	0.0302534	44	0.0210274	44	0.0409626	44	0.0371576	44	0.0297754	44	0.0283631	44	0.0195806	17	0.134984	17	0.0916301	17	0.0665023	44	0.0505871	44	0.0510559	44	0.0379656	44	0.0650592	44	0.0718293	44	0.0386761	44	0.0250792	44	0.0347176	44	0.0534319	44
	44.2	0.0313698	44.2	0.0462558	44.2	0.0345745	44.2	0.0580568	44.2	0.0369766	44.2	0.0301971	44.2	0.020609	44.2	0.0408356	44.2	0.0371576	44.2	0.0296499	44.2	0.0283519	44.2	0.0195433	17.1	0.134767	17.1	0.0911569	17.1	0.0662808	44.2	0.0503222	44.2	0.0510079	44.2	0.0375867	44.2	0.0649913	44.2	0.0716911	44.2	0.0386052	44.2	0.0250002	44.2	0.034482	44.2	0.0531642	44.2
	44.4	0.0313124	44.4	0.0461276	44.4	0.0346088	44.4	0.0579819	44.4	0.0367796	44.4	0.0299786	44.4	0.0204506	44.4	0.0407974	44.4	0.0370101	44.4	0.0299265	44.4	0.0281851	44.4	0.0195845	17.2	0.134195	17.2	0.0909546	17.2	0.0663877	44.4	0.0501953	44.4	0.050841	44.4	0.0372808	44.4	0.0647169	44.4	0.0715563	44.4	0.038382	44.4	0.0249742	44.4	0.0344242	44.4	0.0530252	44.4
	44.6	0.0313124	44.6	0.0458725	44.6	0.0344271	44.6	0.0579754	44.6	0.036597	44.6	0.0299592	44.6	0.0204358	44.6	0.0407256	44.6	0.0368184	44.6	0.0295851	44.6	0.0277899	44.6	0.0196297	17.3	0.134155	17.3	0.0909076	17.3	0.0657908	44.6	0.0501488	44.6	0.050725	44.6	0.037288	44.6	0.0646159	44.6	0.0711969	44.6	0.0384384	44.6	0.0249671	44.6	0.0343852	44.6	0.0530326	44.6
	44.8	0.0309987	44.8	0.0460354	44.8	0.0343973	44.8	0.0576755	44.8	0.0365431	44.8	0.0299246	44.8	0.0205371	44.8	0.0406582	44.8	0.0368964	44.8	0.0292083	44.8	0.0277618	44.8	0.0194589	17.4	0.133958	17.4	0.0907433	17.4	0.0658904	44.8	0.0500412	44.8	0.0507745	44.8	0.0374104	44.8	0.064627	44.8	0.0708875	44.8	0.0382727	44.8	0.0250308	44.8	0.0344329	44.8	0.0526199	44.8
	45	0.0309183	45	0.0457415	45	0.0344881	45	0.0575791	45	0.0363834	45	0.029678	45	0.0202879	45	0.0403936	45	0.0366181	45	0.0291161	45	0.0278292	45	0.0195021	17.5	0.133753	17.5	0.0904922	17.5	0.065712	45	0.0499064	45	0.050623	45	0.037205	45	0.0643792	45	0.0709273	45	0.0383039	45	0.0249046	45	0.0342494	45	0.0528696	45
	45.2	0.0307969	45.2	0.0455732	45.2	0.0341619	45.2	0.0577976	45.2	0.0363316	45.2	0.02936	45.2	0.0200787	45.2	0.0402147	45.2	0.0368162	45.2	0.0291005	45.2	0.0279117	45.2	0.0193697	17.6	0.133099	17.6	0.0904344	17.6	0.0654324	45.2	0.0497378	45.2	0.0506416	45.2	0.0370214	45.2	0.0643603	45.2	0.0709964	45.2	0.0381418	45.2	0.0249388	45.2	0.0340195	45.2	0.0526513	45.2
	45.4	0.0305336	45.4	0.0455251	45.4	0.0340428	45.4	0.0576176	45.4	0.0360702	45.4	0.0294964	45.4	0.0201822	45.4	0.0401153	45.4	0.0366054	45.4	0.0292711	45.4	0.0279436	45.4	0.019458	17.7	0.132789	17.7	0.0898493	17.7	0.0654324	45.4	0.0496848	45.4	0.0504174	45.4	0.036966	45.4	0.0640022	45.4	0.0710016	45.4	0.0381346	45.4	0.0249364	45.4	0.033969	45.4	0.0526648	45.4
	45.6	0.0304599	45.6	0.0453194	45.6	0.033885	45.6	0.057037	45.6	0.0359852	45.6	0.029704	45.6	0.0201738	45.6	0.0401398	45.6	0.0365738	45.6	0.0292025	45.6	0.0277563	45.6	0.019354	17.8	0.132585	17.8	0.0899866	17.8	0.0650777	45.6	0.0496527	45.6	0.0501963	45.6	0.0366877	45.6	0.0640401	45.6	0.0708305	45.6	0.0381491	45.6	0.0246898	45.6	0.0340514	45.6	0.0524748	45.6
	45.8	0.0304626	45.8	0.045147	45.8	0.0337703	45.8	0.0569556	45.8	0.036288	45.8	0.0296131	45.8	0.019952	45.8	0.0399226	45.8	0.0362914	45.8	0.0289945	45.8	0.0277675	45.8	0.0191636	17.9	0.132028	17.9	0.0894087	17.9	0.0649801	45.8	0.0492705	45.8	0.0498793	45.8	0.0366221	45.8	0.0638776	45.8	0.0706888	45.8	0.0379726	45.8	0.0247382	45.8	0.033836	45.8	0.0524479	45.8
	46	0.030299	46	0.0451523	46	0.0341143	46	0.0570263	46	0.0360246	46	0.0294898	46	0.0199858	46	0.0398171	46	0.0359521	46	0.0290867	46	0.0277993	46	0.0191617	18	0.131923	18	0.0889824	18	0.0648524	46	0.0493766	46	0.0499921	46	0.0366979	46	0.0636236	46	0.0706076	46	0.0378177	46	0.0247948	46	0.0338952	46	0.0523298	46
	46.2	0.0304163	46.2	0.0449185	46.2	0.0337227	46.2	0.0567842	46.2	0.0361387	46.2	0.0290096	46.2	0.0201062	46.2	0.0397314	46.2	0.0360342	46.2	0.0289965	46.2	0.0274097	46.2	0.0190705	18.1	0.131614	18.1	0.0891756	18.1	0.064691	46.2	0.0492513	46.2	0.0501545	46.2	0.0366148	46.2	0.0634564	46.2	0.0704487	46.2	0.0378009	46.2	0.0248491	46.2	0.034008	46.2	0.0519888	46.2
	46.4	0.0302758	46.4	0.0449092	46.4	0.0339535	46.4	0.0567799	46.4	0.0359934	46.4	0.0289858	46.4	0.01984	46.4	0.0397222	46.4	0.0358045	46.4	0.0288061	46.4	0.0273273	46.4	0.018989	18.2	0.131145	18.2	0.0889878	18.2	0.0643569	46.4	0.0493235	46.4	0.0497479	46.4	0.036644	46.4	0.0633791	46.4	0.070345	46.4	0.0376893	46.4	0.0248444	46.4	0.0337262	46.4	0.0518602	46.4
	46.6	0.0300344	46.6	0.0447248	46.6	0.0337569	46.6	0.0565143	46.6	0.0357612	46.6	0.0291524	46.6	0.0198527	46.6	0.0395372	46.6	0.0359015	46.6	0.0289494	46.6	0.0273778	46.6	0.0189488	18.3	0.130844	18.3	0.0888975	18.3	0.0643607	46.6	0.049224	46.6	0.0494154	46.6	0.0364953	46.6	0.0632908	46.6	0.0700167	46.6	0.0375885	46.6	0.0246249	46.6	0.0336409	46.6	0.0516688	46.6
	46.8	0.0297902	46.8	0.0445391	46.8	0.0337167	46.8	0.0566235	46.8	0.035867	46.8	0.0294855	46.8	0.019783	46.8	0.0394363	46.8	0.035853	46.8	0.0286649	46.8	0.0272617	46.8	0.0187938	18.4	0.130814	18.4	0.0882961	18.4	0.0642875	46.8	0.0486829	46.8	0.0494959	46.8	0.0364006	46.8	0.0630604	46.8	0.0697747	46.8	0.0373003	46.8	0.0244786	46.8	0.033612	46.8	0.0517585	46.8
	47	0.029883	47	0.0445405	47	0.0335871	47	0.05645	47	0.0354833	47	0.0294098	47	0.0198189	47	0.0393323	47	0.0357771	47	0.028557	47	0.0273591	47	0.0187889	18.5	0.130441	18.5	0.0881426	18.5	0.0639271	47	0.0486283	47	0.0493444	47	0.0364093	47	0.0631519	47	0.0693428	47	0.0376617	47	0.0244491	47	0.0336756	47	0.051751	47
	47.2	0.0298448	47.2	0.044435	47.2	0.0336214	47.2	0.0563128	47.2	0.0354999	47.2	0.0288604	47.2	0.0198548	47.2	0.0394393	47.2	0.0357644	47.2	0.0285766	47.2	0.0271325	47.2	0.0187987	18.6	0.130179	18.6	0.0881642	18.6	0.0637319	47.2	0.0484582	47.2	0.0492331	47.2	0.0363365	47.2	0.0629027	47.2	0.0694188	47.2	0.0373819	47.2	0.0244255	47.2	0.03381	47.2	0.0514803	47.2
	47.4	0.0297657	47.4	0.0444016	47.4	0.0335127	47.4	0.0562207	47.4	0.0357715	47.4	0.029254	47.4	0.0193794	47.4	0.0394087	47.4	0.0354483	47.4	0.0284667	47.4	0.0267691	47.4	0.0189086	18.7	0.129781	18.7	0.0878392	18.7	0.0637131	47.4	0.0485737	47.4	0.0493304	47.4	0.0362039	47.4	0.0628696	47.4	0.0691544	47.4	0.0371791	47.4	0.0243193	47.4	0.0335398	47.4	0.0513936	47.4
	47.6	0.0297997	47.6	0.044101	47.6	0.0335171	47.6	0.0563707	47.6	0.0355932	47.6	0.0287588	47.6	0.0196077	47.6	0.0390432	47.6	0.0356001	47.6	0.0282548	47.6	0.0270763	47.6	0.0187977	18.8	0.129264	18.8	0.0873931	18.8	0.0635441	47.6	0.0483152	47.6	0.0489176	47.6	0.0361092	47.6	0.0626298	47.6	0.0690092	47.6	0.037526	47.6	0.0242414	47.6	0.0334256	47.6	0.0511408	47.6
	47.8	0.0297834	47.8	0.0441971	47.8	0.0333891	47.8	0.0558714	47.8	0.035475	47.8	0.0289491	47.8	0.0195696	47.8	0.039112	47.8	0.03556	47.8	0.0283156	47.8	0.0271176	47.8	0.0186516	18.9	0.128905	18.9	0.0871944	18.9	0.0636323	47.8	0.0481514	47.8	0.049097	47.8	0.0360902	47.8	0.0623143	47.8	0.0690697	47.8	0.0371599	47.8	0.0241706	47.8	0.0333995	47.8	0.0512725	47.8
	48	0.0297043	48	0.0441477	48	0.0330808	48	0.0559208	48	0.0353236	48	0.0287847	48	0.0195674	48	0.0390218	48	0.0352881	48	0.0285334	48	0.0271718	48	0.0186496	19	0.128366	19	0.0873317	19	0.0635329	48	0.0476714	48	0.0490058	48	0.0359241	48	0.0622417	48	0.0689314	48	0.0369906	48	0.0240904	48	0.0333851	48	0.051081	48
	48.2	0.0296128	48.2	0.0439273	48.2	0.0332982	48.2	0.0557237	48.2	0.035195	48.2	0.0286441	48.2	0.019576	48.2	0.0390203	48.2	0.0352228	48.2	0.0284765	48.2	0.0267729	48.2	0.0185996	19.1	0.128418	19.1	0.0868495	19.1	0.0629285	48.2	0.0480294	48.2	0.0487367	48.2	0.0359518	48.2	0.0622858	48.2	0.0685945	48.2	0.036885	48.2	0.0240479	48.2	0.0333099	48.2	0.0509943	48.2
	48.4	0.0294178	48.4	0.0436561	48.4	0.0330852	48.4	0.0554366	48.4	0.0349793	48.4	0.0285056	48.4	0.0194111	48.4	0.038901	48.4	0.0351216	48.4	0.0281959	48.4	0.0269152	48.4	0.0186349	19.2	0.128065	19.2	0.0867212	19.2	0.0633452	48.4	0.0479235	48.4	0.0487939	48.4	0.035621	48.4	0.0620571	48.4	0.0683872	48.4	0.0369462	48.4	0.0238992	48.4	0.0331163	48.4	0.050945	48.4
	48.6	0.0293237	48.6	0.0437229	48.6	0.0331105	48.6	0.0552566	48.6	0.0349087	48.6	0.0287911	48.6	0.0193372	48.6	0.0388368	48.6	0.0350625	48.6	0.0284216	48.6	0.0267617	48.6	0.0184662	19.3	0.127702	19.3	0.0864828	19.3	0.0628084	48.6	0.0476521	48.6	0.0485852	48.6	0.0359357	48.6	0.0621313	48.6	0.0683543	48.6	0.0369702	48.6	0.0237164	48.6	0.0330975	48.6	0.0508507	48.6
	48.8	0.0294056	48.8	0.0435947	48.8	0.0327993	48.8	0.0550873	48.8	0.0346205	48.8	0.0286506	48.8	0.0192273	48.8	0.0386425	48.8	0.0348898	48.8	0.0284059	48.8	0.0267055	48.8	0.0183975	19.4	0.127608	19.4	0.0860656	19.4	0.0626995	48.8	0.0474594	48.8	0.0485651	48.8	0.0356064	48.8	0.0620082	48.8	0.068356	48.8	0.0367181	48.8	0.0237871	48.8	0.0328735	48.8	0.0508627	48.8
	49	0.0291792	49	0.0434864	49	0.0327919	49	0.0550765	49	0.034973	49	0.0286182	49	0.0193604	49	0.0387144	49	0.034738	49	0.0282783	49	0.0266155	49	0.0183965	19.5	0.127234	19.5	0.0860457	19.5	0.0625287	49	0.0474579	49	0.0485945	49	0.035723	49	0.061688	49	0.0683215	49	0.0367265	49	0.0238626	49	0.0328518	49	0.050779	49
	49.2	0.0290891	49.2	0.0434584	49.2	0.0328261	49.2	0.0551623	49.2	0.0345955	49.2	0.0285966	49.2	0.0192865	49.2	0.0386502	49.2	0.0350225	49.2	0.0281665	49.2	0.0267055	49.2	0.0183219	19.6	0.126658	19.6	0.0856538	19.6	0.0623824	49.2	0.0473326	49.2	0.0482744	49.2	0.0353471	49.2	0.0616312	49.2	0.0680277	49.2	0.0366473	49.2	0.0237364	49.2	0.0328966	49.2	0.0506085	49.2
	49.4	0.028965	49.4	0.0433983	49.4	0.0324896	49.4	0.0552372	49.4	0.034637	49.4	0.0285165	49.4	0.019109	49.4	0.0384896	49.4	0.0349234	49.4	0.028247	49.4	0.0266961	49.4	0.0182238	19.7	0.126422	19.7	0.085522	19.7	0.0621233	49.4	0.0475558	49.4	0.0481894	49.4	0.0352494	49.4	0.061647	49.4	0.0680052	49.4	0.03655	49.4	0.0238674	49.4	0.0327232	49.4	0.0505322	49.4
	49.6	0.0289486	49.6	0.0433261	49.6	0.0323585	49.6	0.0548924	49.6	0.034886	49.6	0.02851	49.6	0.0191429	49.6	0.0383627	49.6	0.0346663	49.6	0.0280272	49.6	0.0265705	49.6	0.0181277	19.8	0.126295	19.8	0.0850759	19.8	0.0623148	49.6	0.0471175	49.6	0.0481678	49.6	0.0351314	49.6	0.0614529	49.6	0.0680173	49.6	0.0365644	49.6	0.023675	49.6	0.0327839	49.6	0.0505052	49.6
	49.8	0.0288586	49.8	0.0432914	49.8	0.0325133	49.8	0.0548773	49.8	0.0347407	49.8	0.0284451	49.8	0.0191999	49.8	0.0384131	49.8	0.034622	49.8	0.0280154	49.8	0.0267185	49.8	0.0181522	19.9	0.126245	19.9	0.0852005	19.9	0.0619488	49.8	0.0470211	49.8	0.0481523	49.8	0.0350323	49.8	0.0614829	49.8	0.0679482	49.8	0.0366052	49.8	0.0237529	49.8	0.0327781	49.8	0.0501164	49.8
	50	0.0288995	50	0.0429467	50	0.0323853	50	0.0547488	50	0.0347946	50	0.0285056	50	0.0193794	50	0.0381714	50	0.0342659	50	0.0281135	50	0.02661	50	0.018214	20	0.125442	20	0.0851879	20	0.0619807	50	0.0469136	50	0.0479451	50	0.0349551	50	0.0611406	50	0.0677063	50	0.0364708	50	0.0236125	50	0.032661	50	0.0501763	50
	50.2	0.0290796	50.2	0.0430095	50.2	0.0323749	50.2	0.0544403	50.2	0.0343239	50.2	0.0285467	50.2	0.0192696	50.2	0.0381194	50.2	0.0346726	50.2	0.0278859	50.2	0.0266511	50.2	0.0181287	20.1	0.125121	20.1	0.0847617	20.1	0.0617442	50.2	0.0469377	50.2	0.0479297	50.2	0.0348283	50.2	0.0611863	50.2	0.0675249	50.2	0.0363268	50.2	0.0235582	50.2	0.0325945	50.2	0.0500791	50.2
	50.4	0.0288067	50.4	0.0429106	50.4	0.0324344	50.4	0.0542945	50.4	0.0344421	50.4	0.0283391	50.4	0.019033	50.4	0.03791	50.4	0.034346	50.4	0.0276916	50.4	0.0263233	50.4	0.0180698	20.2	0.124859	20.2	0.0846858	20.2	0.061641	50.4	0.0467932	50.4	0.0476004	50.4	0.034499	50.4	0.0608377	50.4	0.0674454	50.4	0.0362992	50.4	0.0236644	50.4	0.0325266	50.4	0.0498443	50.4
	50.6	0.0287781	50.6	0.0428184	50.6	0.0323049	50.6	0.0543866	50.6	0.0344399	50.6	0.0284062	50.6	0.0192231	50.6	0.0378488	50.6	0.0342996	50.6	0.0277035	50.6	0.0262334	50.6	0.018009	20.3	0.124538	20.3	0.0845503	20.3	0.0618493	50.6	0.0468108	50.6	0.0474148	50.6	0.0346884	50.6	0.0609624	50.6	0.0673797	50.6	0.0362307	50.6	0.0234485	50.6	0.03245	50.6	0.0498966	50.6
	50.8	0.0288327	50.8	0.0427169	50.8	0.0324672	50.8	0.0542624	50.8	0.0343031	50.8	0.0281271	50.8	0.0189041	50.8	0.0378426	50.8	0.0345209	50.8	0.027621	50.8	0.0262409	50.8	0.0180061	20.4	0.124417	20.4	0.0840735	20.4	0.0614382	50.8	0.0466936	50.8	0.0474241	50.8	0.0345791	50.8	0.06059	50.8	0.0670808	50.8	0.035987	50.8	0.0233895	50.8	0.0324688	50.8	0.0498368	50.8
	51	0.0287631	51	0.0426221	51	0.0321738	51	0.0536261	51	0.0340252	51	0.0280082	51	0.0190604	51	0.0377571	51	0.0341225	51	0.0276092	51	0.0261098	51	0.0179629	20.5	0.124273	20.5	0.0838495	20.5	0.0613613	51	0.046631	51	0.0472262	51	0.0344946	51	0.0604781	51	0.0670151	51	0.0358982	51	0.0235441	51	0.0323734	51	0.0495975	51
	51.2	0.0286799	51.2	0.0424297	51.2	0.0321024	51.2	0.053881	51.2	0.0337348	51.2	0.0278546	51.2	0.0187457	51.2	0.0376775	51.2	0.0342595	51.2	0.0276308	51.2	0.025752	51.2	0.0180158	20.6	0.124089	20.6	0.0837466	20.6	0.0609746	51.2	0.0465363	51.2	0.0471102	51.2	0.0346519	51.2	0.0603376	51.2	0.0667403	51.2	0.0358538	51.2	0.023432	51.2	0.0321523	51.2	0.0495691	51.2
	51.4	0.0287454	51.4	0.0425873	51.4	0.0320517	51.4	0.0539838	51.4	0.0341351	51.4	0.0276578	51.4	0.0189273	51.4	0.0376775	51.4	0.0339181	51.4	0.0273268	51.4	0.0259244	51.4	0.0179433	20.7	0.123567	20.7	0.0837719	20.7	0.0608883	51.4	0.0465234	51.4	0.04707	51.4	0.0346272	51.4	0.0602493	51.4	0.0665987	51.4	0.0357998	51.4	0.0233399	51.4	0.032122	51.4	0.04943	51.4
	51.6	0.0286226	51.6	0.042403	51.6	0.0320308	51.6	0.0537718	51.6	0.033768	51.6	0.0278092	51.6	0.018978	51.6	0.0377524	51.6	0.0341541	51.6	0.0276504	51.6	0.0259862	51.6	0.0178206	20.8	0.122897	20.8	0.0832174	20.8	0.0607325	51.6	0.0462119	51.6	0.0470128	51.6	0.0345456	51.6	0.0600663	51.6	0.0667439	51.6	0.0359426	51.6	0.0233836	51.6	0.0320931	51.6	0.0493074	51.6
	51.8	0.0285326	51.8	0.0421879	51.8	0.03187	51.8	0.0537311	51.8	0.0335627	51.8	0.0276664	51.8	0.0187308	51.8	0.0375291	51.8	0.0339265	51.8	0.0272815	51.8	0.0259768	51.8	0.0177235	20.9	0.122946	20.9	0.0830838	20.9	0.0608001	51.8	0.0461894	51.8	0.0469835	51.8	0.034378	51.8	0.0600032	51.8	0.0663844	51.8	0.0358562	51.8	0.023262	51.8	0.032002	51.8	0.0491474	51.8
	52	0.0285299	52	0.0421518	52	0.0318685	52	0.0533797	52	0.0337577	52	0.0273593	52	0.0189041	52	0.0374634	52	0.0338885	52	0.0271521	52	0.0258682	52	0.0177078	21	0.122695	21	0.0829212	21	0.0605204	52	0.0459004	52	0.0468628	52	0.0343284	52	0.0598091	52	0.0662479	52	0.0356785	52	0.0231618	52	0.0320541	52	0.0491579	52
	52.2	0.0282257	52.2	0.0420877	52.2	0.0317524	52.2	0.0531975	52.2	0.0339028	52.2	0.0277919	52.2	0.0185808	52.2	0.0372982	52.2	0.0338654	52.2	0.0272385	52.2	0.0259674	52.2	0.0177863	21.1	0.122362	21.1	0.0831091	21.1	0.0602426	52.2	0.0459036	52.2	0.0468551	52.2	0.0345485	52.2	0.0598028	52.2	0.0662133	52.2	0.0355201	52.2	0.0233258	52.2	0.0319687	52.2	0.0490382	52.2
	52.4	0.0281384	52.4	0.04189	52.4	0.0315915	52.4	0.0532233	52.4	0.0338282	52.4	0.0275432	52.4	0.0186295	52.4	0.0371193	52.4	0.033722	52.4	0.0270207	52.4	0.0259056	52.4	0.0177264	21.2	0.121946	21.2	0.0825673	21.2	0.0604415	52.4	0.04578	52.4	0.0467562	52.4	0.0342308	52.4	0.0595851	52.4	0.0658487	52.4	0.0356377	52.4	0.0230756	52.4	0.0317997	52.4	0.0489784	52.4
	52.6	0.0281875	52.6	0.0418939	52.6	0.0315022	52.6	0.0534933	52.6	0.0333884	52.6	0.0272706	52.6	0.0185386	52.6	0.0369158	52.6	0.0338696	52.6	0.0271226	52.6	0.0257933	52.6	0.0176352	21.3	0.121845	21.3	0.0821519	21.3	0.0601563	52.6	0.0456933	52.6	0.0466758	52.6	0.0343868	52.6	0.0595946	52.6	0.0661027	52.6	0.0354708	52.6	0.0230697	52.6	0.0318069	52.6	0.0490173	52.6
	52.8	0.028047	52.8	0.0418392	52.8	0.031596	52.8	0.0535403	52.8	0.0338385	52.8	0.0274199	52.8	0.0187541	52.8	0.0368914	52.8	0.0334079	52.8	0.0271442	52.8	0.0258813	52.8	0.0175901	21.4	0.12156	21.4	0.0820634	21.4	0.0600343	52.8	0.0453561	52.8	0.0465892	52.8	0.0341667	52.8	0.0593201	52.8	0.0658332	52.8	0.0354168	52.8	0.0228915	52.8	0.0317158	52.8	0.0487616	52.8
	53	0.0278574	53	0.0417176	53	0.0314635	53	0.0532083	53	0.0334569	53	0.0273333	53	0.0187457	53	0.0368027	53	0.0334712	53	0.0271265	53	0.0252463	53	0.0175302	21.5	0.121524	21.5	0.0820471	21.5	0.0599705	53	0.0453738	53	0.046433	53	0.0342192	53	0.0592823	53	0.0657122	53	0.0353388	53	0.0228443	53	0.0317476	53	0.0487795	53
	53.2	0.0276923	53.2	0.0416695	53.2	0.03138	53.2	0.0528333	53.2	0.0333884	53.2	0.0275972	53.2	0.0183527	53.2	0.0368073	53.2	0.0335302	53.2	0.0273404	53.2	0.0255853	53.2	0.0176303	21.6	0.12115	21.6	0.0819731	21.6	0.0600286	53.2	0.0454043	53.2	0.0463665	53.2	0.0338781	53.2	0.0591008	53.2	0.0653459	53.2	0.0351947	53.2	0.0230579	53.2	0.0316494	53.2	0.0486001	53.2
	53.4	0.0276787	53.4	0.0414184	53.4	0.0313919	53.4	0.0529554	53.4	0.0334071	53.4	0.0271992	53.4	0.018528	53.4	0.0368256	53.4	0.0334691	53.4	0.0269363	53.4	0.0254542	53.4	0.0174635	21.7	0.121096	21.7	0.0815613	21.7	0.0596401	53.4	0.0451217	53.4	0.0461918	53.4	0.0339627	53.4	0.0589352	53.4	0.0652266	53.4	0.0351623	53.4	0.0228125	53.4	0.0315381	53.4	0.0483877	53.4
	53.6	0.0276555	53.6	0.0414852	53.6	0.0312773	53.6	0.0529769	53.6	0.0335108	53.6	0.0272361	53.6	0.0183802	53.6	0.0367538	53.6	0.0335282	53.6	0.0271697	53.6	0.0255797	53.6	0.0174115	21.8	0.121011	21.8	0.0816083	21.8	0.0595707	53.6	0.0451394	53.6	0.0461748	53.6	0.033833	53.6	0.0587664	53.6	0.0653182	53.6	0.0350687	53.6	0.0229104	53.6	0.0315294	53.6	0.0483503	53.6
	53.8	0.0275655	53.8	0.0415239	53.8	0.031033	53.8	0.0529019	53.8	0.0336291	53.8	0.0270868	53.8	0.0185491	53.8	0.0367461	53.8	0.0332162	53.8	0.0268931	53.8	0.0254187	53.8	0.0174213	21.9	0.120385	21.9	0.0813138	21.9	0.0594825	53.8	0.04499	53.8	0.0458439	53.8	0.0335984	53.8	0.0588563	53.8	0.0649294	53.8	0.0350519	53.8	0.0227959	53.8	0.0315193	53.8	0.0483787	53.8
	54	0.0274604	54	0.0413636	54	0.0310763	54	0.0525483	54	0.0333179	54	0.0270262	54	0.0184795	54	0.0365412	54	0.0333637	54	0.0271011	54	0.0256622	54	0.0173585	22	0.120133	22	0.0813102	22	0.0592966	54	0.0448552	54	0.0458269	54	0.0336974	54	0.0589163	54	0.065078	54	0.0351275	54	0.0229234	54	0.0314254	54	0.0483279	54
	54.2	0.0275409	54.2	0.0411458	54.2	0.0311149	54.2	0.052602	54.2	0.0331789	54.2	0.0269548	54.2	0.0183696	54.2	0.0364647	54.2	0.0330834	54.2	0.0268303	54.2	0.0254786	54.2	0.0172291	22.1	0.119883	22.1	0.0810087	22.1	0.0592028	54.2	0.0450446	54.2	0.0458238	54.2	0.0335328	54.2	0.0587427	54.2	0.0650072	54.2	0.0349835	54.2	0.0226732	54.2	0.0313473	54.2	0.0482397	54.2
	54.4	0.0270935	54.4	0.0411231	54.4	0.0311447	54.4	0.0521713	54.4	0.0328969	54.4	0.0269981	54.4	0.0184752	54.4	0.0365397	54.4	0.0331888	54.4	0.0267891	54.4	0.0253306	54.4	0.0172771	22.2	0.119724	22.2	0.080615	22.2	0.0590095	54.4	0.0450205	54.4	0.0453816	54.4	0.033476	54.4	0.0585739	54.4	0.0649001	54.4	0.034873	54.4	0.0227334	54.4	0.0311103	54.4	0.0481738	54.4
	54.6	0.0275655	54.6	0.041063	54.6	0.0309571	54.6	0.0519099	54.6	0.0331167	54.6	0.0267666	54.6	0.0183696	54.6	0.0365412	54.6	0.0330939	54.6	0.026742	54.6	0.0255816	54.6	0.0171721	22.3	0.119485	22.3	0.0806962	22.3	0.0588574	54.6	0.04464	54.6	0.0456692	54.6	0.0333944	54.6	0.0582695	54.6	0.0647376	54.6	0.034759	54.6	0.0226909	54.6	0.0311623	54.6	0.0478912	54.6
	54.8	0.0273896	54.8	0.0408519	54.8	0.0309347	54.8	0.0520748	54.8	0.0331022	54.8	0.0269808	54.8	0.0183232	54.8	0.0364372	54.8	0.0330707	54.8	0.0266714	54.8	0.025325	54.8	0.0172899	22.4	0.119513	22.4	0.0805265	22.4	0.0586829	54.8	0.0446657	54.8	0.0455456	54.8	0.0334308	54.8	0.0584446	54.8	0.0644594	54.8	0.0346738	54.8	0.0227547	54.8	0.0311652	54.8	0.0477326	54.8
	55	0.0271945	55	0.0408693	55	0.0309213	55	0.0520598	55	0.0329384	55	0.0268597	55	0.0183527	55	0.0364005	55	0.0332014	55	0.0264163	55	0.0251882	55	0.0171565	22.5	0.119224	22.5	0.0803838	22.5	0.0587129	55	0.0447396	55	0.0455193	55	0.0333361	55	0.0583941	55	0.0643591	55	0.0345909	55	0.0227618	55	0.0311262	55	0.0476639	55
	55.2	0.0270608	55.2	0.0408679	55.2	0.0309601	55.2	0.052557	55.2	0.0329238	55.2	0.0267602	55.2	0.0179048	55.2	0.0362185	55.2	0.0333617	55.2	0.0264045	55.2	0.0250384	55.2	0.0171977	22.6	0.118687	22.6	0.0798745	22.6	0.0585083	55.2	0.0445918	55.2	0.0454311	55.2	0.0334221	55.2	0.058342	55.2	0.0644819	55.2	0.0346786	55.2	0.0227535	55.2	0.0311378	55.2	0.0478688	55.2
	55.4	0.0270785	55.4	0.0406449	55.4	0.0306667	55.4	0.0520256	55.4	0.0328326	55.4	0.0270457	55.4	0.0182682	55.4	0.0362644	55.4	0.0328895	55.4	0.0260886	55.4	0.024971	55.4	0.0170888	22.7	0.118339	22.7	0.0798998	22.7	0.0588687	55.4	0.0443012	55.4	0.0452069	55.4	0.0330592	55.4	0.0581859	55.4	0.0644197	55.4	0.0345981	55.4	0.0226296	55.4	0.0309065	55.4	0.0477446	55.4
	55.6	0.0271072	55.6	0.0406408	55.6	0.030838	55.6	0.052122	55.6	0.032509	55.6	0.0268553	55.6	0.0181836	55.6	0.0361313	55.6	0.0328495	55.6	0.0262378	55.6	0.0251245	55.6	0.0170073	22.8	0.118032	22.8	0.0793833	22.8	0.0581404	55.6	0.0442354	55.6	0.0450291	55.6	0.0331001	55.6	0.0580722	55.6	0.0642382	55.6	0.0344877	55.6	0.022449	55.6	0.0309816	55.6	0.0475816	55.6
	55.8	0.0268957	55.8	0.0404659	55.8	0.0307993	55.8	0.0520728	55.8	0.0328409	55.8	0.0267775	55.8	0.0179808	55.8	0.0359096	55.8	0.0327377	55.8	0.0263358	55.8	0.0248492	55.8	0.0169789	22.9	0.1177	22.9	0.0795368	22.9	0.0582399	55.8	0.044046	55.8	0.0450925	55.8	0.0331641	55.8	0.0580155	55.8	0.0642106	55.8	0.0343376	55.8	0.022468	55.8	0.0309123	55.8	0.0476549	55.8
	56	0.0269108	56	0.0404177	56	0.030762	56	0.0521198	56	0.0324468	56	0.0265526	56	0.0182682	56	0.0359279	56	0.0327504	56	0.0259454	56	0.0248623	56	0.0169367	23	0.117544	23	0.0791701	23	0.0581424	56	0.0441134	56	0.0448776	56	0.0330534	56	0.0578072	56	0.0640119	56	0.034208	56	0.022357	56	0.0309065	56	0.0474545	56
	56.2	0.0267798	56.2	0.0403603	56.2	0.0307039	56.2	0.0518435	56.2	0.032285	56.2	0.0266282	56.2	0.0180315	56.2	0.0359738	56.2	0.0326386	56.2	0.026279	56.2	0.0247593	56.2	0.0168641	23.1	0.1176	23.1	0.078892	23.1	0.0581461	56.2	0.0440637	56.2	0.0448885	56.2	0.0330272	56.2	0.0578198	56.2	0.063922	56.2	0.0342716	56.2	0.0224844	56.2	0.0308877	56.2	0.0472855	56.2
	56.4	0.0269135	56.4	0.0403577	56.4	0.0304061	56.4	0.051565	56.4	0.0325298	56.4	0.0269137	56.4	0.0179449	56.4	0.0358223	56.4	0.03247	56.4	0.025863	56.4	0.0249691	56.4	0.0168062	23.2	0.117319	23.2	0.078845	23.2	0.057782	56.4	0.043826	56.4	0.044808	56.4	0.0330738	56.4	0.0575674	56.4	0.0635142	56.4	0.0341432	56.4	0.022521	56.4	0.0309325	56.4	0.0471823	56.4
	56.6	0.0268821	56.6	0.0402361	56.6	0.0304001	56.6	0.0513443	56.6	0.0326376	56.6	0.0265958	56.6	0.0175266	56.6	0.0355455	56.6	0.0324342	56.6	0.0261161	56.6	0.0246806	56.6	0.0168729	23.3	0.117328	23.3	0.0786392	23.3	0.0575999	56.6	0.0439914	56.6	0.0446194	56.6	0.0327882	56.6	0.0577536	56.6	0.0635505	56.6	0.0342248	56.6	0.0224278	56.6	0.030616	56.6	0.0472646	56.6
	56.8	0.026848	56.8	0.0401773	56.8	0.0304567	56.8	0.0514299	56.8	0.0325983	56.8	0.0265331	56.8	0.0177738	56.8	0.03557	56.8	0.0322487	56.8	0.0260338	56.8	0.0245139	56.8	0.0167709	23.4	0.116806	23.4	0.0784639	23.4	0.0576186	56.8	0.043879	56.8	0.0445684	56.8	0.032778	56.8	0.057416	56.8	0.0633449	56.8	0.0341071	56.8	0.0224302	56.8	0.0306377	56.8	0.0470702	56.8
	57	0.0266789	57	0.0401425	57	0.030278	57	0.05113	57	0.0323659	57	0.0261264	57	0.0177696	57	0.0356495	57	0.0325207	57	0.0256707	57	0.0246994	57	0.0167572	23.5	0.117012	23.5	0.0783953	23.5	0.0573427	57	0.0435804	57	0.0445189	57	0.032711	57	0.0572867	57	0.06335	57	0.0339895	57	0.0222261	57	0.0305134	57	0.0472332	57
	57.2	0.0264729	57.2	0.0400157	57.2	0.0302348	57.2	0.0509779	57.2	0.0324053	57.2	0.0263752	57.2	0.0178161	57.2	0.0356465	57.2	0.032373	57.2	0.0258767	57.2	0.0248399	57.2	0.016716	23.6	0.116447	23.6	0.0780233	23.6	0.0573746	57.2	0.0436992	57.2	0.0445591	57.2	0.0327751	57.2	0.0571195	57.2	0.0630684	57.2	0.0339619	57.2	0.0220856	57.2	0.0305379	57.2	0.0468833	57.2
	57.4	0.0264402	57.4	0.0400157	57.4	0.0302452	57.4	0.0509929	57.4	0.0323245	57.4	0.0261718	57.4	0.0179513	57.4	0.0353498	57.4	0.0322509	57.4	0.025606	57.4	0.0246001	57.4	0.0168091	23.7	0.116441	23.7	0.0781696	23.7	0.0571944	57.4	0.0438838	57.4	0.0444586	57.4	0.0325084	57.4	0.0570264	57.4	0.0630891	57.4	0.0339415	57.4	0.022167	57.4	0.030603	57.4	0.0468682	57.4
	57.6	0.0265179	57.6	0.040009	57.6	0.0302929	57.6	0.0506479	57.6	0.0320839	57.6	0.026133	57.6	0.0176534	57.6	0.0353682	57.6	0.032099	57.6	0.0254726	57.6	0.0245364	57.6	0.0167071	23.8	0.115956	23.8	0.0779456	23.8	0.0571625	57.6	0.0436124	57.6	0.0443937	57.6	0.032539	57.6	0.0568024	57.6	0.0628402	57.6	0.0339715	57.6	0.0221458	57.6	0.0304571	57.6	0.0466186	57.6
	57.8	0.0263774	57.8	0.0398674	57.8	0.0304299	57.8	0.0509992	57.8	0.032061	57.8	0.0259837	57.8	0.0179175	57.8	0.0353819	57.8	0.0321518	57.8	0.0255589	57.8	0.0243079	57.8	0.0166257	23.9	0.115794	23.9	0.0776169	23.9	0.0572263	57.8	0.0435129	57.8	0.0440396	57.8	0.0325347	57.8	0.0567156	57.8	0.06302	57.8	0.0338791	57.8	0.0220478	57.8	0.0304267	57.8	0.0465856	57.8
	58	0.0264402	58	0.0397752	58	0.0301618	58	0.0507701	58	0.0321067	58	0.0260161	58	0.0181393	58	0.0352642	58	0.0321876	58	0.025347	58	0.0245345	58	0.0165923	24	0.115253	24	0.0774327	24	0.0570368	58	0.0431581	58	0.0442081	58	0.0325594	58	0.0567629	58	0.0626692	58	0.0338418	58	0.0220396	58	0.0303934	58	0.0464375	58
	58.2	0.0264429	58.2	0.0396549	58.2	0.030001	58.2	0.0506629	58.2	0.0317126	58.2	0.0259383	58.2	0.0175816	58.2	0.035177	58.2	0.0318798	58.2	0.0254313	58.2	0.0243828	58.2	0.0165678	24.1	0.115073	24.1	0.077207	24.1	0.0569693	58.2	0.0432159	58.2	0.0440876	58.2	0.0322956	58.2	0.0566415	58.2	0.0627124	58.2	0.0337386	58.2	0.0219322	58.2	0.0301854	58.2	0.0465258	58.2
	58.4	0.0263215	58.4	0.039496	58.4	0.029788	58.4	0.0504143	58.4	0.0315197	58.4	0.026187	58.4	0.0177675	58.4	0.0352275	58.4	0.0319683	58.4	0.0253646	58.4	0.0243378	58.4	0.0163942	24.2	0.115103	24.2	0.0773442	24.2	0.0567121	58.4	0.0429365	58.4	0.0441494	58.4	0.0322723	58.4	0.056367	58.4	0.0627245	58.4	0.0336366	58.4	0.0218779	58.4	0.0301925	58.4	0.046472	58.4
	58.6	0.0262492	58.6	0.0393089	58.6	0.0299816	58.6	0.0503522	58.6	0.0315881	58.6	0.0258734	58.6	0.0176301	58.6	0.0349965	58.6	0.0319073	58.6	0.0253843	58.6	0.0243604	58.6	0.0164697	24.3	0.114579	24.3	0.0775303	24.3	0.0567383	58.6	0.0427037	58.6	0.0440025	58.6	0.0324078	58.6	0.0563764	58.6	0.0625068	58.6	0.0337074	58.6	0.0218308	58.6	0.0302215	58.6	0.0464944	58.6
	58.8	0.0261455	58.8	0.0394559	58.8	0.0299161	58.8	0.0502322	58.8	0.0315716	58.8	0.0260529	58.8	0.0173513	58.8	0.035151	58.8	0.0318988	58.8	0.0256531	58.8	0.0244315	58.8	0.016402	24.4	0.114496	24.4	0.0772774	24.4	0.0565882	58.8	0.0428835	58.8	0.043851	58.8	0.0322271	58.8	0.056561	58.8	0.0620851	58.8	0.0335201	58.8	0.0220183	58.8	0.02997	58.8	0.0461295	58.8
	59	0.026091	59	0.0395921	59	0.0298923	59	0.0501273	59	0.0315799	59	0.0258668	59	0.017609	59	0.0349675	59	0.0320105	59	0.0256491	59	0.0243697	59	0.0165659	24.5	0.114359	24.5	0.0770408	24.5	0.0565357	59	0.0428289	59	0.0437397	59	0.0320305	59	0.0561003	59	0.0623028	59	0.0333641	59	0.0218107	59	0.0301478	59	0.0461519	59
	59.2	0.0261919	59.2	0.039357	59.2	0.0296674	59.2	0.050063	59.2	0.0314678	59.2	0.0260831	59.2	0.0172879	59.2	0.0349583	59.2	0.0318146	59.2	0.0254823	59.2	0.0242629	59.2	0.0163932	24.6	0.113861	24.6	0.0767699	24.6	0.0563311	59.2	0.0428289	59.2	0.043735	59.2	0.0322126	59.2	0.056113	59.2	0.0621491	59.2	0.0335309	59.2	0.0215983	59.2	0.0301449	59.2	0.0459306	59.2
	59.4	0.0258932	59.4	0.0393102	59.4	0.0296227	59.4	0.0503587	59.4	0.0315342	59.4	0.0262821	59.4	0.0174041	59.4	0.0351923	59.4	0.0316817	59.4	0.0254981	59.4	0.0243604	59.4	0.016299	24.7	0.113693	24.7	0.0769324	24.7	0.0564118	59.4	0.0428852	59.4	0.0435526	59.4	0.0320202	59.4	0.0562234	59.4	0.0620333	59.4	0.0334433	59.4	0.0217269	59.4	0.0299845	59.4	0.046119	59.4
	59.6	0.0260214	59.6	0.0392274	59.6	0.029657	59.6	0.0502023	59.6	0.0316171	59.6	0.0258929	59.6	0.0173681	59.6	0.034732	59.6	0.0317007	59.6	0.0254607	59.6	0.0241918	59.6	0.0162715	24.8	0.113473	24.8	0.0767373	24.8	0.0564061	59.6	0.0424565	59.6	0.0434381	59.6	0.032061	59.6	0.0560152	59.6	0.061978	59.6	0.0332824	59.6	0.0217847	59.6	0.0299455	59.6	0.0461116	59.6
	59.8	0.0256995	59.8	0.0390965	59.8	0.0297002	59.8	0.0500544	59.8	0.0312894	59.8	0.026001	59.8	0.0174315	59.8	0.034628	59.8	0.0316396	59.8	0.0253352	59.8	0.0243378	59.8	0.0162431	24.9	0.113113	24.9	0.0765514	24.9	0.0560889	59.8	0.0424179	59.8	0.0434598	59.8	0.0318935	59.8	0.0560262	59.8	0.0615927	59.8	0.033178	59.8	0.0216313	59.8	0.0301	59.8	0.0460981	59.8
	60	0.0257199	60	0.039154	60	0.0295066	60	0.0502601	60	0.0311734	60	0.025696	60	0.0174865	60	0.0347228	60	0.0313993	60	0.0252038	60	0.0239633	60	0.0162039	25	0.113103	25	0.07634	25	0.056057	60	0.0424741	60	0.0432573	60	0.0320552	60	0.0558606	60	0.0613732	60	0.0332092	60	0.0217104	60	0.0301478	60	0.0458783	60
	60.2	0.0257718	60.2	0.0389402	60.2	0.0292668	60.2	0.0500801	60.2	0.03108	60.2	0.0258539	60.2	0.017402	60.2	0.0346187	60.2	0.0314731	60.2	0.0253195	60.2	0.0239633	60.2	0.0161293	25.1	0.112769	25.1	0.075968	25.1	0.05592	60.2	0.0424211	60.2	0.0432619	60.2	0.0318788	60.2	0.0557423	60.2	0.0617326	60.2	0.03307	60.2	0.021642	60.2	0.0299642	60.2	0.0456659	60.2
	60.4	0.0257595	60.4	0.0388159	60.4	0.0294932	60.4	0.0499002	60.4	0.0310676	60.4	0.0256722	60.4	0.0171252	60.4	0.0344704	60.4	0.0313972	60.4	0.0251684	60.4	0.0238939	60.4	0.0160645	25.2	0.11282	25.2	0.0757656	25.2	0.0560589	60.4	0.0422879	60.4	0.0433624	60.4	0.0315743	60.4	0.0558953	60.4	0.0614872	60.4	0.0332764	60.4	0.0217717	60.4	0.0298833	60.4	0.045805	60.4
	60.6	0.02575	60.6	0.0387745	60.6	0.0293219	60.6	0.0495873	60.6	0.0313289	60.6	0.0257177	60.6	0.0171717	60.6	0.0343159	60.6	0.0314499	60.6	0.0250292	60.6	0.0242311	60.6	0.0161558	25.3	0.112899	25.3	0.0757079	25.3	0.0558205	60.6	0.04197	60.6	0.0429511	60.6	0.0317186	60.6	0.0556508	60.6	0.0614233	60.6	0.0330495	60.6	0.0213847	60.6	0.0297358	60.6	0.0458708	60.6
	60.8	0.0254731	60.8	0.0389014	60.8	0.0292862	60.8	0.049643	60.8	0.0311712	60.8	0.025272	60.8	0.0171252	60.8	0.0343144	60.8	0.0314815	60.8	0.0250527	60.8	0.023834	60.8	0.0161234	25.4	0.112147	25.4	0.0757765	25.4	0.0558862	60.8	0.042116	60.8	0.043095	60.8	0.031755	60.8	0.0554709	60.8	0.0615184	60.8	0.0329595	60.8	0.0214968	60.8	0.029707	60.8	0.0457033	60.8
	61	0.0255208	61	0.0387158	61	0.0291119	61	0.0493346	61	0.0313205	61	0.0255057	61	0.0169394	61	0.0343021	61	0.0315068	61	0.0251174	61	0.0235081	61	0.0160871	25.5	0.111839	25.5	0.0754207	25.5	0.0554808	61	0.0419683	61	0.04303	61	0.0315991	61	0.0553858	61	0.0612609	61	0.0328647	61	0.0215995	61	0.0297113	61	0.0454162	61
	61.2	0.0255222	61.2	0.0387304	61.2	0.0290434	61.2	0.0494331	61.2	0.0313227	61.2	0.0255684	61.2	0.0171147	61.2	0.0341492	61.2	0.0313403	61.2	0.0248957	61.2	0.0237947	61.2	0.0160969	25.6	0.111775	25.6	0.0751932	25.6	0.0551993	61.2	0.0419363	61.2	0.0430408	61.2	0.0317842	61.2	0.0554425	61.2	0.0611382	61.2	0.0329595	61.2	0.0213375	61.2	0.0296014	61.2	0.0454326	61.2
	61.4	0.0252971	61.4	0.0384405	61.4	0.0292743	61.4	0.0494652	61.4	0.031248	61.4	0.0257781	61.4	0.0171865	61.4	0.0339841	61.4	0.0309229	61.4	0.0250664	61.4	0.0235512	61.4	0.0159664	25.7	0.111452	25.7	0.0748591	25.7	0.0553851	61.4	0.0419395	61.4	0.0428259	61.4	0.0315671	61.4	0.0551475	61.4	0.0612281	61.4	0.0329811	61.4	0.0215712	61.4	0.0297532	61.4	0.0453877	61.4
	61.6	0.025544	61.6	0.0384726	61.6	0.0289957	61.6	0.0493281	61.6	0.0313786	61.6	0.0257089	61.6	0.017138	61.6	0.0340697	61.6	0.031001	61.6	0.0248997	61.6	0.0235512	61.6	0.0158634	25.8	0.111345	25.8	0.074915	25.8	0.0554808	61.6	0.0417966	61.6	0.0429156	61.6	0.0315175	61.6	0.0549598	61.6	0.0609567	61.6	0.0328899	61.6	0.0215027	61.6	0.0295133	61.6	0.045461	61.6
	61.8	0.0253762	61.8	0.038478	61.8	0.0289436	61.8	0.0490345	61.8	0.0310966	61.8	0.0253737	61.8	0.017197	61.8	0.0339244	61.8	0.0308513	61.8	0.0251155	61.8	0.0234856	61.8	0.0158978	25.9	0.111444	25.9	0.0745647	25.9	0.0553925	61.8	0.0417933	61.8	0.0428645	61.8	0.0314854	61.8	0.0549456	61.8	0.060917	61.8	0.0327566	61.8	0.0212113	61.8	0.0296188	61.8	0.0452157	61.8
	62	0.0254035	62	0.0384673	62	0.0287232	62	0.0489189	62	0.0309825	62	0.0256397	62	0.0172372	62	0.0341094	62	0.030788	62	0.0247701	62	0.0235812	62	0.0158811	26	0.111407	26	0.0745773	26	0.0551392	62	0.0414771	62	0.0427099	62	0.0316443	62	0.0548099	62	0.0607114	62	0.032699	62	0.0213056	62	0.0293587	62	0.0454566	62
	62.2	0.0252767	62.2	0.0384178	62.2	0.0288811	62.2	0.0489403	62.2	0.0310842	62.2	0.0255468	62.2	0.0171422	62.2	0.0339658	62.2	0.0309736	62.2	0.0247682	62.2	0.0236954	62.2	0.0158644	26.1	0.110988	26.1	0.0743172	26.1	0.0550003	62.2	0.0414466	62.2	0.0425291	62.2	0.0314184	62.2	0.0547042	62.2	0.0606457	62.2	0.0325862	62.2	0.0212998	62.2	0.0293673	62.2	0.0452681	62.2
	62.4	0.0250407	62.4	0.0382415	62.4	0.0289332	62.4	0.0489639	62.4	0.0311256	62.4	0.0253996	62.4	0.0175161	62.4	0.0338419	62.4	0.031001	62.4	0.0248839	62.4	0.0235736	62.4	0.0157958	26.2	0.110638	26.2	0.0743768	26.2	0.0545818	62.4	0.0413903	62.4	0.0424085	62.4	0.0313893	62.4	0.0547705	62.4	0.0603555	62.4	0.032609	62.4	0.0212856	62.4	0.0294627	62.4	0.0450393	62.4
	62.6	0.025248	62.6	0.0382335	62.6	0.0289183	62.6	0.0487989	62.6	0.0311567	62.6	0.0250709	62.6	0.0173322	62.6	0.0339993	62.6	0.0309714	62.6	0.0246053	62.6	0.0236935	62.6	0.0157477	26.3	0.110526	26.3	0.0742035	26.3	0.0546887	62.6	0.0415573	62.6	0.0423652	62.6	0.031296	62.6	0.0545433	62.6	0.0604228	62.6	0.0324794	62.6	0.0211912	62.6	0.0291664	62.6	0.0450453	62.6
	62.8	0.0248361	62.8	0.0381119	62.8	0.0289779	62.8	0.0487025	62.8	0.0308021	62.8	0.0248329	62.8	0.0172626	62.8	0.0339061	62.8	0.0305815	62.8	0.0244228	62.8	0.0237966	62.8	0.0157692	26.4	0.110513	26.4	0.0741023	26.4	0.0547789	62.8	0.0413068	62.8	0.0424765	62.8	0.0309215	62.8	0.0546285	62.8	0.0603762	62.8	0.0324109	62.8	0.0210968	62.8	0.029337	62.8	0.0450064	62.8
	63	0.0247584	63	0.0380558	63	0.0289288	63	0.0485289	63	0.0308622	63	0.0249044	63	0.0172604	63	0.033744	63	0.0306405	63	0.0247113	63	0.0237178	63	0.0157398	26.5	0.110405	26.5	0.073956	26.5	0.0545517	63	0.0412153	63	0.0421611	63	0.0311969	63	0.0544991	63	0.0600841	63	0.0323232	63	0.0212348	63	0.0290826	63	0.0447746	63
	63.2	0.0248265	63.2	0.0378794	63.2	0.0287396	63.2	0.0484218	63.2	0.0309327	63.2	0.0251683	63.2	0.0169879	63.2	0.0335849	63.2	0.0306932	63.2	0.0246583	63.2	0.0235661	63.2	0.0155662	26.6	0.109672	26.6	0.0737555	26.6	0.0543941	63.2	0.0410773	63.2	0.0420575	63.2	0.0310702	63.2	0.054395	63.2	0.060034	63.2	0.0323653	63.2	0.0210838	63.2	0.0288976	63.2	0.0448389	63.2
	63.4	0.0246819	63.4	0.0378875	63.4	0.0288409	63.4	0.0484818	63.4	0.0304847	63.4	0.0250687	63.4	0.0170323	63.4	0.0336675	63.4	0.0304782	63.4	0.0248604	63.4	0.0234388	63.4	0.01573	26.7	0.109567	26.7	0.073528	26.7	0.0543772	63.4	0.0410323	63.4	0.0421224	63.4	0.0309783	63.4	0.0541711	63.4	0.0601343	63.4	0.0323977	63.4	0.0210378	63.4	0.0289916	63.4	0.0447596	63.4
	63.6	0.024476	63.6	0.03783	63.6	0.0286309	63.6	0.048364	63.6	0.0302359	63.6	0.0247443	63.6	0.0166182	63.6	0.0334794	63.6	0.0304866	63.6	0.0245249	63.6	0.0235137	63.6	0.015677	26.8	0.109432	26.8	0.0739886	26.8	0.0543039	63.6	0.0408204	63.6	0.0422445	63.6	0.0309812	63.6	0.0542893	63.6	0.0600271	63.6	0.0323665	63.6	0.0210165	63.6	0.0288904	63.6	0.0445697	63.6
	63.8	0.0246001	63.8	0.0378808	63.8	0.0283702	63.8	0.0485482	63.8	0.0302732	63.8	0.0250428	63.8	0.0167302	63.8	0.033669	63.8	0.0305477	63.8	0.0245759	63.8	0.023156	63.8	0.0156142	26.9	0.109366	26.9	0.0734739	26.9	0.0539792	63.8	0.0409472	63.8	0.0422028	63.8	0.0308545	63.8	0.0543682	63.8	0.0599701	63.8	0.0322921	63.8	0.0210178	63.8	0.0290175	63.8	0.0445503	63.8
	64	0.0246369	64	0.0377098	64	0.0284894	64	0.0485975	64	0.0301737	64	0.0248438	64	0.0165717	64	0.0332943	64	0.0303285	64	0.0245936	64	0.0234369	64	0.0156819	27	0.109302	27	0.0734503	27	0.053983	64	0.0407144	64	0.0419771	64	0.0308107	64	0.0539533	64	0.0599182	64	0.0322728	64	0.0210059	64	0.0288442	64	0.0444246	64
	64.2	0.0245578	64.2	0.0376684	64.2	0.0284269	64.2	0.0483532	64.2	0.0302192	64.2	0.0247097	64.2	0.0163498	64.2	0.0333203	64.2	0.0303728	64.2	0.0241697	64.2	0.0232627	64.2	0.0154955	27.1	0.109041	27.1	0.0732029	27.1	0.053784	64.2	0.0407144	64.2	0.0417993	64.2	0.0308049	64.2	0.0539407	64.2	0.0596884	64.2	0.0321528	64.2	0.0208337	64.2	0.0289077	64.2	0.044151	64.2
	64.4	0.0245414	64.4	0.0375241	64.4	0.0283732	64.4	0.0482632	64.4	0.0301611	64.4	0.0247811	64.4	0.0165801	64.4	0.0333188	64.4	0.0306447	64.4	0.0243483	64.4	0.0230998	64.4	0.0155456	27.2	0.109013	27.2	0.0730982	27.2	0.0538103	64.4	0.0406229	64.4	0.0418503	64.4	0.0309506	64.4	0.0537199	64.4	0.0598353	64.4	0.0323065	64.4	0.0209198	64.4	0.0288239	64.4	0.0442961	64.4
	64.6	0.0245988	64.6	0.0375535	64.6	0.0282928	64.6	0.0485418	64.6	0.0305552	64.6	0.0247508	64.6	0.016859	64.6	0.0333234	64.6	0.0302759	64.6	0.0245602	64.6	0.0231185	64.6	0.0156035	27.3	0.108708	27.3	0.0731632	27.3	0.0540018	64.6	0.0405073	64.6	0.0418472	64.6	0.0307685	64.6	0.053682	64.6	0.059659	64.6	0.0320232	64.6	0.0208891	64.6	0.0288152	64.6	0.0439685	64.6
	64.8	0.0242864	64.8	0.0374052	64.8	0.0282585	64.8	0.048319	64.8	0.0304516	64.8	0.0246427	64.8	0.0165167	64.8	0.03338	64.8	0.0305415	64.8	0.0240481	64.8	0.0231503	64.8	0.0154965	27.4	0.108212	27.4	0.0728327	27.4	0.0536939	64.8	0.0404061	64.8	0.0417529	64.8	0.030614	64.8	0.0535794	64.8	0.0595156	64.8	0.0319427	64.8	0.0209139	64.8	0.0288571	64.8	0.0441121	64.8
	65	0.0243259	65	0.0372903	65	0.0282601	65	0.0481561	65	0.0305573	65	0.0245842	65	0.0165844	65	0.0334228	65	0.0304255	65	0.024258	65	0.0232515	65	0.0155593	27.5	0.108124	27.5	0.0726701	27.5	0.0536582	65	0.0403676	65	0.04162	65	0.0307233	65	0.0533823	65	0.0592409	65	0.0320243	65	0.0207192	65	0.0289526	65	0.0440388	65
	65.2	0.0244228	65.2	0.0372676	65.2	0.0283166	65.2	0.0479397	65.2	0.0303706	65.2	0.0248568	65.2	0.0165041	65.2	0.0332775	65.2	0.0305288	65.2	0.0241717	65.2	0.0231821	65.2	0.015421	27.6	0.108428	27.6	0.0723378	27.6	0.0538441	65.2	0.0403226	65.2	0.0414623	65.2	0.0305077	65.2	0.053204	65.2	0.0590837	65.2	0.0319739	65.2	0.0207228	65.2	0.0285334	65.2	0.0439266	65.2
	65.4	0.0245128	65.4	0.037313	65.4	0.0283658	65.4	0.0479825	65.4	0.0302068	65.4	0.0246945	65.4	0.0164872	65.4	0.032987	65.4	0.030377	65.4	0.0241089	65.4	0.0231259	65.4	0.01547	27.7	0.107891	27.7	0.072215	27.7	0.0531909	65.4	0.0406598	65.4	0.0415813	65.4	0.0306009	65.4	0.0532844	65.4	0.0589678	65.4	0.0318791	65.4	0.0205092	65.4	0.0284366	65.4	0.0439177	65.4
	65.6	0.0243982	65.6	0.0372302	65.6	0.0281365	65.6	0.0479804	65.6	0.0300201	65.6	0.0247875	65.6	0.0165801	65.6	0.0332607	65.6	0.0301472	65.6	0.0242816	65.6	0.0229068	65.6	0.015369	27.8	0.107628	27.8	0.0721752	27.8	0.0532435	65.6	0.0403339	65.6	0.0414174	65.6	0.0305193	65.6	0.0532907	65.6	0.0588866	65.6	0.0316558	65.6	0.0207759	65.6	0.0284251	65.6	0.0437173	65.6
	65.8	0.0245592	65.8	0.0371834	65.8	0.0279965	65.8	0.0480983	65.8	0.0299143	65.8	0.0246167	65.8	0.0165992	65.8	0.0331689	65.8	0.0299765	65.8	0.0241953	65.8	0.022905	65.8	0.0152993	27.9	0.107427	27.9	0.0719297	27.9	0.0529938	65.8	0.0404206	65.8	0.0411932	65.8	0.0306432	65.8	0.0531062	65.8	0.0587121	65.8	0.0316702	65.8	0.0205068	65.8	0.0285392	65.8	0.0437606	65.8
	66	0.0246192	66	0.0370645	66	0.0280263	66	0.0473548	66	0.029819	66	0.0245583	66	0.0166393	66	0.0332025	66	0.0301304	66	0.0239441	66	0.0228563	66	0.0153337	28	0.106842	28	0.0721229	28	0.0532322	66	0.0400031	66	0.0412025	66	0.0305251	66	0.0530068	66	0.0587363	66	0.0315526	66	0.0207806	66	0.028503	66	0.0437128	66
	66.2	0.0244201	66.2	0.0371126	66.2	0.0280501	66.2	0.0472926	66.2	0.0294166	66.2	0.0244631	66.2	0.0163943	66.2	0.0328631	66.2	0.029926	66.2	0.0240638	66.2	0.0230229	66.2	0.015365	28.1	0.107047	28.1	0.0719567	28.1	0.0530652	66.2	0.040215	66.2	0.0413355	66.2	0.0302934	66.2	0.0530794	66.2	0.0588763	66.2	0.0315574	66.2	0.0207192	66.2	0.0282892	66.2	0.0435857	66.2
	66.4	0.0241813	66.4	0.0370686	66.4	0.0281618	66.4	0.0475691	66.4	0.0294933	66.4	0.0243679	66.4	0.0165484	66.4	0.0327835	66.4	0.029654	66.4	0.0240108	66.4	0.0229274	66.4	0.0152316	28.2	0.106786	28.2	0.0717201	28.2	0.052992	66.4	0.0401444	66.4	0.0411406	66.4	0.0306344	66.4	0.0530337	66.4	0.0587674	66.4	0.0315646	66.4	0.0207157	66.4	0.0284337	66.4	0.0435723	66.4
	66.6	0.0240995	66.6	0.0369697	66.6	0.0279682	66.6	0.0475176	66.6	0.0297754	66.6	0.0242425	66.6	0.016633	66.6	0.0328524	66.6	0.0296182	66.6	0.0241717	66.6	0.0228225	66.6	0.0152954	28.3	0.106891	28.3	0.0716443	28.3	0.0530276	66.6	0.0401219	66.6	0.0410138	66.6	0.0302527	66.6	0.0528554	66.6	0.0586257	66.6	0.0314337	66.6	0.0206826	66.6	0.0284481	66.6	0.0434989	66.6
	66.8	0.024019	66.8	0.036979	66.8	0.027718	66.8	0.0477233	66.8	0.0297028	66.8	0.0242165	66.8	0.016295	66.8	0.0327438	66.8	0.0298037	66.8	0.0240658	66.8	0.0229274	66.8	0.0153043	28.4	0.106765	28.4	0.0714799	28.4	0.0528906	66.8	0.0398795	66.8	0.0409165	66.8	0.0300049	66.8	0.0528443	66.8	0.058598	66.8	0.0315022	66.8	0.0205682	66.8	0.028438	66.8	0.043475	66.8
	67	0.024019	67	0.0368348	67	0.0277076	67	0.0473312	67	0.0299226	67	0.0240586	67	0.016333	67	0.0325572	67	0.0300525	67	0.0239676	67	0.0228525	67	0.0152179	28.5	0.106508	28.5	0.0714529	28.5	0.0525828	67	0.0400127	67	0.0408144	67	0.0301011	67	0.0528569	67	0.0586723	67	0.0313449	67	0.0204419	67	0.0283297	67	0.0432687	67
	67.2	0.023944	67.2	0.0366677	67.2	0.0277076	67.2	0.0472092	67.2	0.0295161	67.2	0.0241971	67.2	0.0164407	67.2	0.0327391	67.2	0.0297047	67.2	0.024003	67.2	0.0228338	67.2	0.0151944	28.6	0.106519	28.6	0.0714908	28.6	0.0526523	67.2	0.0397607	67.2	0.0407294	67.2	0.0300457	67.2	0.0525903	67.2	0.0584166	67.2	0.0313557	67.2	0.02039	67.2	0.0283932	67.2	0.0432417	67.2
	67.4	0.0237435	67.4	0.0365769	67.4	0.0277284	67.4	0.0473955	67.4	0.0297546	67.4	0.0243895	67.4	0.0163689	67.4	0.0325618	67.4	0.0294833	67.4	0.0237047	67.4	0.0226558	67.4	0.0151708	28.7	0.106297	28.7	0.0709725	28.7	0.052504	67.4	0.039735	67.4	0.0405578	67.4	0.0299962	67.4	0.052554	67.4	0.0582317	67.4	0.0313149	67.4	0.0205457	67.4	0.0283903	67.4	0.0432058	67.4
	67.6	0.0239413	67.6	0.0365595	67.6	0.0276212	67.6	0.0473591	67.6	0.0299372	67.6	0.0243074	67.6	0.0164027	67.6	0.0325403	67.6	0.0297721	67.6	0.0237027	67.6	0.0225341	67.6	0.0151993	28.8	0.106074	28.8	0.0710917	28.8	0.0526897	67.6	0.0397719	67.6	0.0405562	67.6	0.0298359	67.6	0.0525603	67.6	0.0580019	67.6	0.0312777	67.6	0.0206095	67.6	0.0282169	67.6	0.0431999	67.6
	67.8	0.0237722	67.8	0.0365675	67.8	0.0276986	67.8	0.047374	67.8	0.0296862	67.8	0.0246427	67.8	0.0161767	67.8	0.0325725	67.8	0.0295508	67.8	0.0236714	67.8	0.022491	67.8	0.0150835	28.9	0.105739	28.9	0.070855	28.9	0.0523425	67.8	0.0394492	67.8	0.0406551	67.8	0.0299058	67.8	0.0525257	67.8	0.0578844	67.8	0.0312152	67.8	0.0203711	67.8	0.0280204	67.8	0.0430518	67.8
	68	0.0235907	68	0.036458	68	0.0276599	68	0.0473548	68	0.0297775	68	0.0244026	68	0.0159759	68	0.0327269	68	0.0294201	68	0.0236223	68	0.0225098	68	0.0149893	29	0.105533	29	0.0708027	29	0.0522618	68	0.0395503	68	0.0405531	68	0.0299131	68	0.0524657	68	0.0578706	68	0.0311816	68	0.0203428	68	0.028042	68	0.0430773	68
	68.2	0.0236139	68.2	0.0365448	68.2	0.0273829	68.2	0.0469134	68.2	0.0297485	68.2	0.0244026	68.2	0.0161133	68.2	0.0324517	68.2	0.0293105	68.2	0.0234752	68.2	0.0227626	68.2	0.0149599	29.1	0.105147	29.1	0.0706022	29.1	0.0525227	68.2	0.0393882	68.2	0.040666	68.2	0.0297003	68.2	0.0522306	68.2	0.0578014	68.2	0.0311504	68.2	0.0202118	68.2	0.0279683	68.2	0.043149	68.2
	68.4	0.023427	68.4	0.0364607	68.4	0.0274068	68.4	0.0468255	68.4	0.0298604	68.4	0.0241322	68.4	0.0159865	68.4	0.0324012	68.4	0.0295234	68.4	0.0233496	68.4	0.0225228	68.4	0.0149668	29.2	0.105209	29.2	0.070613	29.2	0.052594	68.4	0.0391168	68.4	0.0407015	68.4	0.0297849	68.4	0.0522212	68.4	0.0579708	68.4	0.0310928	68.4	0.0202991	68.4	0.0278686	68.4	0.0429531	68.4
	68.6	0.0232415	68.6	0.0365074	68.6	0.0275124	68.6	0.047117	68.6	0.0296883	68.6	0.0241819	68.6	0.0161618	68.6	0.032363	68.6	0.0293316	68.6	0.0234791	68.6	0.0224273	68.6	0.0149883	29.3	0.104991	29.3	0.0702879	29.3	0.0524007	68.6	0.0391409	68.6	0.0403784	68.6	0.0298446	68.6	0.052226	68.6	0.0579863	68.6	0.0310136	68.6	0.0201811	68.6	0.0278989	68.6	0.0429083	68.6
	68.8	0.0235307	68.8	0.0364527	68.8	0.0274678	68.8	0.0468084	68.8	0.0293129	68.8	0.0239937	68.8	0.0160415	68.8	0.0322544	68.8	0.0291671	68.8	0.0235517	68.8	0.0223674	68.8	0.0150639	29.4	0.104961	29.4	0.070129	29.4	0.0518902	68.8	0.0390735	68.8	0.0405191	68.8	0.0296246	68.8	0.0520681	68.8	0.0577773	68.8	0.0310568	68.8	0.0201575	68.8	0.0277168	68.8	0.0429023	68.8
	69	0.0232988	69	0.0363912	69	0.0273323	69	0.0468813	69	0.0291864	69	0.0239072	69	0.0163351	69	0.0322773	69	0.0292726	69	0.0235654	69	0.0223449	69	0.0150649	29.5	0.104828	29.5	0.0700369	29.5	0.0520873	69	0.0388872	69	0.0403429	69	0.0297135	69	0.0521139	69	0.0575336	69	0.0308875	69	0.0201811	69	0.0277949	69	0.0429352	69
	69.2	0.0233479	69.2	0.0363418	69.2	0.0273457	69.2	0.0469392	69.2	0.0290101	69.2	0.0238077	69.2	0.0161534	69.2	0.0319898	69.2	0.0292431	69.2	0.0237577	69.2	0.022521	69.2	0.0149393	29.6	0.104371	29.6	0.069719	29.6	0.0519296	69.2	0.0389177	69.2	0.0401944	69.2	0.0295925	69.2	0.0519688	69.2	0.0575233	69.2	0.0310496	69.2	0.0200997	69.2	0.027636	69.2	0.0426091	69.2
	69.4	0.0233165	69.4	0.0361494	69.4	0.0271655	69.4	0.0466564	69.4	0.0292465	69.4	0.023678	69.4	0.0161492	69.4	0.0320602	69.4	0.0291861	69.4	0.0234221	69.4	0.0222288	69.4	0.0149609	29.7	0.104392	29.7	0.0697515	29.7	0.0519559	69.4	0.0391088	69.4	0.0401558	69.4	0.0298052	69.4	0.0517826	69.4	0.0577082	69.4	0.0310088	69.4	0.0200478	69.4	0.0276851	69.4	0.0426241	69.4
	69.6	0.023157	69.6	0.0361895	69.6	0.0269674	69.6	0.0463564	69.6	0.0290661	69.6	0.0238921	69.6	0.016071	69.6	0.0319546	69.6	0.0291861	69.6	0.0234908	69.6	0.022328	69.6	0.0149167	29.8	0.103986	29.8	0.0697281	29.8	0.0516988	69.6	0.0389787	69.6	0.0398976	69.6	0.0293958	69.6	0.0517732	69.6	0.0573314	69.6	0.0307207	69.6	0.0201092	69.6	0.0277689	69.6	0.0425897	69.6
	69.8	0.0232729	69.8	0.0361601	69.8	0.0269868	69.8	0.0465063	69.8	0.0289852	69.8	0.0236649	69.8	0.0161767	69.8	0.0319209	69.8	0.0291693	69.8	0.0237165	69.8	0.0224966	69.8	0.0150718	29.9	0.103742	29.9	0.069645	29.9	0.0517982	69.8	0.0390077	69.8	0.0399625	69.8	0.0295736	69.8	0.0515161	69.8	0.0571672	69.8	0.0307951	69.8	0.0200679	69.8	0.0277443	69.8	0.042512	69.8
	70	0.0231515	70	0.0358395	70	0.0270135	70	0.0460671	70	0.0287612	70	0.023944	70	0.0159273	70	0.031898	70	0.0289627	70	0.023383	70	0.0222606	70	0.0148785	30	0.103757	30	0.0694354	30	0.0518508	70	0.039035	70	0.0398202	70	0.0295138	70	0.0515192	70	0.0570878	70	0.0307603	70	0.0200289	70	0.0275998	70	0.0425568	70
	70.2	0.0233807	70.2	0.0359811	70.2	0.0268587	70.2	0.0462792	70.2	0.0286471	70.2	0.0236649	70.2	0.0158027	70.2	0.0318873	70.2	0.0290512	70.2	0.0235987	70.2	0.0225172	70.2	0.014746	30.1	0.103308	30.1	0.0692169	30.1	0.0513534	70.2	0.0388246	70.2	0.0398327	70.2	0.0294687	70.2	0.0514561	70.2	0.05734	70.2	0.0306318	70.2	0.0200041	70.2	0.0275709	70.2	0.0424013	70.2
	70.4	0.0231202	70.4	0.0360105	70.4	0.026814	70.4	0.0462664	70.4	0.0288047	70.4	0.0237558	70.4	0.0156379	70.4	0.0320127	70.4	0.0291271	70.4	0.023326	70.4	0.0221107	70.4	0.0147166	30.2	0.103199	30.2	0.0694373	30.2	0.0513665	70.4	0.0389161	70.4	0.0398187	70.4	0.0294993	70.4	0.0512999	70.4	0.057093	70.4	0.0308239	70.4	0.0200348	70.4	0.0276489	70.4	0.0422248	70.4
	70.6	0.023097	70.6	0.0358207	70.6	0.0268944	70.6	0.0459364	70.6	0.0286243	70.6	0.0235741	70.6	0.0157985	70.6	0.0318781	70.6	0.0290955	70.6	0.023377	70.6	0.0222101	70.6	0.0147048	30.3	0.102697	30.3	0.0689587	30.3	0.0513984	70.6	0.0387973	70.6	0.0394646	70.6	0.0292836	70.6	0.0512952	70.6	0.0567698	70.6	0.0306583	70.6	0.0199109	70.6	0.0276041	70.6	0.0422936	70.6
	70.8	0.0231624	70.8	0.0357419	70.8	0.0270493	70.8	0.0461978	70.8	0.0289893	70.8	0.0238315	70.8	0.0159125	70.8	0.0318277	70.8	0.0285939	70.8	0.023273	70.8	0.0221464	70.8	0.0145665	30.4	0.103056	30.4	0.0691465	30.4	0.0512746	70.8	0.038534	70.8	0.039341	70.8	0.0291408	70.8	0.0510381	70.8	0.0569184	70.8	0.0306943	70.8	0.0199499	70.8	0.0276272	70.8	0.0422457	70.8
	71	0.023232	71	0.0357152	71	0.0265653	71	0.0460671	71	0.0287819	71	0.0235114	71	0.0156337	71	0.0318613	71	0.0288847	71	0.0231279	71	0.0223206	71	0.0146391	30.5	0.102759	30.5	0.0687889	30.5	0.0513309	71	0.0385758	71	0.0394971	71	0.0292384	71	0.0510949	71	0.056578	71	0.0306247	71	0.0197033	71	0.0275015	71	0.0421486	71
	71.2	0.0230956	71.2	0.0355349	71.2	0.0268632	71.2	0.045885	71.2	0.0288504	71.2	0.0236152	71.2	0.0158872	71.2	0.0316396	71.2	0.028714	71.2	0.0231553	71.2	0.0223487	71.2	0.0145488	30.6	0.102611	30.6	0.0688304	30.6	0.0511826	71.2	0.0385276	71.2	0.0394384	71.2	0.0292632	71.2	0.0508976	71.2	0.0562359	71.2	0.0305526	71.2	0.0197245	71.2	0.0276157	71.2	0.0421396	71.2
	71.4	0.0231434	71.4	0.0356137	71.4	0.0269212	71.4	0.0459578	71.4	0.0290204	71.4	0.0235871	71.4	0.0159654	71.4	0.0314928	71.4	0.0286634	71.4	0.0229906	71.4	0.0220977	71.4	0.0145567	30.7	0.102567	30.7	0.0683843	30.7	0.050901	71.4	0.0385886	71.4	0.0393085	71.4	0.0290111	71.4	0.0509891	71.4	0.0564415	71.4	0.0304914	71.4	0.0197918	71.4	0.0275247	71.4	0.041996	71.4
	71.6	0.0232211	71.6	0.0357005	71.6	0.0269897	71.6	0.0463049	71.6	0.0289396	71.6	0.0235352	71.6	0.0159337	71.6	0.031505	71.6	0.0285012	71.6	0.0228492	71.6	0.0220508	71.6	0.0145145	30.8	0.102537	30.8	0.0685361	30.8	0.0508522	71.6	0.0380876	71.6	0.0394167	71.6	0.0290009	71.6	0.0509671	71.6	0.0562877	71.6	0.0304914	71.6	0.0196985	71.6	0.0274119	71.6	0.0418285	71.6
	71.8	0.0227846	71.8	0.0355122	71.8	0.0268974	71.8	0.04617	71.8	0.0290495	71.8	0.0234747	71.8	0.0160964	71.8	0.0314729	71.8	0.0285475	71.8	0.0231102	71.8	0.0219928	71.8	0.0144193	30.9	0.102088	30.9	0.0685414	30.9	0.0508954	71.8	0.0381213	71.8	0.0391957	71.8	0.0290198	71.8	0.0511548	71.8	0.056324	71.8	0.0303605	71.8	0.019741	71.8	0.0272269	71.8	0.0419182	71.8
	72	0.0228855	72	0.0354386	72	0.0268825	72	0.0457479	72	0.0288648	72	0.0232086	72	0.0158302	72	0.0314147	72	0.028714	72	0.0230789	72	0.021856	72	0.0143448	31	0.101733	31	0.0683663	31	0.0506852	72	0.0380844	72	0.0391261	72	0.0290184	72	0.0509497	72	0.0560994	72	0.0304361	72	0.0196454	72	0.0272992	72	0.0415384	72
	72.2	0.0227546	72.2	0.0353224	72.2	0.0267276	72.2	0.045465	72.2	0.0289914	72.2	0.0234141	72.2	0.0155724	72.2	0.0316029	72.2	0.0287688	72.2	0.0226785	72.2	0.021738	72.2	0.0145596	31.1	0.10153	31.1	0.0681803	31.1	0.050886	72.2	0.0381856	72.2	0.0394043	72.2	0.0289834	72.2	0.0509118	72.2	0.0560043	72.2	0.0302981	72.2	0.0197044	72.2	0.0273006	72.2	0.0417507	72.2
	72.4	0.0228924	72.4	0.0352864	72.4	0.0266532	72.4	0.0455229	72.4	0.0284439	72.4	0.0236931	72.4	0.0156274	72.4	0.0314438	72.4	0.0290218	72.4	0.0227864	72.4	0.0217587	72.4	0.0143723	31.2	0.101451	31.2	0.0677703	31.2	0.050672	72.4	0.0380507	72.4	0.0393827	72.4	0.0289863	72.4	0.0507604	72.4	0.0561668	72.4	0.0303749	72.4	0.01982	72.4	0.0273281	72.4	0.0417193	72.4
	72.6	0.0228051	72.6	0.0350847	72.6	0.0266829	72.6	0.0457458	72.6	0.0287882	72.6	0.0235482	72.6	0.0157478	72.6	0.0316656	72.6	0.0283515	72.6	0.0229297	72.6	0.022047	72.6	0.0144988	31.3	0.101635	31.3	0.0678498	31.3	0.0505219	72.6	0.0381808	72.6	0.0391801	72.6	0.0288581	72.6	0.0506074	72.6	0.0562756	72.6	0.0300424	72.6	0.019616	72.6	0.0270925	72.6	0.0415833	72.6
	72.8	0.0226468	72.8	0.035114	72.8	0.0266576	72.8	0.0453537	72.8	0.0285932	72.8	0.023373	72.8	0.0156611	72.8	0.0315141	72.8	0.0285285	72.8	0.0228335	72.8	0.0218242	72.8	0.0144311	31.4	0.101423	31.4	0.0677829	31.4	0.0505594	72.8	0.0380475	72.8	0.0393719	72.8	0.0287226	72.8	0.050437	72.8	0.0559438	72.8	0.0300388	72.8	0.0197221	72.8	0.0270939	72.8	0.0415608	72.8
	73	0.0228065	73	0.0350125	73	0.0265057	73	0.0453901	73	0.0286015	73	0.0235114	73	0.0155618	73	0.0313781	73	0.028421	73	0.0228296	73	0.0214177	73	0.0145263	31.5	0.100951	31.5	0.0674759	31.5	0.0501878	73	0.0379351	73	0.0392173	73	0.0288712	73	0.0504449	73	0.0559922	73	0.029926	73	0.0196608	73	0.0270492	73	0.0414905	73
	73.2	0.02258	73.2	0.0350312	73.2	0.026473	73.2	0.0451737	73.2	0.0285994	73.2	0.023386	73.2	0.0157436	73.2	0.0315294	73.2	0.0283135	73.2	0.0228944	73.2	0.0214814	73.2	0.0143379	31.6	0.101139	31.6	0.0675752	31.6	0.0502947	73.2	0.0379656	73.2	0.0391678	73.2	0.028861	73.2	0.0504055	73.2	0.0559059	73.2	0.0299152	73.2	0.0194401	73.2	0.027052	73.2	0.04135	73.2
	73.4	0.0226141	73.4	0.0348615	73.4	0.0265668	73.4	0.0448801	73.4	0.0283215	73.4	0.0232995	73.4	0.0158894	73.4	0.0312175	73.4	0.0281744	73.4	0.022914	73.4	0.0217436	73.4	0.0143879	31.7	0.100773	31.7	0.0672574	31.7	0.0501465	73.4	0.0381374	73.4	0.0390998	73.4	0.0288012	73.4	0.0502398	73.4	0.0560596	73.4	0.0300208	73.4	0.0195782	73.4	0.0268873	73.4	0.0414741	73.4
	73.6	0.0225173	73.6	0.0348709	73.6	0.0266115	73.6	0.0451822	73.6	0.0285558	73.6	0.0233297	73.6	0.0159527	73.6	0.0312312	73.6	0.0280627	73.6	0.0226394	73.6	0.0216237	73.6	0.0143683	31.8	0.100515	31.8	0.0674723	31.8	0.0502685	73.6	0.0376991	73.6	0.0390085	73.6	0.0287561	73.6	0.0501389	73.6	0.0560078	73.6	0.0298527	73.6	0.0197033	73.6	0.0269032	73.6	0.04148	73.6
	73.8	0.0224177	73.8	0.0348241	73.8	0.0263881	73.8	0.0450773	73.8	0.0283754	73.8	0.0232216	73.8	0.0157393	73.8	0.0314301	73.8	0.0283409	73.8	0.0226766	73.8	0.0216631	73.8	0.0142389	31.9	0.100658	31.9	0.0673513	31.9	0.0501127	73.8	0.0377312	73.8	0.0389622	73.8	0.0286715	73.8	0.0501136	73.8	0.0556604	73.8	0.0298071	73.8	0.0194023	73.8	0.027039	73.8	0.04151	73.8
	74	0.0222758	74	0.0345316	74	0.0262257	74	0.0449637	74	0.0283297	74	0.0233016	74	0.0155724	74	0.0311027	74	0.028263	74	0.0227747	74	0.0214889	74	0.0141986	32	0.100519	32	0.0671653	32	0.0502009	74	0.0374278	74	0.0388648	74	0.0284471	74	0.050254	74	0.0554773	74	0.0298419	74	0.0195817	74	0.0268743	74	0.0415429	74
	74.2	0.0224613	74.2	0.0346946	74.2	0.0261632	74.2	0.0449487	74.2	0.0282945	74.2	0.0232129	74.2	0.0155281	74.2	0.0311104	74.2	0.0283261	74.2	0.0227021	74.2	0.0215152	74.2	0.0142192	32.1	0.100329	32.1	0.0674488	32.1	0.0499381	74.2	0.0374117	74.2	0.0387565	74.2	0.0283801	74.2	0.0499843	74.2	0.055498	74.2	0.0297699	74.2	0.0196407	74.2	0.0269826	74.2	0.0413231	74.2
	74.4	0.0223959	74.4	0.034744	74.4	0.026251	74.4	0.0451715	74.4	0.0285662	74.4	0.0228582	74.4	0.0156527	74.4	0.0308397	74.4	0.0282272	74.4	0.022555	74.4	0.0215152	74.4	0.0140897	32.2	0.100339	32.2	0.0672863	32.2	0.0499907	74.4	0.0374149	74.4	0.0384844	74.4	0.0283393	74.4	0.0499259	74.4	0.0553788	74.4	0.029591	74.4	0.0194708	74.4	0.0268569	74.4	0.0411331	74.4
	74.6	0.0224927	74.6	0.0348495	74.6	0.0262898	74.6	0.0448759	74.6	0.0283401	74.6	0.0228236	74.6	0.0155893	74.6	0.031014	74.6	0.0279784	74.6	0.0226629	74.6	0.0214552	74.6	0.0141417	32.3	0.100175	32.3	0.0670244	32.3	0.0498443	74.6	0.0375627	74.6	0.0385927	74.6	0.0283349	74.6	0.0499558	74.6	0.0551109	74.6	0.0295286	74.6	0.0194554	74.6	0.0268035	74.6	0.0413021	74.6
	74.8	0.0222499	74.8	0.0345917	74.8	0.0263687	74.8	0.0448523	74.8	0.0280311	74.8	0.0229123	74.8	0.0155618	74.8	0.0311608	74.8	0.0280521	74.8	0.0227492	74.8	0.0215282	74.8	0.0141486	32.4	0.0997087	32.4	0.0667102	32.4	0.0499025	74.8	0.0371628	74.8	0.0383979	74.8	0.0282315	74.8	0.0498596	74.8	0.0552958	74.8	0.0296451	74.8	0.0193646	74.8	0.0269394	74.8	0.0413859	74.8
	75	0.0222827	75	0.0348282	75	0.026111	75	0.0448244	75	0.028141	75	0.0231307	75	0.0158048	75	0.0309758	75	0.028421	75	0.0226059	75	0.0213784	75	0.0141701	32.5	0.0995377	32.5	0.0668944	32.5	0.0497786	75	0.0372062	75	0.0385632	75	0.02845	75	0.0498297	75	0.0551247	75	0.0297687	75	0.0194731	75	0.0268035	75	0.0412856	75
	75.2	0.0221653	75.2	0.0346331	75.2	0.026467	75.2	0.0448608	75.2	0.0279482	75.2	0.0226873	75.2	0.0154246	75.2	0.0307617	75.2	0.0280501	75.2	0.0224097	75.2	0.0214346	75.2	0.0141898	32.6	0.099185	32.6	0.0664735	32.6	0.0494576	75.2	0.0371757	75.2	0.0384334	75.2	0.0281106	75.2	0.0495883	75.2	0.0550471	75.2	0.0297387	75.2	0.0193611	75.2	0.0266575	75.2	0.0412692	75.2
	75.4	0.0222199	75.4	0.0345423	75.4	0.0262883	75.4	0.0453301	75.4	0.0280331	75.4	0.022616	75.4	0.0152788	75.4	0.0308566	75.4	0.027892	75.4	0.0224667	75.4	0.0211949	75.4	0.0141633	32.7	0.0988964	32.7	0.0666072	32.7	0.0494914	75.4	0.037431	75.4	0.0384117	75.4	0.0283408	75.4	0.0493848	75.4	0.0551559	75.4	0.029489	75.4	0.0194767	75.4	0.0265751	75.4	0.0411855	75.4
	75.6	0.0223904	75.6	0.0344648	75.6	0.0261096	75.6	0.0447495	75.6	0.0277615	75.6	0.0226614	75.6	0.0156274	75.6	0.0309085	75.6	0.0277445	75.6	0.0226256	75.6	0.0211611	75.6	0.0140701	32.8	0.0986165	32.8	0.0662713	32.8	0.0492756	75.6	0.0372271	75.6	0.0384767	75.6	0.0283991	75.6	0.0496167	75.6	0.0551421	75.6	0.0294242	75.6	0.0194106	75.6	0.0264739	75.6	0.040816	75.6
	75.8	0.02237	75.8	0.0345516	75.8	0.0262987	75.8	0.0446402	75.8	0.0281162	75.8	0.0227782	75.8	0.0153759	75.8	0.0309636	75.8	0.0277276	75.8	0.0226629	75.8	0.0212417	75.8	0.0139661	32.9	0.0986121	32.9	0.0661106	32.9	0.0494914	75.8	0.0371436	75.8	0.0383607	75.8	0.0282942	75.8	0.0494068	75.8	0.0548691	75.8	0.0295094	75.8	0.0191451	75.8	0.0265057	75.8	0.0408221	75.8
	76	0.0222854	76	0.0343927	76	0.0260307	76	0.0449423	76	0.0277988	76	0.0224364	76	0.0152133	76	0.030777	76	0.0272955	76	0.0223666	76	0.0212904	76	0.0139828	33	0.0980628	33	0.066349	33	0.0491236	76	0.0369091	76	0.0382324	76	0.028284	76	0.0493059	76	0.0547222	76	0.0293245	76	0.0191298	76	0.0265347	76	0.0407608	76
	76.2	0.022449	76.2	0.0342737	76.2	0.0260054	76.2	0.0445438	76.2	0.0277946	76.2	0.0225295	76.2	0.0153759	76.2	0.030777	76.2	0.0276264	76.2	0.0222783	76.2	0.0209082	76.2	0.013973	33.1	0.0986079	33.1	0.0660473	33.1	0.0493863	76.2	0.0370986	76.2	0.0382061	76.2	0.0285244	76.2	0.0492981	76.2	0.0547654	76.2	0.0294002	76.2	0.0192997	76.2	0.0263583	76.2	0.0407099	76.2
	76.4	0.0222267	76.4	0.0341615	76.4	0.0256851	76.4	0.0447923	76.4	0.0278444	76.4	0.0224926	76.4	0.0153887	76.4	0.0308458	76.4	0.0275125	76.4	0.0223842	76.4	0.0210206	76.4	0.0139053	33.2	0.0981569	33.2	0.0661629	33.2	0.0491911	76.4	0.0369541	76.4	0.0382896	76.4	0.0282198	76.4	0.0493611	76.4	0.0547706	76.4	0.0293546	76.4	0.0192006	76.4	0.0265606	76.4	0.0405783	76.4
	76.6	0.022063	76.6	0.0340934	76.6	0.0258609	76.6	0.0445995	76.6	0.0276743	76.6	0.0224646	76.6	0.0153442	76.6	0.030829	76.6	0.0274957	76.6	0.0223469	76.6	0.0210768	76.6	0.0138553	33.3	0.0984027	33.3	0.0657746	33.3	0.0491986	76.6	0.0369589	76.6	0.0381257	76.6	0.0281863	76.6	0.0491498	76.6	0.0546894	76.6	0.0292705	76.6	0.0192195	76.6	0.0265245	76.6	0.040514	76.6
	76.8	0.0220821	76.8	0.0339331	76.8	0.0256643	76.8	0.0442867	76.8	0.0276993	76.8	0.0225511	76.8	0.0149935	76.8	0.0307281	76.8	0.0277971	76.8	0.0221704	76.8	0.0211911	76.8	0.0138748	33.4	0.098174	33.4	0.0656013	33.4	0.0491724	76.8	0.0371018	76.8	0.0379463	76.8	0.0281397	76.8	0.0490109	76.8	0.0548276	76.8	0.0293077	76.8	0.019164	76.8	0.0263092	76.8	0.0405319	76.8
	77	0.0220739	77	0.0341027	77	0.0257477	77	0.0443017	77	0.0276329	77	0.0225402	77	0.0152238	77	0.030517	77	0.0276432	77	0.0224136	77	0.0210337	77	0.0138258	33.5	0.0981633	33.5	0.0652111	33.5	0.0492681	77	0.036853	77	0.0378412	77	0.0283583	77	0.0489383	77	0.0544423	77	0.0291973	77	0.019151	77	0.0262499	77	0.0405229	77
	77.2	0.0219225	77.2	0.0341295	77.2	0.0258311	77.2	0.0439867	77.2	0.0274898	77.2	0.0223866	77.2	0.0153464	77.2	0.030335	77.2	0.0276748	77.2	0.0223077	77.2	0.0209233	77.2	0.0138248	33.6	0.097847	33.6	0.0653412	33.6	0.0491048	77.2	0.0367502	77.2	0.0378087	77.2	0.0281193	77.2	0.0489983	77.2	0.0544318	77.2	0.0292645	77.2	0.0191758	77.2	0.0263236	77.2	0.0403569	77.2
	77.4	0.0219471	77.4	0.0342403	77.4	0.0257521	77.4	0.0439331	77.4	0.0276059	77.4	0.0226592	77.4	0.0151668	77.4	0.0304513	77.4	0.0276706	77.4	0.0219055	77.4	0.0209888	77.4	0.0138297	33.7	0.0979731	33.7	0.0652545	33.7	0.0489133	77.4	0.0368161	77.4	0.0379695	77.4	0.0281091	77.4	0.0488453	77.4	0.0545908	77.4	0.0292261	77.4	0.0192454	77.4	0.026513	77.4	0.0405574	77.4
	77.6	0.0218652	77.6	0.034076	77.6	0.0257819	77.6	0.0442159	77.6	0.0273798	77.6	0.0228128	77.6	0.0151055	77.6	0.0303717	77.6	0.0276201	77.6	0.0217328	77.6	0.0209869	77.6	0.0138356	33.8	0.0975498	33.8	0.065426	33.8	0.0485623	77.6	0.03658	77.6	0.0377547	77.6	0.0281747	77.6	0.0490566	77.6	0.0544768	77.6	0.0291553	77.6	0.0190236	77.6	0.0265491	77.6	0.0403883	77.6
	77.8	0.0217589	77.8	0.0339998	77.8	0.0256851	77.8	0.043991	77.8	0.0276288	77.8	0.0227651	77.8	0.0147802	77.8	0.030257	77.8	0.0276222	77.8	0.022035	77.8	0.0209663	77.8	0.01397	33.9	0.0973404	33.9	0.0652293	33.9	0.0485229	77.8	0.0366009	77.8	0.0375923	77.8	0.0277215	77.8	0.0488532	77.8	0.0542418	77.8	0.0290256	77.8	0.0189917	77.8	0.0265694	77.8	0.0401192	77.8
	78	0.0217316	78	0.034068	78	0.0257492	78	0.044036	78	0.0274172	78	0.0227955	78	0.0149915	78	0.0303197	78	0.0274809	78	0.0218015	78	0.0208277	78	0.0137856	34	0.0973083	34	0.064989	34	0.0484966	78	0.0361481	78	0.0377701	78	0.0279866	78	0.0486701	78	0.0542884	78	0.0290172	78	0.0189858	78	0.0263164	78	0.0400429	78
	78.2	0.0218039	78.2	0.0340734	78.2	0.0256956	78.2	0.0439888	78.2	0.0275831	78.2	0.0227176	78.2	0.0151309	78.2	0.0303167	78.2	0.0273356	78.2	0.0217524	78.2	0.0208801	78.2	0.013817	34.1	0.0974451	34.1	0.0648229	34.1	0.0485736	78.2	0.0364307	78.2	0.0377315	78.2	0.0278759	78.2	0.0486859	78.2	0.0538547	78.2	0.0289644	78.2	0.019059	78.2	0.0262948	78.2	0.0401087	78.2
	78.4	0.0215774	78.4	0.0338382	78.4	0.0256747	78.4	0.0442802	78.4	0.0275769	78.4	0.0227955	78.4	0.0149027	78.4	0.0300995	78.4	0.0271522	78.4	0.0217583	78.4	0.0208034	78.4	0.0138474	34.2	0.0969962	34.2	0.0649239	34.2	0.0483278	78.4	0.0363889	78.4	0.0376541	78.4	0.027873	78.4	0.0486465	78.4	0.0541225	78.4	0.0288708	78.4	0.0189257	78.4	0.0262789	78.4	0.0399756	78.4
	78.6	0.0215679	78.6	0.0337327	78.6	0.0256554	78.6	0.0439353	78.6	0.027496	78.6	0.0226635	78.6	0.0151372	78.6	0.0300918	78.6	0.0271206	78.6	0.0218917	78.6	0.0209514	78.6	0.013867	34.3	0.0971202	34.3	0.0646766	34.3	0.0484516	78.6	0.0363713	78.6	0.0374794	78.6	0.027669	78.6	0.0482853	78.6	0.0537372	78.6	0.0287891	78.6	0.0190377	78.6	0.0264248	78.6	0.0399517	78.6
	78.8	0.0214997	78.8	0.0338382	78.8	0.0254856	78.8	0.043661	78.8	0.0277863	78.8	0.0226895	78.8	0.0151731	78.8	0.0302769	78.8	0.0272744	78.8	0.0217682	78.8	0.0208764	78.8	0.0138258	34.4	0.0972804	34.4	0.0645212	34.4	0.0482433	78.8	0.0362653	78.8	0.0373495	78.8	0.0277215	78.8	0.0482711	78.8	0.0535402	78.8	0.0288696	78.8	0.0188572	78.8	0.0263612	78.8	0.0401865	78.8
	79	0.0214656	79	0.033563	79	0.0254826	79	0.043766	79	0.0277387	79	0.0225013	79	0.0150591	79	0.0301239	79	0.0271753	79	0.0218034	79	0.0208183	79	0.0137895	34.5	0.0965751	34.5	0.0645537	34.5	0.0481963	79	0.0359506	79	0.0376464	79	0.0274533	79	0.0481779	79	0.0536128	79	0.0288792	79	0.0189481	79	0.0261777	79	0.0399353	79
	79.2	0.0215774	79.2	0.0336312	79.2	0.0255288	79.2	0.0435346	79.2	0.027523	79.2	0.0225381	79.2	0.0150506	79.2	0.0300108	79.2	0.0271838	79.2	0.0218113	79.2	0.0208596	79.2	0.013714	34.6	0.0964191	34.6	0.0645429	34.6	0.0481663	79.2	0.0359699	79.2	0.0374794	79.2	0.0274636	79.2	0.0482064	79.2	0.0536197	79.2	0.0287423	79.2	0.0189622	79.2	0.0261069	79.2	0.0401087	79.2
	79.4	0.0215297	79.4	0.0334321	79.4	0.025356	79.4	0.0435518	79.4	0.0275374	79.4	0.0223044	79.4	0.0150886	79.4	0.029812	79.4	0.0272513	79.4	0.0218094	79.4	0.020839	79.4	0.0136953	34.7	0.0963335	34.7	0.0644472	34.7	0.0479467	79.4	0.0359506	79.4	0.0370852	79.4	0.0272347	79.4	0.048047	79.4	0.0535264	79.4	0.0287999	79.4	0.0188077	79.4	0.025984	79.4	0.0401671	79.4
	79.6	0.0214342	79.6	0.0334281	79.6	0.0256121	79.6	0.0431704	79.6	0.0273923	79.6	0.022166	79.6	0.01489	79.6	0.0297676	79.6	0.027169	79.6	0.0217976	79.6	0.0205393	79.6	0.013607	34.8	0.0960686	34.8	0.064579	34.8	0.0480893	79.6	0.0361802	79.6	0.037198	79.6	0.0274694	79.6	0.0479098	79.6	0.0532361	79.6	0.0287447	79.6	0.018738	79.6	0.0258308	79.6	0.0397453	79.6
	79.8	0.0214724	79.8	0.0334294	79.8	0.0251699	79.8	0.0431575	79.8	0.0271538	79.8	0.0221812	79.8	0.0151584	79.8	0.0298226	79.8	0.026914	79.8	0.0217995	79.8	0.0205655	79.8	0.0136159	34.9	0.0958996	34.9	0.0641798	34.9	0.0479824	79.8	0.0359024	79.8	0.0371702	79.8	0.0273616	79.8	0.0479508	79.8	0.0532637	79.8	0.0286127	79.8	0.0187203	79.8	0.0259219	79.8	0.0397543	79.8
	80	0.0215693	80	0.0333933	80	0.0253902	80	0.0433461	80	0.0272097	80	0.0222872	80	0.0149873	80	0.0300108	80	0.0271669	80	0.0218977	80	0.0207472	80	0.0135011	35	0.0956773	35	0.0644038	35	0.0478792	80	0.0358655	80	0.0372135	80	0.0272712	80	0.0478609	80	0.053243	80	0.0288336	80	0.0189067	80	0.0259667	80	0.0398261	80
	80.2	0.0214833	80.2	0.033237	80.2	0.0252473	80.2	0.0431683	80.2	0.0271413	80.2	0.0222179	80.2	0.0150464	80.2	0.0298242	80.2	0.0271184	80.2	0.0217544	80.2	0.0206067	80.2	0.0135874	35.1	0.0956432	35.1	0.0640282	35.1	0.0478904	80.2	0.035766	80.2	0.0371223	80.2	0.0272158	80.2	0.0478877	80.2	0.0533086	80.2	0.0286391	80.2	0.018777	80.2	0.0258698	80.2	0.0397693	80.2
	80.4	0.0213824	80.4	0.0333947	80.4	0.0249957	80.4	0.0429818	80.4	0.0271102	80.4	0.0221596	80.4	0.0148583	80.4	0.0298486	80.4	0.027089	80.4	0.0214954	80.4	0.0205674	80.4	0.0135825	35.2	0.0957372	35.2	0.063983	35.2	0.0476858	80.4	0.035676	80.4	0.03713	80.4	0.0273557	80.4	0.0478214	80.4	0.0535713	80.4	0.0286355	80.4	0.018784	80.4	0.025958	80.4	0.0397588	80.4
	80.6	0.021321	80.6	0.0333626	80.6	0.0252562	80.6	0.0432518	80.6	0.0269816	80.6	0.0220493	80.6	0.0149534	80.6	0.0297324	80.6	0.026973	80.6	0.021676	80.6	0.0206123	80.6	0.0134275	35.3	0.0954016	35.3	0.0640841	35.3	0.0478623	80.6	0.03553	80.6	0.0370728	80.6	0.0272581	80.6	0.0477805	80.6	0.0533017	80.6	0.0286859	80.6	0.0185362	80.6	0.0256531	80.6	0.0394851	80.6
	80.8	0.0215829	80.8	0.033189	80.8	0.0252756	80.8	0.0430247	80.8	0.0275354	80.8	0.0219865	80.8	0.0148647	80.8	0.0297676	80.8	0.0269077	80.8	0.0215346	80.8	0.0206666	80.8	0.0135266	35.4	0.0953246	35.4	0.0638602	35.4	0.0474906	80.8	0.0356792	80.8	0.0368826	80.8	0.0273922	80.8	0.0478372	80.8	0.0533155	80.8	0.0286439	80.8	0.0185893	80.8	0.0257499	80.8	0.0395883	80.8
	81	0.0212078	81	0.0331929	81	0.0252249	81	0.0432261	81	0.0270708	81	0.0217205	81	0.0150675	81	0.0297309	81	0.0272427	81	0.021676	81	0.0203969	81	0.0135541	35.5	0.0950574	35.5	0.0637644	35.5	0.0475901	81	0.0356295	81	0.0369662	81	0.027309	81	0.047681	81	0.0533329	81	0.0285575	81	0.0185434	81	0.025708	81	0.0394253	81
	81.2	0.0215556	81.2	0.0333653	81.2	0.0251163	81.2	0.0430483	81.2	0.0269629	81.2	0.0218437	81.2	0.0150802	81.2	0.0295642	81.2	0.0273356	81.2	0.0214562	81.2	0.0203819	81.2	0.0133628	35.6	0.0950426	35.6	0.0637374	35.6	0.0474117	81.2	0.0358126	81.2	0.037045	81.2	0.0270686	81.2	0.0476416	81.2	0.0531825	81.2	0.0285875	81.2	0.0185008	81.2	0.025627	81.2	0.0393984	81.2
	81.4	0.0214192	81.4	0.0333212	81.4	0.0253769	81.4	0.0427526	81.4	0.0271331	81.4	0.0219259	81.4	0.0147253	81.4	0.0296254	81.4	0.0271142	81.4	0.0216896	81.4	0.0206329	81.4	0.0135335	35.7	0.0947134	35.7	0.0636598	35.7	0.0472485	81.4	0.035782	81.4	0.0368796	81.4	0.0272376	81.4	0.0473356	81.4	0.0528197	81.4	0.0286835	81.4	0.0184112	81.4	0.0257542	81.4	0.0392967	81.4
	81.6	0.0213906	81.6	0.0330754	81.6	0.0251609	81.6	0.0428876	81.6	0.0268821	81.6	0.0221941	81.6	0.0148689	81.6	0.0295091	81.6	0.0269793	81.6	0.0216877	81.6	0.0206161	81.6	0.0135354	35.8	0.0950724	35.8	0.0636416	35.8	0.0472579	81.6	0.0354834	81.6	0.0367157	81.6	0.0271313	81.6	0.0473892	81.6	0.0527194	81.6	0.0285527	81.6	0.0184902	81.6	0.0256762	81.6	0.03934	81.6
	81.8	0.0213292	81.8	0.0329498	81.8	0.0251505	81.8	0.0427933	81.8	0.0268904	81.8	0.0220536	81.8	0.0144063	81.8	0.0295076	81.8	0.0268086	81.8	0.0217387	81.8	0.0206572	81.8	0.0134255	35.9	0.0945508	35.9	0.063266	35.9	0.0472166	81.8	0.0355669	81.8	0.0367018	81.8	0.0272158	81.8	0.0473371	81.8	0.052747	81.8	0.0283222	81.8	0.0185421	81.8	0.0256126	81.8	0.0392144	81.8
	82	0.0214342	82	0.0331182	82	0.0251103	82	0.042879	82	0.0267057	82	0.0219238	82	0.0150443	82	0.0294144	82	0.0269835	82	0.0216445	82	0.0203482	82	0.0133216	36	0.0945039	36	0.063638	36	0.0471791	82	0.0354978	82	0.0367899	82	0.0271342	82	0.0472504	82	0.0528266	82	0.0282873	82	0.0184926	82	0.0256429	82	0.0389602	82
	82.2	0.0210155	82.2	0.0328764	82.2	0.0253173	82.2	0.0427397	82.2	0.0272305	82.2	0.0221249	82.2	0.0147612	82.2	0.0295718	82.2	0.0265852	82.2	0.0217466	82.2	0.0204625	82.2	0.0133765	36.1	0.0944739	36.1	0.0631757	36.1	0.0469444	82.2	0.0353854	82.2	0.0367048	82.2	0.0271095	82.2	0.0472472	82.2	0.0526814	82.2	0.0284002	82.2	0.0185256	82.2	0.0255128	82.2	0.0391472	82.2
	82.4	0.0210618	82.4	0.0328736	82.4	0.0250448	82.4	0.0425576	82.4	0.0269546	82.4	0.0221444	82.4	0.014888	82.4	0.0294449	82.4	0.0263133	82.4	0.0216072	82.4	0.02044	82.4	0.0133971	36.2	0.094149	36.2	0.0636164	36.2	0.0466986	82.4	0.0353164	82.4	0.0367574	82.4	0.0268894	82.4	0.0473214	82.4	0.0525501	82.4	0.0282045	82.4	0.0183875	82.4	0.0255779	82.4	0.0391501	82.4
	82.6	0.021115	82.6	0.0327534	82.6	0.0248243	82.6	0.0426412	82.6	0.026739	82.6	0.0220341	82.6	0.0148034	82.6	0.0292981	82.6	0.0263027	82.6	0.0215935	82.6	0.0202339	82.6	0.0133971	36.3	0.0942068	36.3	0.0633419	36.3	0.0469407	82.6	0.0350756	82.6	0.0365642	82.6	0.0271371	82.6	0.047263	82.6	0.0523842	82.6	0.0282021	82.6	0.0183227	82.6	0.0254189	82.6	0.039026	82.6
	82.8	0.0209595	82.8	0.0327107	82.8	0.0248913	82.8	0.0427911	82.8	0.0266705	82.8	0.0217897	82.8	0.0147337	82.8	0.0294128	82.8	0.0264714	82.8	0.0216348	82.8	0.0204756	82.8	0.0132853	36.4	0.0942624	36.4	0.0631197	36.4	0.0469219	82.8	0.0351784	82.8	0.0363956	82.8	0.0270774	82.8	0.047203	82.8	0.0524308	82.8	0.0281625	82.8	0.0184737	82.8	0.0255851	82.8	0.0389662	82.8
	83	0.0210305	83	0.0327614	83	0.0247707	83	0.0427055	83	0.0267431	83	0.021993	83	0.0148372	83	0.0293639	83	0.0264249	83	0.0214326	83	0.0201459	83	0.0132647	36.5	0.0937899	36.5	0.0634701	36.5	0.0471039	83	0.0350708	83	0.0364312	83	0.0269754	83	0.0471778	83	0.0522408	83	0.0280629	83	0.0184902	83	0.0253394	83	0.0390185	83
	83.2	0.0211096	83.2	0.0327975	83.2	0.0247201	83.2	0.0427311	83.2	0.026544	83.2	0.0218135	83.2	0.0146196	83.2	0.0292002	83.2	0.0264566	83.2	0.0215288	83.2	0.0200129	83.2	0.0133029	36.6	0.0937878	36.6	0.0634033	36.6	0.0469312	83.2	0.0350194	83.2	0.0365347	83.2	0.0268982	83.2	0.0469586	83.2	0.0523496	83.2	0.0281373	83.2	0.0184855	83.2	0.025325	83.2	0.0387658	83.2
	83.4	0.0208272	83.4	0.0328028	83.4	0.0248527	83.4	0.0426883	83.4	0.0267057	83.4	0.0218156	83.4	0.0145752	83.4	0.0292033	83.4	0.0264187	83.4	0.0213679	83.4	0.0199886	83.4	0.0132431	36.7	0.0939845	36.7	0.063024	36.7	0.046661	83.4	0.0350531	83.4	0.0364776	83.4	0.0270176	83.4	0.0468197	83.4	0.0521353	83.4	0.0280545	83.4	0.0183392	83.4	0.0252137	83.4	0.0389363	83.4
	83.6	0.0208054	83.6	0.0326799	83.6	0.024811	83.6	0.0427248	83.6	0.0266643	83.6	0.0219563	83.6	0.0145457	83.6	0.0291299	83.6	0.0265852	83.6	0.0215935	83.6	0.0201796	83.6	0.013196	36.8	0.0934757	36.8	0.0630637	36.8	0.0464864	83.6	0.0348652	83.6	0.0362425	83.6	0.0270584	83.6	0.046725	83.6	0.0521751	83.6	0.0278888	83.6	0.0182625	83.6	0.025101	83.6	0.0387284	83.6
	83.8	0.0208954	83.8	0.0326612	83.8	0.024726	83.8	0.0423777	83.8	0.026573	83.8	0.0218546	83.8	0.014571	83.8	0.0290702	83.8	0.0266611	83.8	0.021517	83.8	0.0203051	83.8	0.013193	36.9	0.093324	36.9	0.0625671	36.9	0.0466553	83.8	0.034923	83.8	0.0363322	83.8	0.0268646	83.8	0.0465342	83.8	0.0522062	83.8	0.0279849	83.8	0.0182991	83.8	0.0252975	83.8	0.0387688	83.8
	84	0.0207126	84	0.0326225	84	0.0246605	84	0.0422727	84	0.0264631	84	0.0216275	84	0.0146386	84	0.0292231	84	0.0268276	84	0.021521	84	0.0202958	84	0.013198	37	0.0937921	37	0.062726	37	0.0464733	84	0.0349456	84	0.0363245	84	0.0270249	84	0.0465752	84	0.0522027	84	0.0279897	84	0.0183486	84	0.0252802	84	0.0387	84
	84.2	0.0208914	84.2	0.0326987	84.2	0.0246352	84.2	0.0421527	84.2	0.0264341	84.2	0.0216642	84.2	0.0147718	84.2	0.029318	84.2	0.0266569	84.2	0.02126	84.2	0.0201553	84.2	0.0132813	37.1	0.0932192	37.1	0.0625905	37.1	0.0466835	84.2	0.0349054	84.2	0.0364714	84.2	0.0267291	84.2	0.0466052	84.2	0.0519124	84.2	0.0280281	84.2	0.0181905	84.2	0.025244	84.2	0.0384697	84.2
	84.4	0.0207413	84.4	0.0327307	84.4	0.024802	84.4	0.0424805	84.4	0.0263988	84.4	0.0215821	84.4	0.0146914	84.4	0.0290121	84.4	0.0267686	84.4	0.0215994	84.4	0.020292	84.4	0.0131715	37.2	0.0933239	37.2	0.0625996	37.2	0.0461955	84.4	0.0349327	84.4	0.0362178	84.4	0.0268442	84.4	0.0464869	84.4	0.0520593	84.4	0.02795	84.4	0.0182696	84.4	0.0249536	84.4	0.0384832	84.4
	84.6	0.020699	84.6	0.0326519	84.6	0.0247469	84.6	0.0425105	84.6	0.0262557	84.6	0.0216102	84.6	0.014497	84.6	0.0289784	84.6	0.0266737	84.6	0.0214503	84.6	0.0203388	84.6	0.0130282	37.3	0.0928986	37.3	0.0624352	37.3	0.0462894	84.6	0.0349825	84.6	0.0363694	84.6	0.0266329	84.6	0.0462487	84.6	0.0518934	84.6	0.027872	84.6	0.0182106	84.6	0.0248928	84.6	0.0384248	84.6
	84.8	0.0208545	84.8	0.0325344	84.8	0.0247514	84.8	0.0423734	84.8	0.0264258	84.8	0.0215712	84.8	0.0145329	84.8	0.0290228	84.8	0.0263217	84.8	0.0213836	84.8	0.0201478	84.8	0.0130891	37.4	0.0924219	37.4	0.0621914	37.4	0.0466423	84.8	0.0348235	84.8	0.0361421	84.8	0.0268369	84.8	0.0462881	84.8	0.0519799	84.8	0.0279656	84.8	0.0181905	84.8	0.0249565	84.8	0.0386132	84.8
	85	0.0206663	85	0.0323393	85	0.0247454	85	0.0423026	85	0.0264237	85	0.0216275	85	0.0146111	85	0.0291283	85	0.0262985	85	0.0213149	85	0.020262	85	0.013193	37.5	0.0922509	37.5	0.0621553	37.5	0.0464826	85	0.0347898	85	0.0361715	85	0.0267816	85	0.0461698	85	0.0520075	85	0.0278816	85	0.0181138	85	0.0250099	85	0.0384173	85
	85.2	0.0207345	85.2	0.0324114	85.2	0.0245563	85.2	0.0422984	85.2	0.0261105	85.2	0.0214414	85.2	0.0143935	85.2	0.0290304	85.2	0.0263133	85.2	0.0212816	85.2	0.0199867	85.2	0.0132745	37.6	0.0925523	37.6	0.0618229	37.6	0.0460529	85.2	0.034618	85.2	0.035972	85.2	0.0266213	85.2	0.0463512	85.2	0.0516377	85.2	0.0277376	85.2	0.0180348	85.2	0.0251386	85.2	0.0385459	85.2
	85.4	0.0207113	85.4	0.0324555	85.4	0.0244878	85.4	0.0424634	85.4	0.0261458	85.4	0.0215323	85.4	0.0144844	85.4	0.0288209	85.4	0.02625	85.4	0.0213168	85.4	0.0200185	85.4	0.0132597	37.7	0.0927533	37.7	0.0621191	37.7	0.0460266	85.4	0.0346068	85.4	0.0359287	85.4	0.0266679	85.4	0.0461114	85.4	0.0517275	85.4	0.0277412	85.4	0.0181575	85.4	0.0249665	85.4	0.0385983	85.4
	85.6	0.0206036	85.6	0.0320614	85.6	0.0245488	85.6	0.0423627	85.6	0.0263138	85.6	0.0216945	85.6	0.0146597	85.6	0.0287445	85.6	0.0261552	85.6	0.0211481	85.6	0.0199942	85.6	0.0132411	37.8	0.0919922	37.8	0.06185	37.8	0.0462612	85.6	0.0344382	85.6	0.0357617	85.6	0.0266213	85.6	0.0462692	85.6	0.0515202	85.6	0.0277471	85.6	0.0180855	85.6	0.0249377	85.6	0.0385116	85.6
	85.8	0.0206131	85.8	0.0323433	85.8	0.0245071	85.8	0.0422448	85.8	0.0261789	85.8	0.0215063	85.8	0.0142414	85.8	0.0284523	85.8	0.0262626	85.8	0.0212855	85.8	0.0198706	85.8	0.0130135	37.9	0.092191	37.9	0.0613534	37.9	0.0460397	85.8	0.0343467	85.8	0.0356396	85.8	0.0266519	85.8	0.0460893	85.8	0.0513508	85.8	0.0276571	85.8	0.0180147	85.8	0.0249001	85.8	0.0383829	85.8
	86	0.0206036	86	0.0322017	86	0.0244044	86	0.0420262	86	0.0264175	86	0.0213116	86	0.0143513	86	0.0286435	86	0.0262016	86	0.0212031	86	0.019893	86	0.0129723	38	0.0917764	38	0.0617308	38	0.0459102	86	0.034329	86	0.0356457	86	0.0265965	86	0.0461114	86	0.0514234	86	0.0276499	86	0.0180548	86	0.0248654	86	0.0383067	86
	86.2	0.020508	86.2	0.0322004	86.2	0.024321	86.2	0.0416341	86.2	0.0263967	86.2	0.0215323	86.2	0.0144063	86.2	0.0286756	86.2	0.0261025	86.2	0.0208892	86.2	0.019968	86.2	0.0130655	38.1	0.091755	38.1	0.0615484	38.1	0.0458032	86.2	0.0341685	86.2	0.0356287	86.2	0.0263837	86.2	0.0460577	86.2	0.0514995	86.2	0.0277267	86.2	0.0179026	86.2	0.0249463	86.2	0.0381885	86.2
	86.4	0.0207004	86.4	0.0321162	86.4	0.0243969	86.4	0.0416728	86.4	0.0263117	86.4	0.0214847	86.4	0.0143977	86.4	0.0287644	86.4	0.0256936	86.4	0.0211717	86.4	0.0198949	86.4	0.0129968	38.2	0.0917443	38.2	0.0614455	38.2	0.0457075	86.4	0.0342423	86.4	0.0354788	86.4	0.0263677	86.4	0.0459694	86.4	0.051083	86.4	0.0275971	86.4	0.0180713	86.4	0.0250143	86.4	0.0383082	86.4
	86.6	0.0205558	86.6	0.0322605	86.6	0.024321	86.6	0.0419084	86.6	0.0264983	86.6	0.0213009	86.6	0.0143661	86.6	0.0290519	86.6	0.0259318	86.6	0.0210049	86.6	0.0199904	86.6	0.012934	38.3	0.0917593	38.3	0.0615159	38.3	0.0457938	86.6	0.0341331	86.6	0.0356704	86.6	0.026426	86.6	0.0459867	86.6	0.051	86.6	0.0275407	86.6	0.018043	86.6	0.0247266	86.6	0.0381661	86.6
	86.8	0.020429	86.8	0.0323219	86.8	0.0242435	86.8	0.0418784	86.8	0.0263428	86.8	0.0214977	86.8	0.0143323	86.8	0.0288852	86.8	0.0258159	86.8	0.0211206	86.8	0.0200859	86.8	0.0129301	38.4	0.0919366	38.4	0.0612992	38.4	0.0458276	86.8	0.0341122	86.8	0.0356782	86.8	0.0263487	86.8	0.045848	86.8	0.0508929	86.8	0.0275563	86.8	0.0179781	86.8	0.0247209	86.8	0.0382483	86.8
	87	0.0204194	87	0.0320627	87	0.0243314	87	0.0416321	87	0.0265647	87	0.0211884	87	0.0143766	87	0.028876	87	0.0256598	87	0.0210461	87	0.0196701	87	0.0128889	38.5	0.0914472	38.5	0.0610481	38.5	0.0454822	87	0.0340689	87	0.0355591	87	0.026461	87	0.0457754	87	0.0510259	87	0.0275083	87	0.0179392	87	0.0247642	87	0.0380241	87
	87.2	0.0202298	87.2	0.0318824	87.2	0.024248	87.2	0.0416941	87.2	0.0261728	87.2	0.0215734	87.2	0.0142182	87.2	0.0286511	87.2	0.0256704	87.2	0.0211226	87.2	0.0197788	87.2	0.0128781	38.6	0.0915049	38.6	0.0612089	38.6	0.0454334	87.2	0.0339886	87.2	0.0354695	87.2	0.0264071	87.2	0.0456886	87.2	0.0509085	87.2	0.0275083	87.2	0.0179698	87.2	0.0248206	87.2	0.0380763	87.2
	87.4	0.0205285	87.4	0.0318543	87.4	0.0241333	87.4	0.0414949	87.4	0.0262017	87.4	0.0213116	87.4	0.0141506	87.4	0.0287307	87.4	0.0258896	87.4	0.0210382	87.4	0.0198069	87.4	0.0128163	38.7	0.0915733	38.7	0.0612234	38.7	0.0453659	87.4	0.0340063	87.4	0.0354725	87.4	0.0262497	87.4	0.0458006	87.4	0.0510346	87.4	0.0275287	87.4	0.0178164	87.4	0.0247715	87.4	0.0379477	87.4
	87.6	0.0201548	87.6	0.031694	87.6	0.0240395	87.6	0.0414307	87.6	0.0261416	87.6	0.021608	87.6	0.0140703	87.6	0.0288316	87.6	0.0259654	87.6	0.0210049	87.6	0.0199474	87.6	0.012884	38.8	0.0912355	38.8	0.0610428	38.8	0.0453922	87.6	0.0340063	87.6	0.0356102	87.6	0.0262978	87.6	0.0457154	87.6	0.0512471	87.6	0.0275203	87.6	0.0177669	87.6	0.024757	87.6	0.0378551	87.6
	87.8	0.020163	87.8	0.0319011	87.8	0.024114	87.8	0.0414842	87.8	0.0261935	87.8	0.0212035	87.8	0.0143175	87.8	0.0286282	87.8	0.025799	87.8	0.0211325	87.8	0.0196139	87.8	0.0129135	38.9	0.0907376	38.9	0.0607646	38.9	0.0455067	87.8	0.0341459	87.8	0.0354355	87.8	0.0261113	87.8	0.0457675	87.8	0.0511349	87.8	0.0273714	87.8	0.0179392	87.8	0.0248567	87.8	0.0377339	87.8
	88	0.020238	88	0.0317087	88	0.0240842	88	0.0413363	88	0.0255526	88	0.0213073	88	0.0141633	88	0.0283101	88	0.0258812	88	0.0208538	88	0.0197994	88	0.0128526	39	0.0908744	39	0.060938	39	0.0451876	88	0.0340319	88	0.0354618	88	0.0259509	88	0.0457485	88	0.0510986	88	0.0272238	88	0.0179935	88	0.0249015	88	0.0377264	88
	88.2	0.0202394	88.2	0.0316579	88.2	0.0242852	88.2	0.0410471	88.2	0.0257102	88.2	0.021223	88.2	0.0138337	88.2	0.0284126	88.2	0.0258095	88.2	0.0210029	88.2	0.0198556	88.2	0.0127418	39.1	0.0908594	39.1	0.0607989	39.1	0.0453828	88.2	0.0339485	88.2	0.0353133	88.2	0.026187	88.2	0.0456744	88.2	0.0510727	88.2	0.0273414	88.2	0.0178483	88.2	0.0246529	88.2	0.0378162	88.2
	88.4	0.0202734	88.4	0.031706	88.4	0.0239442	88.4	0.0409379	88.4	0.0258035	88.4	0.0209548	88.4	0.0141971	88.4	0.0282122	88.4	0.0255229	88.4	0.020846	88.4	0.0195877	88.4	0.0127467	39.2	0.0905601	39.2	0.0606508	39.2	0.0452345	88.4	0.0338537	88.4	0.035301	88.4	0.0261331	88.4	0.0455277	88.4	0.0507304	88.4	0.0272586	88.4	0.0178236	88.4	0.0246399	88.4	0.0377728	88.4
	88.6	0.0202584	88.6	0.0315724	88.6	0.0240068	88.6	0.0412057	88.6	0.0256791	88.6	0.0207168	88.6	0.0142372	88.6	0.0282673	88.6	0.0257758	88.6	0.0207577	88.6	0.0196271	88.6	0.0126819	39.3	0.0905623	39.3	0.0606942	39.3	0.0452327	88.6	0.0339805	88.6	0.0352005	88.6	0.0259451	88.6	0.0456649	88.6	0.0508446	88.6	0.0271746	88.6	0.0177185	88.6	0.0246587	88.6	0.0377189	88.6
	88.8	0.0202271	88.8	0.0316125	88.8	0.023968	88.8	0.0411457	88.8	0.0258243	88.8	0.0211452	88.8	0.0143893	88.8	0.0282765	88.8	0.0256093	88.8	0.0208421	88.8	0.01988	88.8	0.012728	39.4	0.0907803	39.4	0.0601922	39.4	0.0452233	88.8	0.0335439	88.8	0.0353984	88.8	0.025916	88.8	0.0455514	88.8	0.0507097	88.8	0.027147	88.8	0.0175781	88.8	0.0244607	88.8	0.0376486	88.8
	89	0.0203048	89	0.0315043	89	0.0241587	89	0.0408822	89	0.0255443	89	0.0211278	89	0.0141654	89	0.0283881	89	0.0252362	89	0.0204948	89	0.0196233	89	0.012781	39.5	0.0906136	39.5	0.0604143	39.5	0.0452946	89	0.0334186	89	0.0352252	89	0.0257528	89	0.045351	89	0.0507668	89	0.0268828	89	0.0176182	89	0.0246082	89	0.0375709	89
	89.2	0.0201725	89.2	0.0316085	89.2	0.0240812	89.2	0.0412228	89.2	0.0256978	89.2	0.0212943	89.2	0.0140999	89.2	0.0282703	89.2	0.02539	89.2	0.0207459	89.2	0.0195428	89.2	0.0127692	39.6	0.0902887	39.6	0.0602915	39.6	0.0449773	89.2	0.0335166	89.2	0.0352623	89.2	0.0258562	89.2	0.0454188	89.2	0.0505542	89.2	0.0270557	89.2	0.0176973	89.2	0.0245518	89.2	0.0375185	89.2
	89.4	0.0201616	89.4	0.0314014	89.4	0.0237223	89.4	0.0410621	89.4	0.0258969	89.4	0.0212836	89.4	0.0139161	89.4	0.0282352	89.4	0.0256852	89.4	0.0206341	89.4	0.0195428	89.4	0.0126907	39.7	0.0900557	39.7	0.0601795	39.7	0.0450431	89.4	0.0335486	89.4	0.0351262	89.4	0.0257892	89.4	0.0453857	89.4	0.0503313	89.4	0.0271013	89.4	0.0176395	89.4	0.0245359	89.4	0.0375021	89.4
	89.6	0.0202312	89.6	0.0315791	89.6	0.0241363	89.6	0.0412079	89.6	0.0256127	89.6	0.0212424	89.6	0.0138675	89.6	0.0283024	89.6	0.0255735	89.6	0.020638	89.6	0.0197226	89.6	0.0126064	39.8	0.0899039	39.8	0.0603853	39.8	0.0447089	89.6	0.0332292	89.6	0.0351077	89.6	0.0258737	89.6	0.045239	89.6	0.0503504	89.6	0.0270341	89.6	0.0175427	89.6	0.0244347	89.6	0.0374183	89.6
	89.8	0.020002	89.8	0.0315497	89.8	0.0240991	89.8	0.0414628	89.8	0.0255277	89.8	0.0212857	89.8	0.0138105	89.8	0.0283392	89.8	0.0255735	89.8	0.0204987	89.8	0.0195877	89.8	0.0126554	39.9	0.0898783	39.9	0.0600152	39.9	0.0447127	89.8	0.0334475	89.8	0.034984	89.8	0.0258795	89.8	0.0451522	89.8	0.050378	89.8	0.0269404	89.8	0.0174813	89.8	0.0243538	89.8	0.0374437	89.8
	90	0.020047	90	0.0313908	90	0.0238296	90	0.0410964	90	0.0258181	90	0.0212641	90	0.0138295	90	0.0282596	90	0.0258369	90	0.0206969	90	0.0195315	90	0.0127045	40	0.0895213	40	0.060062	40	0.0445701	90	0.0334122	90	0.034851	90	0.0258912	90	0.0448304	90	0.0502881	90	0.0268456	90	0.0175958	90	0.024254	90	0.0375694	90
	90.2	0.0200798	90.2	0.0312558	90.2	0.0237446	90.2	0.041165	90.2	0.0254862	90.2	0.021184	90.2	0.0140217	90.2	0.0281281	90.2	0.0253796	90.2	0.02053	90.2	0.0195259	90.2	0.0125475	40.1	0.0892499	40.1	0.0599934	40.1	0.0447465	90.2	0.0332211	90.2	0.0347552	90.2	0.0259991	90.2	0.0450135	90.2	0.0501671	90.2	0.0269237	90.2	0.0174094	90.2	0.0243162	90.2	0.0374782	90.2
	90.4	0.0199365	90.4	0.0314509	90.4	0.0237744	90.4	0.0408693	90.4	0.0256335	90.4	0.0210608	90.4	0.0139499	90.4	0.0281679	90.4	0.0255924	90.4	0.0207478	90.4	0.0195465	90.4	0.0125848	40.2	0.0895427	40.2	0.0599663	40.2	0.0449135	90.4	0.0334042	90.4	0.0347737	90.4	0.0259772	90.4	0.0447799	90.4	0.0501274	90.4	0.0269957	90.4	0.0175403	90.4	0.0245098	90.4	0.037363	90.4
	90.6	0.0198342	90.6	0.0312264	90.6	0.0238399	90.6	0.0406079	90.6	0.025758	90.6	0.0205698	90.6	0.0136436	90.6	0.028223	90.6	0.0255397	90.6	0.0206125	90.6	0.019393	90.6	0.0127604	40.3	0.0894145	40.3	0.0597749	40.3	0.0451031	90.6	0.0335695	90.6	0.0346686	90.6	0.0258038	90.6	0.0446995	90.6	0.049761	90.6	0.0269285	90.6	0.0174884	90.6	0.0244347	90.6	0.0373331	90.6
	90.8	0.0196173	90.8	0.0310581	90.8	0.0236553	90.8	0.0407921	90.8	0.0255463	90.8	0.0208207	90.8	0.0137132	90.8	0.0281312	90.8	0.0254933	90.8	0.0207714	90.8	0.0193667	90.8	0.0125151	40.4	0.0891002	40.4	0.0595257	40.4	0.0446283	90.8	0.033242	90.8	0.0347227	90.8	0.0258213	90.8	0.044862	90.8	0.0500358	90.8	0.0267796	90.8	0.0175038	90.8	0.0242887	90.8	0.0370744	90.8
	91	0.0199038	91	0.0312558	91	0.0238087	91	0.0404407	91	0.0257994	91	0.0206001	91	0.0138337	91	0.0280654	91	0.0252931	91	0.0205183	91	0.0195502	91	0.0125534	40.5	0.0893353	40.5	0.0595239	40.5	0.0446301	91	0.0332067	91	0.0346903	91	0.0257484	91	0.0447437	91	0.0499909	91	0.0268733	91	0.0175521	91	0.0242887	91	0.0373107	91
	91.2	0.0196555	91.2	0.0312278	91.2	0.0237253	91.2	0.0401343	91.2	0.0252912	91.2	0.0209201	91.2	0.0135971	91.2	0.0280058	91.2	0.0252109	91.2	0.0205909	91.2	0.0193649	91.2	0.0125396	40.6	0.0889549	40.6	0.0597785	40.6	0.044664	91.2	0.0330011	91.2	0.034834	91.2	0.0257673	91.2	0.0445954	91.2	0.0499477	91.2	0.0266919	91.2	0.017597	91.2	0.0241384	91.2	0.0371327	91.2
	91.4	0.0196337	91.4	0.0312812	91.4	0.0236762	91.4	0.0401923	91.4	0.025229	91.4	0.0207104	91.4	0.0136013	91.4	0.0279645	91.4	0.0250802	91.4	0.0205889	91.4	0.0193199	91.4	0.0125554	40.7	0.0894529	40.7	0.0596088	40.7	0.0447522	91.4	0.0329	91.4	0.0346609	91.4	0.0257528	91.4	0.0446569	91.4	0.049635	91.4	0.02686	91.4	0.0174271	91.4	0.0241891	91.4	0.0370938	91.4
	91.6	0.0197619	91.6	0.0310488	91.6	0.0234498	91.6	0.0402865	91.6	0.0254406	91.6	0.0206498	91.6	0.0135654	91.6	0.0279798	91.6	0.0252721	91.6	0.0204536	91.6	0.0194734	91.6	0.01247	40.8	0.0891301	40.8	0.0595167	40.8	0.0446001	91.6	0.0330525	91.6	0.0346702	91.6	0.0256129	91.6	0.0443729	91.6	0.0498493	91.6	0.0266884	91.6	0.0174011	91.6	0.0241066	91.6	0.0371192	91.6
	91.8	0.0194769	91.8	0.031014	91.8	0.0236672	91.8	0.0407793	91.8	0.025283	91.8	0.0207277	91.8	0.0138422	91.8	0.027839	91.8	0.0254154	91.8	0.0204536	91.8	0.0193293	91.8	0.0125417	40.9	0.0888907	40.9	0.0594625	40.9	0.0443017	91.8	0.0330301	91.8	0.0346671	91.8	0.0254438	91.8	0.0443619	91.8	0.0494846	91.8	0.0267616	91.8	0.0174695	91.8	0.0242482	91.8	0.0370041	91.8
	92	0.0196064	92	0.0309352	92	0.0236955	92	0.040715	92	0.0256853	92	0.0207428	92	0.0140344	92	0.027729	92	0.0252383	92	0.0204692	92	0.0194323	92	0.012521	41	0.0887219	41	0.0594426	41	0.0442304	92	0.0326463	92	0.0346979	92	0.025489	92	0.0446711	92	0.0495036	92	0.0268264	92	0.0174695	92	0.0241008	92	0.0369114	92
	92.2	0.0194796	92.2	0.0309459	92.2	0.0237655	92.2	0.0403465	92.2	0.0254696	92.2	0.0204703	92.2	0.0136689	92.2	0.0275577	92.2	0.0255967	92.2	0.0204437	92.2	0.0195709	92.2	0.0124543	41.1	0.0882837	41.1	0.0593992	41.1	0.0440408	92.2	0.0329273	92.2	0.0345866	92.2	0.0254569	92.2	0.0445733	92.2	0.0495814	92.2	0.0266235	92.2	0.0174565	92.2	0.0241919	92.2	0.036898	92.2
	92.4	0.0196419	92.4	0.0308363	92.4	0.0238921	92.4	0.0405222	92.4	0.0254074	92.4	0.0206823	92.4	0.0138295	92.4	0.0277748	92.4	0.0254912	92.4	0.0203888	92.4	0.0191176	92.4	0.0126093	41.2	0.0882901	41.2	0.0592927	41.2	0.0440201	92.4	0.0327572	92.4	0.0344429	92.4	0.025508	92.4	0.0445464	92.4	0.0494673	92.4	0.0267268	92.4	0.0173445	92.4	0.0240416	92.4	0.0367708	92.4
	92.6	0.0196433	92.6	0.0308698	92.6	0.0237163	92.6	0.040173	92.6	0.0256314	92.6	0.0207277	92.6	0.013933	92.6	0.0277397	92.6	0.0253606	92.6	0.0203064	92.6	0.0191532	92.6	0.0124779	41.3	0.0881169	41.3	0.0591771	41.3	0.0440764	92.6	0.0327234	92.6	0.034398	92.6	0.0255721	92.6	0.0444976	92.6	0.0493999	92.6	0.0266199	92.6	0.017066	92.6	0.0239621	92.6	0.0369129	92.6
	92.8	0.0194373	92.8	0.0309526	92.8	0.0237863	92.8	0.0401923	92.8	0.025509	92.8	0.0207991	92.8	0.0138442	92.8	0.0277549	92.8	0.0250929	92.8	0.020224	92.8	0.0191007	92.8	0.0125103	41.4	0.0880913	41.4	0.0592024	41.4	0.0438381	92.8	0.0327732	92.8	0.034347	92.8	0.0255473	92.8	0.0444818	92.8	0.0492289	92.8	0.0266836	92.8	0.0171616	92.8	0.0241225	92.8	0.0370205	92.8
	93	0.019777	93	0.0309445	93	0.0238117	93	0.0400936	93	0.0254303	93	0.0209655	93	0.0140492	93	0.0275149	93	0.0248041	93	0.0198394	93	0.0192505	93	0.0125191	41.5	0.087978	41.5	0.0588412	41.5	0.0441665	93	0.0328246	93	0.0343424	93	0.0253083	93	0.0443209	93	0.0491096	93	0.0265047	93	0.017079	93	0.0239694	93	0.0368247	93
	93.2	0.0195355	93.2	0.0308871	93.2	0.0236463	93.2	0.0401644	93.2	0.0250362	93.2	0.0208228	93.2	0.013838	93.2	0.02768	93.2	0.0250802	93.2	0.0203554	93.2	0.0188404	93.2	0.0123346	41.6	0.0875912	41.6	0.0587563	41.6	0.0437912	93.2	0.0326367	93.2	0.0342171	93.2	0.0254147	93.2	0.0441947	93.2	0.0491131	93.2	0.026345	93.2	0.0170908	93.2	0.0239896	93.2	0.0369234	93.2
	93.4	0.0194182	93.4	0.0306894	93.4	0.0236285	93.4	0.0397894	93.4	0.0251813	93.4	0.0207428	93.4	0.0139752	93.4	0.0275317	93.4	0.0249495	93.4	0.0203437	93.4	0.0191251	93.4	0.0123493	41.7	0.0879417	41.7	0.0587545	41.7	0.0436766	93.4	0.0328743	93.4	0.0342295	93.4	0.0253972	93.4	0.0441947	93.4	0.0488936	93.4	0.0265647	93.4	0.0171616	93.4	0.0239289	93.4	0.0367469	93.4
	93.6	0.0193991	93.6	0.0307428	93.6	0.0236866	93.6	0.0398344	93.6	0.02548	93.6	0.0205849	93.6	0.0136985	93.6	0.0276861	93.6	0.0248652	93.6	0.0203103	93.6	0.0192244	93.6	0.0123611	41.8	0.0875206	41.8	0.0587292	41.8	0.0438681	93.6	0.0327122	93.6	0.0340904	93.6	0.0254569	93.6	0.0440748	93.6	0.0490111	93.6	0.0265479	93.6	0.0171969	93.6	0.0237612	93.6	0.0365974	93.6
	93.8	0.0193146	93.8	0.0306787	93.8	0.0234721	93.8	0.0401815	93.8	0.0253037	93.8	0.0207579	93.8	0.0137513	93.8	0.0278131	93.8	0.0245575	93.8	0.0202947	93.8	0.0195091	93.8	0.0123945	41.9	0.0877514	41.9	0.0583807	41.9	0.0437105	93.8	0.0326206	93.8	0.0341073	93.8	0.02561	93.8	0.0443477	93.8	0.0488971	93.8	0.0265875	93.8	0.017171	93.8	0.0238999	93.8	0.0365241	93.8
	94	0.0194291	94	0.0304863	94	0.0235317	94	0.0400336	94	0.0252062	94	0.020719	94	0.0140957	94	0.0276051	94	0.0251835	94	0.0203163	94	0.0190108	94	0.012366	42	0.0871315	42	0.0588105	42	0.043716	94	0.0326672	94	0.0340146	94	0.0252165	94	0.0441631	94	0.0488798	94	0.0264975	94	0.0171321	94	0.0238494	94	0.0364627	94
	94.2	0.0194155	94.2	0.0307882	94.2	0.0235213	94.2	0.0400722	94.2	0.0248162	94.2	0.0204162	94.2	0.01384	94.2	0.0278161	94.2	0.0248884	94.2	0.0199905	94.2	0.018949	94.2	0.0124043	42.1	0.0869819	42.1	0.0588737	42.1	0.0438099	94.2	0.0328182	94.2	0.0339512	94.2	0.0252573	94.2	0.0437593	94.2	0.0491234	94.2	0.0262958	94.2	0.0171439	94.2	0.0237974	94.2	0.0364074	94.2
	94.4	0.019114	94.4	0.0306025	94.4	0.0235317	94.4	0.0402415	94.4	0.0251522	94.4	0.0201524	94.4	0.0135104	94.4	0.0273558	94.4	0.0246671	94.4	0.0202122	94.4	0.0190895	94.4	0.0125063	42.2	0.0871337	42.2	0.0589044	42.2	0.0434964	94.4	0.0326383	94.4	0.0338785	94.4	0.0252165	94.4	0.0440117	94.4	0.0491114	94.4	0.0263943	94.4	0.0170684	94.4	0.0239404	94.4	0.0365884	94.4
	94.6	0.0192436	94.6	0.0303981	94.6	0.0235302	94.6	0.0398473	94.6	0.0251544	94.6	0.0205633	94.6	0.0135189	94.6	0.0276097	94.6	0.0248504	94.6	0.0203398	94.6	0.0192431	94.6	0.0124818	42.3	0.0868259	42.3	0.0587075	42.3	0.0434401	94.6	0.0324794	94.6	0.0340053	94.6	0.0252704	94.6	0.0438776	94.6	0.0491442	94.6	0.0264135	94.6	0.0171167	94.6	0.0237266	94.6	0.0365061	94.6
	94.8	0.0192886	94.8	0.0305064	94.8	0.0235853	94.8	0.0399115	94.8	0.0250299	94.8	0.0204443	94.8	0.0137724	94.8	0.0273435	94.8	0.024939	94.8	0.0199474	94.8	0.0190539	94.8	0.0125043	42.4	0.0870396	42.4	0.0584547	42.4	0.0431248	94.8	0.0326399	94.8	0.0338615	94.8	0.0252704	94.8	0.0438902	94.8	0.0489144	94.8	0.0263282	94.8	0.0172052	94.8	0.0236644	94.8	0.0365898	94.8
	95	0.0191632	95	0.0303901	95	0.0233187	95	0.0398794	95	0.0250839	95	0.0202129	95	0.0138168	95	0.0273619	95	0.0248041	95	0.0197354	95	0.0190015	95	0.0124798	42.5	0.0866015	42.5	0.0584619	42.5	0.0432524	95	0.0323027	95	0.0340084	95	0.0250504	95	0.0437498	95	0.0488988	95	0.026147	95	0.0170625	95	0.0236253	95	0.0363162	95
	95.2	0.0191945	95.2	0.0303981	95.2	0.023554	95.2	0.0396245	95.2	0.0249885	95.2	0.0201696	95.2	0.0136013	95.2	0.0273634	95.2	0.0247641	95.2	0.0201847	95.2	0.0190501	95.2	0.0124553	42.6	0.0868814	42.6	0.0583807	42.6	0.0432881	95.2	0.0324826	95.2	0.0339713	95.2	0.0253549	95.2	0.0436568	95.2	0.048885	95.2	0.0262394	95.2	0.0170377	95.2	0.0236687	95.2	0.0363356	95.2
	95.4	0.0192177	95.4	0.0303834	95.4	0.0235436	95.4	0.0399008	95.4	0.0250237	95.4	0.020122	95.4	0.0135126	95.4	0.0271402	95.4	0.0246418	95.4	0.0197276	95.4	0.0186381	95.4	0.0124328	42.7	0.086734	42.7	0.0581116	42.7	0.043061	95.4	0.0324296	95.4	0.0340455	95.4	0.0250752	95.4	0.0435416	95.4	0.0485532	95.4	0.0261578	95.4	0.0171214	95.4	0.0237829	95.4	0.0364403	95.4
	95.6	0.0193472	95.6	0.030294	95.6	0.0231743	95.6	0.0398515	95.6	0.0251565	95.6	0.0202454	95.6	0.0136647	95.6	0.0272977	95.6	0.0246481	95.6	0.0199689	95.6	0.0189284	95.6	0.0124887	42.8	0.0866143	42.8	0.0582886	42.8	0.0429484	95.6	0.032261	95.6	0.0338105	95.6	0.0250111	95.6	0.043671	95.6	0.0485584	95.6	0.0262694	95.6	0.0170707	95.6	0.0234852	95.6	0.0362788	95.6
	95.8	0.0194496	95.8	0.0303648	95.8	0.0232457	95.8	0.0396159	95.8	0.0247583	95.8	0.0202734	95.8	0.0133647	95.8	0.0273267	95.8	0.0248231	95.8	0.0198179	95.8	0.018565	95.8	0.0123621	42.9	0.0864326	42.9	0.0580736	42.9	0.0428489	95.8	0.0322498	95.8	0.0336806	95.8	0.0250373	95.8	0.0432986	95.8	0.0484599	95.8	0.0261374	95.8	0.0171297	95.8	0.0234606	95.8	0.0363042	95.8
	96	0.0193391	96	0.0301991	96	0.0232919	96	0.039903	96	0.0247105	96	0.0202216	96	0.0133076	96	0.0271402	96	0.0243805	96	0.0197492	96	0.0187205	96	0.0123337	43	0.0863513	43	0.0581116	43	0.0431136	96	0.0320989	96	0.0338708	96	0.0248391	96	0.043488	96	0.0485186	96	0.0260125	96	0.0169315	96	0.0235719	96	0.0361427	96
	96.2	0.0194236	96.2	0.0302245	96.2	0.0232726	96.2	0.0395795	96.2	0.025115	96.2	0.020587	96.2	0.0132654	96.2	0.0273313	96.2	0.0248652	96.2	0.0198924	96.2	0.0190015	96.2	0.0123474	43.1	0.0863748	43.1	0.0580393	43.1	0.0430516	96.2	0.0319447	96.2	0.0338352	96.2	0.0250446	96.2	0.0435258	96.2	0.048351	96.2	0.0261001	96.2	0.0169539	96.2	0.023358	96.2	0.0360948	96.2
	96.4	0.0192981	96.4	0.0300001	96.4	0.0232368	96.4	0.0399673	96.4	0.0249926	96.4	0.0204789	96.4	0.0131365	96.4	0.0275026	96.4	0.0248062	96.4	0.0198296	96.4	0.0190839	96.4	0.0123601	43.2	0.0860927	43.2	0.0579544	43.2	0.0431567	96.4	0.03211	96.4	0.0336188	96.4	0.0250693	96.4	0.0436346	96.4	0.0484945	96.4	0.0260413	96.4	0.0169291	96.4	0.0234577	96.4	0.0361651	96.4
	96.6	0.0191277	96.6	0.0302512	96.6	0.023146	96.6	0.0396052	96.6	0.0247272	96.6	0.0202129	96.6	0.0131344	96.6	0.0272671	96.6	0.024821	96.6	0.0198198	96.6	0.0188235	96.6	0.0122571	43.3	0.0862082	43.3	0.0578117	43.3	0.0429071	96.6	0.0319833	96.6	0.0333946	96.6	0.0248157	96.6	0.0432576	96.6	0.0482802	96.6	0.0259993	96.6	0.0168748	96.6	0.023332	96.6	0.0364403	96.6
	96.8	0.0193036	96.8	0.0302672	96.8	0.0231728	96.8	0.0394316	96.8	0.0245072	96.8	0.020373	96.8	0.0131619	96.8	0.0273038	96.8	0.0247999	96.8	0.0195647	96.8	0.0187973	96.8	0.0123199	43.4	0.0858918	43.4	0.0576167	43.4	0.0427231	96.8	0.0320458	96.8	0.0335105	96.8	0.0247969	96.8	0.0434611	96.8	0.0483648	96.8	0.0259837	96.8	0.016843	96.8	0.0232366	96.8	0.0360664	96.8
	97	0.0191386	97	0.029984	97	0.0233426	97	0.0394424	97	0.0245881	97	0.020373	97	0.0129844	97	0.0272151	97	0.0245934	97	0.0197648	97	0.0185912	97	0.0123219	43.5	0.0860072	43.5	0.0578208	43.5	0.0429915	97	0.0319848	97	0.033359	97	0.0248406	97	0.0434012	97	0.0482595	97	0.0260185	97	0.0167356	97	0.0233768	97	0.03605	97
	97.2	0.0191509	97.2	0.0300561	97.2	0.0233157	97.2	0.0396737	97.2	0.0247292	97.2	0.0204465	97.2	0.0132337	97.2	0.0272197	97.2	0.0244711	97.2	0.0196903	97.2	0.018535	97.2	0.0124141	43.6	0.0857529	43.6	0.0574903	43.6	0.0428883	97.2	0.0318243	97.2	0.0333575	97.2	0.0248857	97.2	0.0433665	97.2	0.048294	97.2	0.0259705	97.2	0.0166648	97.2	0.0232496	97.2	0.035733	97.2
	97.4	0.0188521	97.4	0.030131	97.4	0.0230149	97.4	0.0393374	97.4	0.024752	97.4	0.0199123	97.4	0.0136795	97.4	0.0272686	97.4	0.0244331	97.4	0.0197845	97.4	0.0186175	97.4	0.0122571	43.7	0.0856332	43.7	0.057492	43.7	0.0428377	97.4	0.0316412	97.4	0.0334116	97.4	0.0249397	97.4	0.0431788	97.4	0.0480209	97.4	0.0260029	97.4	0.0167663	97.4	0.0231571	97.4	0.035872	97.4
	97.6	0.0191536	97.6	0.0298357	97.6	0.0230626	97.6	0.0394381	97.6	0.0244803	97.6	0.0200464	97.6	0.0134787	97.6	0.0270194	97.6	0.0244627	97.6	0.0200023	97.6	0.0187018	97.6	0.0123101	43.8	0.08518	43.8	0.0575606	43.8	0.042894	97.6	0.031813	97.6	0.0332693	97.6	0.0246919	97.6	0.0433633	97.6	0.0481126	97.6	0.0260173	97.6	0.0167415	97.6	0.0232699	97.6	0.0359363	97.6
	97.8	0.018964	97.8	0.0299666	97.8	0.0231207	97.8	0.0391038	97.8	0.0244761	97.8	0.020122	97.8	0.0133351	97.8	0.0271371	97.8	0.0244711	97.8	0.0197041	97.8	0.0189528	97.8	0.0122709	43.9	0.0854344	43.9	0.0575426	43.9	0.0428264	97.8	0.0314968	97.8	0.0334626	97.8	0.0247896	97.8	0.0433271	97.8	0.0479657	97.8	0.0258781	97.8	0.0167639	97.8	0.0233334	97.8	0.0360036	97.8
	98	0.0187648	98	0.0299479	98	0.023146	98	0.038986	98	0.0244347	98	0.020068	98	0.0134915	98	0.0270393	98	0.0244921	98	0.0198394	98	0.0189921	98	0.012367	44	0.0856652	44	0.0572609	44	0.0430104	98	0.0314951	98	0.0332385	98	0.0247852	98	0.043204	98	0.0477393	98	0.0258804	98	0.0166554	98	0.0232265	98	0.0359633	98
	98.2	0.0187362	98.2	0.0298745	98.2	0.023277	98.2	0.0391124	98.2	0.0242148	98.2	0.0200766	98.2	0.0135612	98.2	0.0268541	98.2	0.0246524	98.2	0.0198492	98.2	0.0189677	98.2	0.0121934	44.1	0.0852591	44.1	0.0569376	44.1	0.0427288	98.2	0.0316621	98.2	0.0332292	98.2	0.0246336	98.2	0.0431693	98.2	0.0477653	98.2	0.0256488	98.2	0.0167533	98.2	0.0235228	98.2	0.0357524	98.2
	98.4	0.0188576	98.4	0.0297516	98.4	0.0231698	98.4	0.0389431	98.4	0.0247043	98.4	0.0198063	98.4	0.0133373	98.4	0.0268939	98.4	0.0244985	98.4	0.0197551	98.4	0.0190914	98.4	0.0122071	44.2	0.0853019	44.2	0.0571706	44.2	0.0424135	98.4	0.0316782	98.4	0.0333327	98.4	0.0246468	98.4	0.0429989	98.4	0.0478033	98.4	0.0258288	98.4	0.0167828	98.4	0.0233045	98.4	0.0358436	98.4
	98.6	0.0190212	98.6	0.0295966	98.6	0.023207	98.6	0.0389045	98.6	0.024445	98.6	0.0197609	98.6	0.0132971	98.6	0.0266354	98.6	0.024372	98.6	0.019547	98.6	0.0187748	98.6	0.0121473	44.3	0.0851651	44.3	0.0572085	44.3	0.0423928	98.6	0.0316782	98.6	0.0332198	98.6	0.0245972	98.6	0.04295	98.6	0.0477791	98.6	0.0256656	98.6	0.016666	98.6	0.0233551	98.6	0.0356163	98.6
	98.8	0.018728	98.8	0.029658	98.8	0.0231474	98.8	0.0388595	98.8	0.0245986	98.8	0.0197954	98.8	0.0132675	98.8	0.026744	98.8	0.0242856	98.8	0.0196158	98.8	0.0184283	98.8	0.0121845	44.4	0.0849791	44.4	0.0569503	44.4	0.0427213	98.8	0.0315722	98.8	0.0331843	98.8	0.0245549	98.8	0.0426156	98.8	0.047869	98.8	0.0256824	98.8	0.0167049	98.8	0.0233334	98.8	0.0356671	98.8
	99	0.018597	99	0.029642	99	0.0230283	99	0.0388253	99	0.0245011	99	0.0198624	99	0.0132464	99	0.0266033	99	0.0244585	99	0.0197531	99	0.0185425	99	0.0121482	44.5	0.084962	44.5	0.0570333	44.5	0.0425748	99	0.0315529	99	0.0332477	99	0.0247211	99	0.0426045	99	0.0479692	99	0.0257472	99	0.0167852	99	0.0233349	99	0.0357688	99
	99.2	0.0187853	99.2	0.0296166	99.2	0.0228838	99.2	0.038716	99.2	0.0241754	99.2	0.0200788	99.2	0.0132506	99.2	0.0266431	99.2	0.0243889	99.2	0.019551	99.2	0.0184676	99.2	0.0121022	44.6	0.0845708	44.6	0.0568292	44.6	0.0423759	99.2	0.0314438	99.2	0.0332137	99.2	0.0243436	99.2	0.042655	99.2	0.0478102	99.2	0.0255887	99.2	0.0167085	99.2	0.0230473	99.2	0.0355535	99.2
	99.4	0.0187267	99.4	0.0293147	99.4	0.0229271	99.4	0.0390267	99.4	0.0245549	99.4	0.0197197	99.4	0.0133794	99.4	0.0268389	99.4	0.0239926	99.4	0.0195804	99.4	0.0185369	99.4	0.01216	44.7	0.0845601	44.7	0.0571074	44.7	0.0422201	99.4	0.0314582	99.4	0.0331024	99.4	0.024313	99.4	0.0425556	99.4	0.0477013	99.4	0.0254651	99.4	0.0165928	99.4	0.0231672	99.4	0.0355356	99.4
	99.6	0.0186626	99.6	0.0295111	99.6	0.0229301	99.6	0.0390546	99.6	0.0244803	99.6	0.0198862	99.6	0.0133605	99.6	0.0267609	99.6	0.0240832	99.6	0.0192528	99.6	0.0185594	99.6	0.0121747	44.8	0.0849364	44.8	0.0567515	44.8	0.042421	99.6	0.0312399	99.6	0.0332354	99.6	0.0242519	99.6	0.0424878	99.6	0.0475129	99.6	0.0255468	99.6	0.0167049	99.6	0.0231701	99.6	0.0354922	99.6
	99.8	0.0187798	99.8	0.029487	99.8	0.0228854	99.8	0.0389581	99.8	0.0243994	99.8	0.0199295	99.8	0.0135295	99.8	0.0265911	99.8	0.0242308	99.8	0.0194313	99.8	0.0185126	99.8	0.0121875	44.9	0.0844318	44.9	0.0567859	44.9	0.042085	99.8	0.0311837	99.8	0.033056	99.8	0.0242737	99.8	0.0423411	99.8	0.0473816	99.8	0.0254879	99.8	0.0166448	99.8	0.0232958	99.8	0.0354802	99.8
	100	0.0186503	100	0.0294991	100	0.0228257	100	0.0388681	100	0.0245218	100	0.0200377	100	0.0134787	100	0.0267181	100	0.024235	100	0.0194882	100	0.0186849	100	0.012059	45	0.0842566	45	0.0564012	45	0.0425937	100	0.0313041	100	0.0331287	100	0.0244296	100	0.0423411	100	0.0471864	100	0.0255359	100	0.0165857	100	0.0228941	100	0.0355505	100
	100.2	0.0186461	100.2	0.0295391	100.2	0.0228154	100.2	0.0389602	100.2	0.0246234	100.2	0.0201307	100.2	0.0131978	100.2	0.0266844	100.2	0.0242055	100.2	0.0194803	100.2	0.0186606	100.2	0.0121757	45.1	0.0841391	45.1	0.0564771	45.1	0.0422802	100.2	0.0311596	100.2	0.0329199	100.2	0.0241907	100.2	0.0424121	100.2	0.0475147	100.2	0.0254795	100.2	0.0164996	100.2	0.0230212	100.2	0.0354024	100.2
	100.4	0.0187062	100.4	0.0295685	100.4	0.0230477	100.4	0.0389946	100.4	0.0241775	100.4	0.0199555	100.4	0.0130394	100.4	0.0265712	100.4	0.0244163	100.4	0.0193391	100.4	0.0186268	100.4	0.0120815	45.2	0.0839274	45.2	0.0564445	45.2	0.0419856	100.4	0.0313731	100.4	0.0328334	100.4	0.0242621	100.4	0.0424215	100.4	0.0473885	100.4	0.0253655	100.4	0.0165185	100.4	0.0230415	100.4	0.0354817	100.4
	100.6	0.0185234	100.6	0.0293641	100.6	0.0228273	100.6	0.038746	100.6	0.0243475	100.6	0.0201415	100.6	0.0130456	100.6	0.0265881	100.6	0.0244859	100.6	0.0194529	100.6	0.0186849	100.6	0.0121934	45.3	0.084077	45.3	0.056459	45.3	0.0420587	100.6	0.0312142	100.6	0.0330266	100.6	0.0244165	100.6	0.0426235	100.6	0.0472382	100.6	0.0253715	100.6	0.0165917	100.6	0.0230921	100.6	0.03522	100.6
	100.8	0.0185807	100.8	0.0295084	100.8	0.0226798	100.8	0.0385853	100.8	0.0242314	100.8	0.0200766	100.8	0.0130964	100.8	0.0265804	100.8	0.0243847	100.8	0.0192606	100.8	0.0184601	100.8	0.0120128	45.4	0.0838227	45.4	0.0562964	45.4	0.0420756	100.8	0.031288	100.8	0.0328566	100.8	0.024265	100.8	0.0425051	100.8	0.0472123	100.8	0.0253787	100.8	0.0164748	100.8	0.022949	100.8	0.0354877	100.8
	101	0.0184484	101	0.0293107	101	0.0229554	101	0.0384717	101	0.0243496	101	0.0201393	101	0.0131429	101	0.0266125	101	0.0240432	101	0.0194902	101	0.0187186	101	0.0119285	45.5	0.083812	45.5	0.0563308	45.5	0.0420193	101	0.0310038	101	0.0328875	101	0.0242708	101	0.0425225	101	0.0471743	101	0.0254855	101	0.0165799	101	0.023186	101	0.0352739	101
	101.2	0.0186461	101.2	0.0295018	101.2	0.0228928	101.2	0.0386967	101.2	0.0244056	101.2	0.0201307	101.2	0.0131196	101.2	0.0263586	101.2	0.0242013	101.2	0.0194902	101.2	0.0186343	101.2	0.0119442	45.6	0.0836516	45.6	0.0562405	45.6	0.041948	101.2	0.0311547	101.2	0.0328798	101.2	0.0243349	101.2	0.0424341	101.2	0.0472227	101.2	0.0252358	101.2	0.0165197	101.2	0.0228854	101.2	0.0352185	101.2
	101.4	0.0186475	101.4	0.0292719	101.4	0.0226679	101.4	0.0389238	101.4	0.0245487	101.4	0.0198387	101.4	0.013202	101.4	0.0265911	101.4	0.0240812	101.4	0.019341	101.4	0.0184358	101.4	0.0118156	45.7	0.083611	45.7	0.0560617	45.7	0.0418954	101.4	0.0311564	101.4	0.0327298	101.4	0.0242475	101.4	0.0424326	101.4	0.0471777	101.4	0.0253259	101.4	0.016476	101.4	0.0231109	101.4	0.0353067	101.4
	101.6	0.0184934	101.6	0.0292973	101.6	0.0226113	101.6	0.0383475	101.6	0.024584	101.6	0.0196851	101.6	0.012995	101.6	0.026741	101.6	0.0239568	101.6	0.0191114	101.6	0.0181661	101.6	0.011848	45.8	0.0833268	45.8	0.055975	45.8	0.0420287	101.6	0.0308705	101.6	0.0325705	101.6	0.0242766	101.6	0.042136	101.6	0.0470153	101.6	0.0253691	101.6	0.0165114	101.6	0.023001	101.6	0.0351303	101.6
	101.8	0.0182465	101.8	0.0292199	101.8	0.022799	101.8	0.0380646	101.8	0.0241567	101.8	0.0199447	101.8	0.0131703	101.8	0.0265712	101.8	0.0235584	101.8	0.0190624	101.8	0.0183121	101.8	0.0118696	45.9	0.0833118	45.9	0.0558558	45.9	0.0417227	101.8	0.0311596	101.8	0.0325628	101.8	0.0244471	101.8	0.0421865	101.8	0.0468356	101.8	0.0253595	101.8	0.0166129	101.8	0.0229273	101.8	0.0352634	101.8
	102	0.0183243	102	0.0290983	102	0.0227438	102	0.0384246	102	0.0242231	102	0.0200269	102	0.0130478	102	0.026507	102	0.0239716	102	0.019498	102	0.0182316	102	0.0119089	46	0.0834999	46	0.055928	46	0.0415313	102	0.0308882	102	0.0325968	102	0.0242519	102	0.0421061	102	0.0468788	102	0.0251902	102	0.0165527	102	0.0228334	102	0.0350001	102
	102.2	0.0183243	102.2	0.0291864	102.2	0.0225652	102.2	0.0385317	102.2	0.0242065	102.2	0.020122	102.2	0.0131703	102.2	0.0263877	102.2	0.0238703	102.2	0.0193959	102.2	0.0183066	102.2	0.0118412	46.1	0.0834508	46.1	0.0556318	46.1	0.0414994	102.2	0.0308063	102.2	0.0325396	102.2	0.0241892	102.2	0.0421092	102.2	0.0467422	102.2	0.025189	102.2	0.0164323	102.2	0.0228738	102.2	0.0348371	102.2
	102.4	0.0183856	102.4	0.0292052	102.4	0.0227201	102.4	0.0383775	102.4	0.0243538	102.4	0.0198236	102.4	0.013033	102.4	0.0264045	102.4	0.0239948	102.4	0.0192979	102.4	0.0182279	102.4	0.0120266	46.2	0.0833096	46.2	0.0559569	46.2	0.041734	102.4	0.0308882	102.4	0.03247	102.4	0.0243277	102.4	0.0419672	102.4	0.0466213	102.4	0.0252838	102.4	0.0163792	102.4	0.0228203	102.4	0.0348955	102.4
	102.6	0.0184525	102.6	0.0291023	102.6	0.0225503	102.6	0.0382597	102.6	0.024082	102.6	0.0198819	102.6	0.0132717	102.6	0.0264748	102.6	0.0239399	102.6	0.0189761	102.6	0.0182934	102.6	0.0118745	46.3	0.083081	46.3	0.0555541	46.3	0.0416364	102.6	0.0309845	102.6	0.0325009	102.6	0.0241367	102.6	0.0419325	102.6	0.0469531	102.6	0.0253198	102.6	0.0164229	102.6	0.0228536	102.6	0.0351333	102.6
	102.8	0.018267	102.8	0.0290716	102.8	0.0224654	102.8	0.0379554	102.8	0.024302	102.8	0.019923	102.8	0.013164	102.8	0.0264091	102.8	0.0239147	102.8	0.0192528	102.8	0.0183683	102.8	0.0118235	46.4	0.0831131	46.4	0.0555812	46.4	0.0412554	102.8	0.0307502	102.8	0.0324035	102.8	0.0239429	102.8	0.0416249	102.8	0.0466265	102.8	0.0253487	102.8	0.0164854	102.8	0.0228479	102.8	0.0349389	102.8
	103	0.0181783	103	0.0291197	103	0.0224624	103	0.0379619	103	0.0243973	103	0.0198387	103	0.0130711	103	0.0265666	103	0.0238725	103	0.0188191	103	0.0183196	103	0.011746	46.5	0.0831066	46.5	0.0559424	46.5	0.0414618	103	0.0305896	103	0.0325072	103	0.0242023	103	0.0417511	103	0.0467941	103	0.0252058	103	0.0164229	103	0.0227207	103	0.0349149	103
	103.2	0.0179369	103.2	0.0291811	103.2	0.0225548	103.2	0.038144	103.2	0.0241422	103.2	0.0195943	103.2	0.0132887	103.2	0.0263831	103.2	0.0238114	103.2	0.0191919	103.2	0.0180181	103.2	0.0119236	46.6	0.0831707	46.6	0.0553284	46.6	0.0414787	103.2	0.0304965	103.2	0.0324159	103.2	0.0240274	103.2	0.0415523	103.2	0.0463863	103.2	0.0251638	103.2	0.0163698	103.2	0.0227654	103.2	0.0348057	103.2
	103.4	0.0180405	103.4	0.0290261	103.4	0.0227662	103.4	0.0380325	103.4	0.0236652	103.4	0.0196354	103.4	0.0131176	103.4	0.0266094	103.4	0.0239209	103.4	0.0192724	103.4	0.0180781	103.4	0.0118686	46.7	0.0828779	46.7	0.0557059	46.7	0.041612	103.4	0.0305206	103.4	0.0323927	103.4	0.0241411	103.4	0.041505	103.4	0.046407	103.4	0.0252766	103.4	0.0164099	103.4	0.0226339	103.4	0.0348087	103.4
	103.6	0.0179655	103.6	0.0289099	103.6	0.0224729	103.6	0.0378397	103.6	0.0240302	103.6	0.0193304	103.6	0.0128154	103.6	0.026328	103.6	0.0237502	103.6	0.0189957	103.6	0.0180649	103.6	0.0118108	46.8	0.0827945	46.8	0.055621	46.8	0.0415463	103.6	0.0304772	103.6	0.0323216	103.6	0.023921	103.6	0.0416943	103.6	0.0464313	103.6	0.0251374	103.6	0.0163485	103.6	0.0226556	103.6	0.0346158	103.6
	103.8	0.018181	103.8	0.0288845	103.8	0.0225413	103.8	0.0379019	103.8	0.0239286	103.8	0.0194126	103.8	0.0128069	103.8	0.0262745	103.8	0.0233477	103.8	0.0190447	103.8	0.0182691	103.8	0.0117205	46.9	0.0825744	46.9	0.0554567	46.9	0.0415201	103.8	0.0302428	103.8	0.032201	103.8	0.0239239	103.8	0.0414798	103.8	0.0464623	103.8	0.0250918	103.8	0.0165303	103.8	0.0226166	103.8	0.0345291	103.8
	104	0.0181046	104	0.0289673	104	0.0227766	104	0.0378654	104	0.0242791	104	0.0194688	104	0.012921	104	0.0261781	104	0.0233666	104	0.0189251	104	0.0181567	104	0.0117362	47	0.0826641	47	0.055276	47	0.0414149	104	0.0303086	104	0.0321716	104	0.0237287	104	0.0415129	104	0.0463016	104	0.0251134	104	0.0163698	104	0.0225906	104	0.0346427	104
	104.2	0.0181756	104.2	0.0288405	104.2	0.0227021	104.2	0.0380711	104.2	0.0241131	104.2	0.0196418	104.2	0.0129569	104.2	0.0262547	104.2	0.023687	104.2	0.0187151	104.2	0.0181398	104.2	0.0117774	47.1	0.0823627	47.1	0.0552833	47.1	0.0413417	104.2	0.0303808	104.2	0.0321979	104.2	0.0238103	104.2	0.0414955	104.2	0.0465435	104.2	0.0251013	104.2	0.0163014	104.2	0.0228146	104.2	0.0346756	104.2
	104.4	0.0181142	104.4	0.0288378	104.4	0.0223894	104.4	0.0381525	104.4	0.0239266	104.4	0.0198149	104.4	0.0127309	104.4	0.0263862	104.4	0.0234278	104.4	0.0187131	104.4	0.0181005	104.4	0.0117686	47.2	0.0823371	47.2	0.0552128	47.2	0.0411634	104.4	0.0303793	104.4	0.0321902	104.4	0.0238103	104.4	0.0413725	104.4	0.0462964	104.4	0.025009	104.4	0.0162105	104.4	0.0225414	104.4	0.0345112	104.4
	104.6	0.0179437	104.6	0.0288471	104.6	0.0226337	104.6	0.0379875	104.6	0.0239721	104.6	0.0195662	104.6	0.012976	104.6	0.0261706	104.6	0.0236153	104.6	0.0187367	104.6	0.0178232	104.6	0.011697	47.3	0.0822687	47.3	0.0552182	47.3	0.0412197	104.6	0.0305061	104.6	0.0320835	104.6	0.0238525	104.6	0.0413962	104.6	0.0463189	104.6	0.0251158	104.6	0.0161834	104.6	0.0224461	104.6	0.0345769	104.6
	104.8	0.0180747	104.8	0.0289006	104.8	0.0224758	104.8	0.0378439	104.8	0.023827	104.8	0.0197609	104.8	0.0127605	104.8	0.0262944	104.8	0.0236069	104.8	0.018825	104.8	0.0179507	104.8	0.0117048	47.4	0.0819138	47.4	0.0549149	47.4	0.0416552	104.8	0.0305302	104.8	0.0320108	104.8	0.0238278	104.8	0.0414624	104.8	0.0462325	104.8	0.0249189	104.8	0.01624	104.8	0.0224749	104.8	0.0344423	104.8
	105	0.0181824	105	0.0287496	105	0.0223432	105	0.0378205	105	0.0241962	105	0.0194948	105	0.0127541	105	0.0262073	105	0.0235859	105	0.0188878	105	0.0179525	105	0.0116155	47.5	0.0819373	47.5	0.0552255	47.5	0.0412516	105	0.0302669	105	0.031932	105	0.0237855	105	0.0414955	105	0.046274	105	0.0248217	105	0.0161397	105	0.0227278	105	0.034538	105
	105.2	0.0179233	105.2	0.028763	105.2	0.0221676	105.2	0.0377776	105.2	0.0241214	105.2	0.0198712	105.2	0.0127119	105.2	0.0260895	105.2	0.0236153	105.2	0.0185445	105.2	0.0181717	105.2	0.0116891	47.6	0.081901	47.6	0.0551767	47.6	0.0413511	105.2	0.0305575	105.2	0.0320897	105.2	0.0235422	105.2	0.0414813	105.2	0.0460114	105.2	0.0249249	105.2	0.0161126	105.2	0.0225111	105.2	0.0345694	105.2
	105.4	0.0181606	105.4	0.0287095	105.4	0.0223358	105.4	0.0377733	105.4	0.0238643	105.4	0.0196137	105.4	0.012788	105.4	0.0262455	105.4	0.0234214	105.4	0.018674	105.4	0.0180593	105.4	0.011745	47.7	0.0818839	47.7	0.0547397	47.7	0.0411728	105.4	0.030307	105.4	0.0320711	105.4	0.0236296	105.4	0.0413362	105.4	0.0462083	105.4	0.0249633	105.4	0.0161799	105.4	0.0226094	105.4	0.034544	105.4
	105.6	0.0182056	105.6	0.0286828	105.6	0.0223224	105.6	0.037437	105.6	0.0239431	105.6	0.0193629	105.6	0.0128514	105.6	0.0261216	105.6	0.0236195	105.6	0.0187799	105.6	0.0183271	105.6	0.0115999	47.8	0.0815419	47.8	0.0551875	47.8	0.0409532	105.6	0.0301978	105.6	0.0320108	105.6	0.0236209	105.6	0.0414009	105.6	0.0459111	105.6	0.0247965	105.6	0.0161727	105.6	0.0225602	105.6	0.0344782	105.6
	105.8	0.0178237	105.8	0.0285946	105.8	0.0224013	105.8	0.0374797	105.8	0.0242189	105.8	0.019298	105.8	0.012788	105.8	0.0261155	105.8	0.0236047	105.8	0.0184757	105.8	0.0180761	105.8	0.0117225	47.9	0.08148	47.9	0.0547649	47.9	0.0410039	105.8	0.03014	105.8	0.0319382	105.8	0.0237462	105.8	0.0414608	105.8	0.0459508	105.8	0.0247544	105.8	0.0161657	105.8	0.0224114	105.8	0.0343736	105.8
	106	0.0180051	106	0.0286628	106	0.0223537	106	0.0377861	106	0.0240593	106	0.0192764	106	0.0127774	106	0.0260742	106	0.0236596	106	0.0183483	106	0.0182579	106	0.0117097	48	0.0814863	48	0.0548011	48	0.0409682	106	0.030026	106	0.0319227	106	0.0237229	106	0.0413504	106	0.0460199	106	0.0249393	106	0.0159993	106	0.0225574	106	0.0343482	106
	106.2	0.017795	106.2	0.0285786	106.2	0.0223373	106.2	0.0376897	106.2	0.0234661	106.2	0.0191162	106.2	0.0128935	106.2	0.0259916	106.2	0.0234742	106.2	0.0185935	106.2	0.0180836	106.2	0.0115224	48.1	0.0813453	48.1	0.054709	48.1	0.0407036	106.2	0.0300356	106.2	0.0316753	106.2	0.0238161	106.2	0.0415397	106.2	0.0460459	106.2	0.0248817	106.2	0.0159674	106.2	0.0224692	106.2	0.0343003	106.2
	106.4	0.0179246	106.4	0.0285372	106.4	0.0223179	106.4	0.0374968	106.4	0.0235594	106.4	0.0194148	106.4	0.0129147	106.4	0.0260482	106.4	0.0235416	106.4	0.0187269	106.4	0.0178739	106.4	0.0115685	48.2	0.0811551	48.2	0.0547613	48.2	0.0407767	106.4	0.0299538	106.4	0.0317588	106.4	0.0237097	106.4	0.0413362	106.4	0.0458575	106.4	0.0247328	106.4	0.0160724	106.4	0.0225804	106.4	0.0343272	106.4
	106.6	0.0177023	106.6	0.0285212	106.6	0.0222986	106.6	0.0373169	106.6	0.0236361	106.6	0.0194623	106.6	0.0131006	106.6	0.0259793	106.6	0.0238661	106.6	0.01867	106.6	0.017857	106.6	0.0116224	48.3	0.0809328	48.3	0.0545049	48.3	0.0410527	106.6	0.0299007	106.6	0.0317588	106.6	0.02372	106.6	0.0412778	106.6	0.0457538	106.6	0.0247388	106.6	0.0160146	106.6	0.0224085	106.6	0.0344109	106.6
	106.8	0.0178073	106.8	0.0285666	106.8	0.0222509	106.8	0.037424	106.8	0.0239266	106.8	0.0192504	106.8	0.0130943	106.8	0.0259243	106.8	0.0235416	106.8	0.0186268	106.8	0.017769	106.8	0.0115449	48.4	0.081076	48.4	0.0545843	48.4	0.0410039	106.8	0.0296969	106.8	0.0316846	106.8	0.0235378	106.8	0.0412431	106.8	0.0455257	106.8	0.0247208	106.8	0.0159863	106.8	0.0222958	106.8	0.034393	106.8
	107	0.0178564	107	0.0284731	107	0.0222182	107	0.0372334	107	0.0237025	107	0.0195813	107	0.012978	107	0.02601	107	0.0235479	107	0.0186622	107	0.0176978	107	0.011692	48.5	0.0812919	48.5	0.0542448	48.5	0.0406773	107	0.0299313	107	0.031847	107	0.0237083	107	0.0410238	107	0.0457435	107	0.02465	107	0.0159709	107	0.0222958	107	0.0341358	107
	107.2	0.0178878	107.2	0.0283515	107.2	0.0219814	107.2	0.0372355	107.2	0.0237876	107.2	0.0193282	107.2	0.0128682	107.2	0.0260053	107.2	0.0233139	107.2	0.0188034	107.2	0.017915	107.2	0.0116656	48.6	0.0810118	48.6	0.0545862	48.6	0.0408162	107.2	0.0299281	107.2	0.031782	107.2	0.0237345	107.2	0.0408141	107.2	0.045607	107.2	0.0247292	107.2	0.0160016	107.2	0.0225125	107.2	0.0341552	107.2
	107.4	0.0178945	107.4	0.0284009	107.4	0.0222331	107.4	0.0371713	107.4	0.0237149	107.4	0.0193087	107.4	0.0125154	107.4	0.0259243	107.4	0.0233666	107.4	0.0183934	107.4	0.0178926	107.4	0.0115606	48.7	0.0808323	48.7	0.0543459	48.7	0.0408481	107.4	0.0298719	107.4	0.0317356	107.4	0.0235874	107.4	0.0409986	107.4	0.0455137	107.4	0.0246416	107.4	0.0157385	107.4	0.0222452	107.4	0.0341448	107.4
	107.6	0.017986	107.6	0.0281725	107.6	0.0222941	107.6	0.037062	107.6	0.0234598	107.6	0.0192612	107.6	0.012733	107.6	0.0258158	107.6	0.0232486	107.6	0.0186464	107.6	0.0176791	107.6	0.0116145	48.8	0.080424	48.8	0.0540858	48.8	0.0405177	107.6	0.0298719	107.6	0.0318531	107.6	0.0237112	107.6	0.040896	107.6	0.0453513	107.6	0.0246344	107.6	0.0159238	107.6	0.0221237	107.6	0.0340251	107.6
	107.8	0.0178742	107.8	0.0282366	107.8	0.0222167	107.8	0.0374197	107.8	0.0234703	107.8	0.0191444	107.8	0.0128471	107.8	0.025779	107.8	0.0232844	107.8	0.01857	107.8	0.0177184	107.8	0.0116989	48.9	0.0803491	48.9	0.0540623	48.9	0.0407204	107.8	0.0298286	107.8	0.0315331	107.8	0.023398	107.8	0.0408045	107.8	0.0454998	107.8	0.0246392	107.8	0.0158023	107.8	0.0222828	107.8	0.0341717	107.8
	108	0.0177487	108	0.0282686	108	0.0222107	108	0.0373362	108	0.0232753	108	0.0194083	108	0.012995	108	0.0258723	108	0.0234193	108	0.0186661	108	0.0177072	108	0.0115557	49	0.0800264	49	0.0540623	49	0.0405591	108	0.0294882	108	0.0315887	108	0.0235509	108	0.0406642	108	0.0456191	108	0.0246284	108	0.0158199	108	0.0222365	108	0.0339593	108
	108.2	0.0177704	108.2	0.0282312	108.2	0.0222182	108.2	0.0371884	108.2	0.0233789	108.2	0.0191595	108.2	0.0129718	108.2	0.0257744	108.2	0.0235015	108.2	0.0185111	108.2	0.017664	108.2	0.0115792	49.1	0.0800692	49.1	0.0542213	49.1	0.040285	108.2	0.0296198	108.2	0.0316676	108.2	0.023462	108.2	0.040784	108.2	0.0454929	108.2	0.0246272	108.2	0.0159108	108.2	0.0221209	108.2	0.0341148	108.2
	108.4	0.0177036	108.4	0.0281565	108.4	0.0221913	108.4	0.0373341	108.4	0.0234703	108.4	0.0191941	108.4	0.0127838	108.4	0.0256505	108.4	0.0233329	108.4	0.0185601	108.4	0.0177409	108.4	0.011437	49.2	0.0804368	49.2	0.054252	49.2	0.0405609	108.4	0.029729	108.4	0.0314202	108.4	0.023344	108.4	0.0405995	108.4	0.0454843	108.4	0.0244603	108.4	0.0159639	108.4	0.0222119	108.4	0.03388	108.4
	108.6	0.0176013	108.6	0.0283047	108.6	0.0221512	108.6	0.0374048	108.6	0.0234868	108.6	0.0190622	108.6	0.0128386	108.6	0.0256857	108.6	0.0232949	108.6	0.0183835	108.6	0.0178177	108.6	0.0114733	49.3	0.0802295	49.3	0.0544109	49.3	0.0404314	108.6	0.0296439	108.6	0.0313228	108.6	0.0234096	108.6	0.0404811	108.6	0.0454688	108.6	0.0245144	108.6	0.0158353	108.6	0.0220804	108.6	0.0339534	108.6
	108.8	0.0175072	108.8	0.0281511	108.8	0.022026	108.8	0.0374712	108.8	0.0236092	108.8	0.0190427	108.8	0.0126971	108.8	0.0256521	108.8	0.0234784	108.8	0.0184306	108.8	0.0175554	108.8	0.0114939	49.4	0.0805117	49.4	0.0539865	49.4	0.0403732	108.8	0.0296263	108.8	0.0312718	108.8	0.0233659	108.8	0.0404985	108.8	0.0453339	108.8	0.0243871	108.8	0.0158011	108.8	0.0221281	108.8	0.0339085	108.8
	109	0.0176968	109	0.0280322	109	0.0220216	109	0.0372826	109	0.0234122	109	0.019099	109	0.0124816	109	0.0255481	109	0.0232106	109	0.0185072	109	0.0176547	109	0.0115783	49.5	0.0803385	49.5	0.0537282	49.5	0.0401668	109	0.0296263	109	0.0312285	109	0.0233848	109	0.0404938	109	0.0452338	109	0.0244532	109	0.0157078	109	0.021959	109	0.0339294	109
	109.2	0.0176996	109.2	0.0282112	109.2	0.0219293	109.2	0.0367384	109.2	0.0235677	109.2	0.0194234	109.2	0.0124689	109.2	0.0255129	109.2	0.023451	109.2	0.0183443	109.2	0.0176192	109.2	0.0114958	49.6	0.0800735	49.6	0.0538728	49.6	0.0402812	109.2	0.0294946	109.2	0.0312069	109.2	0.0233702	109.2	0.0403139	109.2	0.0450799	109.2	0.0244243	109.2	0.0158046	109.2	0.0219995	109.2	0.0339189	109.2
	109.4	0.0177214	109.4	0.0282005	109.4	0.0222048	109.4	0.0368049	109.4	0.0236424	109.4	0.0191703	109.4	0.012376	109.4	0.0254105	109.4	0.0233139	109.4	0.0184424	109.4	0.0175966	109.4	0.0113977	49.7	0.079894	49.7	0.0538023	49.7	0.0399283	109.4	0.0295604	109.4	0.0311991	109.4	0.0230555	109.4	0.0403093	109.4	0.0450212	109.4	0.0245203	109.4	0.0157008	109.4	0.0222221	109.4	0.0336976	109.4
	109.6	0.0175931	109.6	0.0282192	109.6	0.022026	109.6	0.0371434	109.6	0.0234059	109.6	0.0190103	109.6	0.012714	109.6	0.0257072	109.6	0.0234488	109.6	0.0183658	109.6	0.0177222	109.6	0.0115351	49.8	0.0799089	49.8	0.0535133	49.8	0.0401968	109.6	0.0296198	109.6	0.031227	109.6	0.0232391	109.6	0.0402383	109.6	0.044895	109.6	0.0242587	109.6	0.0156842	109.6	0.0220674	109.6	0.033732	109.6
	109.8	0.0175699	109.8	0.0281457	109.8	0.0219024	109.8	0.0368134	109.8	0.0232192	109.8	0.0186447	109.8	0.012526	109.8	0.0256368	109.8	0.0232128	109.8	0.0182874	109.8	0.0175723	109.8	0.0114233	49.9	0.0799367	49.9	0.0536939	49.9	0.0402775	109.8	0.0297996	109.8	0.0311759	109.8	0.0231298	109.8	0.0403944	109.8	0.044838	109.8	0.0243607	109.8	0.015958	109.8	0.022144	109.8	0.0336647	109.8
	110	0.0174854	110	0.0280015	110	0.0220007	110	0.0369741	110	0.0231819	110	0.0188913	110	0.0126464	110	0.0255129	110	0.0232044	110	0.0183679	110	0.0178289	110	0.0114438	50	0.0801697	50	0.0535115	50	0.0397952	110	0.0296792	110	0.0312578	110	0.0232784	110	0.040366	110	0.0449693	110	0.0243379	110	0.0159344	110	0.0220197	110	0.0336722	110
	110.2	0.0175536	110.2	0.0277957	110.2	0.0220365	110.2	0.0366741	110.2	0.0232213	110.2	0.0188135	110.2	0.0127224	110.2	0.0255863	110.2	0.0230779	110.2	0.0183522	110.2	0.0174899	110.2	0.0114478	50.1	0.0797037	50.1	0.0535169	50.1	0.0400786	110.2	0.0295219	110.2	0.0311913	110.2	0.0232799	110.2	0.0402824	110.2	0.0450385	110.2	0.0242646	110.2	0.0157031	110.2	0.0219894	110.2	0.0337724	110.2
	110.4	0.0175645	110.4	0.0278692	110.4	0.0219769	110.4	0.0365221	110.4	0.0234142	110.4	0.0189108	110.4	0.0127204	110.4	0.0256597	110.4	0.0232887	110.4	0.0183699	110.4	0.0175573	110.4	0.0113761	50.2	0.0797294	50.2	0.0534429	50.2	0.0399002	110.4	0.0293517	110.4	0.0312764	110.4	0.0231429	110.4	0.0402572	110.4	0.0448847	110.4	0.0243223	110.4	0.015591	110.4	0.0220876	110.4	0.0337739	110.4
	110.6	0.017795	110.6	0.0277944	110.6	0.0219159	110.6	0.0367384	110.6	0.0231922	110.6	0.018755	110.6	0.0127732	110.6	0.0255374	110.6	0.0233203	110.6	0.018154	110.6	0.017563	110.6	0.0113241	50.3	0.0798683	50.3	0.05388	50.3	0.0397613	110.6	0.0293212	110.6	0.0311342	110.6	0.0231677	110.6	0.0401546	110.6	0.0452441	110.6	0.0242995	110.6	0.0156949	110.6	0.0220558	110.6	0.033557	110.6
	110.8	0.017514	110.8	0.0279026	110.8	0.0220335	110.8	0.0370256	110.8	0.0233354	110.8	0.0187096	110.8	0.012376	110.8	0.0255542	110.8	0.0230968	110.8	0.0183051	110.8	0.0173775	110.8	0.0113742	50.4	0.0796459	50.4	0.0533183	50.4	0.0400973	110.8	0.0295026	110.8	0.0310816	110.8	0.0232857	110.8	0.0400426	110.8	0.0450108	110.8	0.024231	110.8	0.0155946	110.8	0.0220645	110.8	0.0336079	110.8
	111	0.017484	111	0.0276889	111	0.0219486	111	0.0368177	111	0.0234723	111	0.0186858	111	0.0125323	111	0.0254517	111	0.0229977	111	0.0182658	111	0.0173569	111	0.0112938	50.5	0.0790582	50.5	0.0532081	50.5	0.0400766	111	0.0293099	111	0.0312517	111	0.0231648	111	0.04003	111	0.0450056	111	0.0241602	111	0.0157102	111	0.0219937	111	0.0337126	111
	111.2	0.017454	111.2	0.0277209	111.2	0.0220737	111.2	0.0367813	111.2	0.0232109	111.2	0.0189281	111.2	0.0125619	111.2	0.0254257	111.2	0.0232128	111.2	0.0182403	111.2	0.0173569	111.2	0.0113428	50.6	0.0793424	50.6	0.0532894	50.6	0.0396637	111.2	0.0290595	111.2	0.0310847	111.2	0.0232799	111.2	0.0400568	111.2	0.0448536	111.2	0.0242922	111.2	0.0155627	111.2	0.0218261	111.2	0.0336168	111.2
	111.4	0.0173053	111.4	0.0276875	111.4	0.0217982	111.4	0.0366635	111.4	0.0231861	111.4	0.0190687	111.4	0.0126379	111.4	0.0252866	111.4	0.0229598	111.4	0.0182069	111.4	0.0173775	111.4	0.011332	50.7	0.0792142	50.7	0.0532424	50.7	0.039431	111.4	0.0290852	111.4	0.03108	111.4	0.0229928	111.4	0.04009	111.4	0.0448933	111.4	0.0241506	111.4	0.0154919	111.4	0.0218665	111.4	0.0334433	111.4
	111.6	0.0171948	111.6	0.027602	111.6	0.0219784	111.6	0.0367406	111.6	0.0230927	111.6	0.0188675	111.6	0.0126802	111.6	0.0253065	111.6	0.022827	111.6	0.018105	111.6	0.0177558	111.6	0.0113968	50.8	0.0790645	50.8	0.052986	50.8	0.0398758	111.6	0.0289567	111.6	0.0311945	111.6	0.0229505	111.6	0.0401199	111.6	0.0445823	111.6	0.0242839	111.6	0.0154754	111.6	0.0218232	111.6	0.033557	111.6
	111.8	0.0174704	111.8	0.0276194	111.8	0.0218831	111.8	0.0365585	111.8	0.0231591	111.8	0.0188567	111.8	0.0125978	111.8	0.0255466	111.8	0.0227469	111.8	0.0182344	111.8	0.017488	111.8	0.0114017	50.9	0.0789898	50.9	0.053022	50.9	0.0394404	111.8	0.0291253	111.8	0.0308868	111.8	0.0230846	111.8	0.0400079	111.8	0.0446687	111.8	0.024231	111.8	0.0157633	111.8	0.0218116	111.8	0.0334987	111.8
	112	0.0172631	112	0.0276114	112	0.0220499	112	0.0362564	112	0.0231508	112	0.0189757	112	0.0128619	112	0.0253447	112	0.0227639	112	0.0181599	112	0.0173775	112	0.0113595	51	0.0787076	51	0.0529642	51	0.0394535	112	0.0290755	112	0.0309718	112	0.0229739	112	0.0400963	112	0.0443784	112	0.0240882	112	0.0156417	112	0.0217711	112	0.0334479	112
	112.2	0.0173858	112.2	0.0275005	112.2	0.0217818	112.2	0.0362242	112.2	0.0230326	112.2	0.0190924	112.2	0.0127985	112.2	0.0253416	112.2	0.0226246	112.2	0.0180853	112.2	0.017282	112.2	0.0112938	51.1	0.078729	51.1	0.0531178	51.1	0.039812	112.2	0.0290322	112.2	0.0309038	112.2	0.0231153	112.2	0.0400458	112.2	0.0443576	112.2	0.0240774	112.2	0.0154954	112.2	0.021735	112.2	0.0334703	112.2
	112.4	0.0171266	112.4	0.0277717	112.4	0.0222956	112.4	0.0365263	112.4	0.0231611	112.4	0.0190946	112.4	0.0125724	112.4	0.0252712	112.4	0.0227006	112.4	0.0180422	112.4	0.0175685	112.4	0.0113722	51.2	0.0785857	51.2	0.0530095	51.2	0.0397932	112.4	0.0292377	112.4	0.0308806	112.4	0.0230103	112.4	0.0398565	112.4	0.0445097	112.4	0.0240918	112.4	0.0153492	112.4	0.0217466	112.4	0.0334688	112.4
	112.6	0.017203	112.6	0.0276114	112.6	0.0220722	112.6	0.0360399	112.6	0.0231508	112.6	0.0188091	112.6	0.0122682	112.6	0.0251244	112.6	0.0227407	112.6	0.0180774	112.6	0.0173794	112.6	0.011278	51.3	0.0783892	51.3	0.0531702	51.3	0.0395924	112.6	0.029212	112.6	0.0309966	112.6	0.0229913	112.6	0.0399905	112.6	0.0444388	112.6	0.0239693	112.6	0.0155096	112.6	0.0218073	112.6	0.0334493	112.6
	112.8	0.0173872	112.8	0.0274056	112.8	0.0219888	112.8	0.0363742	112.8	0.022962	112.8	0.018874	112.8	0.0125661	112.8	0.0249684	112.8	0.0228165	112.8	0.0179813	112.8	0.0170366	112.8	0.0112437	51.4	0.0785772	51.4	0.0530257	51.4	0.039523	112.8	0.0291462	112.8	0.0309007	112.8	0.0230001	112.8	0.0397902	112.8	0.0443904	112.8	0.0240726	112.8	0.01546	112.8	0.0216165	112.8	0.0333267	112.8
	113	0.0172849	113	0.0274257	113	0.0219888	113	0.0365199	113	0.0228812	113	0.0185755	113	0.0126316	113	0.0251	113	0.0227639	113	0.0177204	113	0.0174805	113	0.011279	51.5	0.0781262	51.5	0.0527548	51.5	0.0395512	113	0.0290177	113	0.030927	113	0.0227844	113	0.0398454	113	0.0444216	113	0.0240666	113	0.015414	113	0.0215096	113	0.0333372	113
	113.2	0.017203	113.2	0.0274644	113.2	0.021819	113.2	0.0362456	113.2	0.0230638	113.2	0.0185561	113.2	0.0125513	113.2	0.0252101	113.2	0.0227006	113.2	0.0178596	113.2	0.0171602	113.2	0.0111662	51.6	0.0783058	51.6	0.0528035	51.6	0.0394197	113.2	0.0287785	113.2	0.0308497	113.2	0.0229812	113.2	0.0400584	113.2	0.0441901	113.2	0.0239981	113.2	0.015545	113.2	0.0216439	113.2	0.0333192	113.2
	113.4	0.0170325	113.4	0.0275592	113.4	0.0220052	113.4	0.0361021	113.4	0.022962	113.4	0.0187443	113.4	0.012526	113.4	0.0251979	113.4	0.0226204	113.4	0.0180598	113.4	0.0172876	113.4	0.0112879	51.7	0.0783485	51.7	0.0528649	51.7	0.0393559	113.4	0.028923	113.4	0.0308327	113.4	0.0226431	113.4	0.0397002	113.4	0.0440726	113.4	0.0238805	113.4	0.0153621	113.4	0.0214171	113.4	0.0333327	113.4
	113.6	0.0173354	113.6	0.0274257	113.6	0.0216478	113.6	0.0360828	113.6	0.0228335	113.6	0.0186642	113.6	0.0124013	113.6	0.0250052	113.6	0.0224076	113.6	0.0181461	113.6	0.0170591	113.6	0.0111721	51.8	0.077983	51.8	0.0527295	51.8	0.0393352	113.6	0.0290306	113.6	0.0307569	113.6	0.0228077	113.6	0.0397019	113.6	0.0441693	113.6	0.0239309	113.6	0.0153633	113.6	0.0214388	113.6	0.0332699	113.6
	113.8	0.0171512	113.8	0.027407	113.8	0.021892	113.8	0.0360786	113.8	0.0228791	113.8	0.018794	113.8	0.0127457	113.8	0.0251306	113.8	0.0226732	113.8	0.0180578	113.8	0.0170853	113.8	0.0112015	51.9	0.0783036	51.9	0.0527313	51.9	0.0394029	113.8	0.02887	113.8	0.0305945	113.8	0.0227494	113.8	0.0396057	113.8	0.0441572	113.8	0.0238781	113.8	0.0154175	113.8	0.0214243	113.8	0.0332191	113.8
	114	0.0172071	114	0.0274684	114	0.0219069	114	0.0360507	114	0.0228895	114	0.018781	114	0.012283	114	0.0251367	114	0.0227132	114	0.0179656	114	0.0171902	114	0.0112408	52	0.0781027	52	0.0526645	52	0.0392621	114	0.0286902	114	0.030508	114	0.0227086	114	0.039705	114	0.044152	114	0.0238889	114	0.0153456	114	0.0212335	114	0.0331293	114
	114.2	0.0170503	114.2	0.0273616	114.2	0.0217043	114.2	0.0361171	114.2	0.0231674	114.2	0.0187443	114.2	0.0123611	114.2	0.0252545	114.2	0.0226858	114.2	0.0179676	114.2	0.017488	114.2	0.0113183	52.1	0.0780472	52.1	0.0528054	52.1	0.0391213	114.2	0.0286211	114.2	0.0307152	114.2	0.0230074	114.2	0.0396356	114.2	0.0441745	114.2	0.0238109	114.2	0.0151556	114.2	0.0216252	114.2	0.0331323	114.2
	114.4	0.0172494	114.4	0.0274604	114.4	0.0216388	114.4	0.0360914	114.4	0.022987	114.4	0.0189519	114.4	0.0123527	114.4	0.0249164	114.4	0.022671	114.4	0.0178165	114.4	0.0175086	114.4	0.0113261	52.2	0.077703	52.2	0.0524315	52.2	0.0393127	114.4	0.0286789	114.4	0.0306811	114.4	0.0228325	114.4	0.0394842	114.4	0.0442194	114.4	0.023752	114.4	0.0152677	114.4	0.0214546	114.4	0.0328631	114.4
	114.6	0.0171839	114.6	0.0274097	114.6	0.0217729	114.6	0.0360421	114.6	0.023101	114.6	0.0189043	114.6	0.0123866	114.6	0.0250204	114.6	0.0228902	114.6	0.0178302	114.6	0.017149	114.6	0.0112378	52.3	0.077502	52.3	0.0524785	52.3	0.0391044	114.6	0.0286725	114.6	0.0304662	114.6	0.0226664	114.6	0.0396135	114.6	0.0442695	114.6	0.023716	114.6	0.0154435	114.6	0.0215876	114.6	0.0330142	114.6
	114.8	0.0171144	114.8	0.0275339	114.8	0.0215435	114.8	0.0360314	114.8	0.0230347	114.8	0.018848	114.8	0.0122746	114.8	0.0249715	114.8	0.0228313	114.8	0.0178499	114.8	0.0171752	114.8	0.0111182	52.4	0.0778548	52.4	0.0524839	52.4	0.0390237	114.8	0.0286725	114.8	0.030457	114.8	0.0228558	114.8	0.0394779	114.8	0.0440933	114.8	0.0239069	114.8	0.0154577	114.8	0.0216179	114.8	0.0328975	114.8
	115	0.0172289	115	0.0273148	115	0.0214706	115	0.0360336	115	0.0231156	115	0.0188913	115	0.0121816	115	0.0250005	115	0.0226563	115	0.0181422	115	0.0171096	115	0.0110779	52.5	0.0779467	52.5	0.0523592	52.5	0.038988	115	0.0285103	115	0.030358	115	0.0227699	115	0.0394195	115	0.0440829	115	0.0239562	115	0.0152972	115	0.0214488	115	0.0328587	115
	115.2	0.0172903	115.2	0.0273415	115.2	0.021691	115.2	0.0359071	115.2	0.0230823	115.2	0.0189995	115.2	0.0124732	115.2	0.0251045	115.2	0.0228039	115.2	0.0181245	115.2	0.0170085	115.2	0.0110416	52.6	0.0778333	52.6	0.0521895	52.6	0.0391288	115.2	0.0284686	115.2	0.030658	115.2	0.0226387	115.2	0.0391923	115.2	0.0440432	115.2	0.0237197	115.2	0.0153798	115.2	0.0216772	115.2	0.0329678	115.2
	115.4	0.0170652	115.4	0.0273522	115.4	0.0216507	115.4	0.0360613	115.4	0.0226758	115.4	0.0187897	115.4	0.0124098	115.4	0.0252192	115.4	0.0228586	115.4	0.0178479	115.4	0.0168942	115.4	0.0110416	52.7	0.0775448	52.7	0.0524965	52.7	0.0392639	115.4	0.0281427	115.4	0.0306781	115.4	0.0226591	115.4	0.0392255	115.4	0.0437131	115.4	0.0237689	115.4	0.0152016	115.4	0.0215674	115.4	0.0327944	115.4
	115.6	0.0169357	115.6	0.0272172	115.6	0.0215421	115.6	0.0361664	115.6	0.0225846	115.6	0.0186621	115.6	0.0125555	115.6	0.0250587	115.6	0.022865	115.6	0.017691	115.6	0.0170872	115.6	0.0111172	52.8	0.0776218	52.8	0.0524694	52.8	0.0392583	115.6	0.0283498	115.6	0.0306935	115.6	0.0226241	115.6	0.0390314	115.6	0.0437044	115.6	0.0236332	115.6	0.015119	115.6	0.0213968	115.6	0.0328048	115.6
	115.8	0.0170366	115.8	0.0272667	115.8	0.021554	115.8	0.035905	115.8	0.0227899	115.8	0.0185539	115.8	0.0121478	115.8	0.0249593	115.8	0.0227743	115.8	0.017691	115.8	0.017149	115.8	0.0110416	52.9	0.0776004	52.9	0.0522925	52.9	0.0391176	115.8	0.0285714	115.8	0.0304106	115.8	0.0223677	115.8	0.0391482	115.8	0.0437338	115.8	0.02353	115.8	0.0153432	115.8	0.0214359	115.8	0.0326747	115.8
	116	0.0170775	116	0.0270837	116	0.0216999	116	0.0360336	116	0.0226634	116	0.0187053	116	0.0123908	116	0.0247834	116	0.0225067	116	0.0179597	116	0.0168681	116	0.0110936	53	0.0777671	53	0.0523033	53	0.0391063	116	0.0283402	116	0.0305173	116	0.0223269	116	0.0389367	116	0.0436681	116	0.0236356	116	0.0154164	116	0.0214329	116	0.0325595	116
	116.2	0.0170339	116.2	0.027069	116.2	0.0214557	116.2	0.0359736	116.2	0.0225722	116.2	0.0186122	116.2	0.0124774	116.2	0.0247054	116.2	0.0226985	116.2	0.0179931	116.2	0.017044	116.2	0.0111201	53.1	0.077378	53.1	0.0520594	53.1	0.0388829	116.2	0.0281572	116.2	0.0304771	116.2	0.0223516	116.2	0.0391371	116.2	0.0437771	116.2	0.0235576	116.2	0.0153267	116.2	0.021391	116.2	0.0327689	116.2
	116.4	0.0169862	116.4	0.0271144	116.4	0.0214884	116.4	0.0360185	116.4	0.0225307	116.4	0.0183397	116.4	0.0125238	116.4	0.0248017	116.4	0.0224919	116.4	0.0177733	116.4	0.0171471	116.4	0.0110691	53.2	0.077361	53.2	0.051803	53.2	0.0390819	116.4	0.028125	116.4	0.0303271	116.4	0.0225687	116.4	0.0391277	116.4	0.0434902	116.4	0.0236128	116.4	0.0151332	116.4	0.0213578	116.4	0.0327868	116.4
	116.6	0.0170339	116.6	0.0270436	116.6	0.0213887	116.6	0.0357486	116.6	0.0227132	116.6	0.0184588	116.6	0.0125872	116.6	0.0247941	116.6	0.0225404	116.6	0.017687	116.6	0.0170422	116.6	0.0110868	53.3	0.0770382	53.3	0.0522925	53.3	0.039065	116.6	0.0280046	116.6	0.0302808	116.6	0.0224274	116.6	0.039003	116.6	0.0435126	116.6	0.0237149	116.6	0.0150352	116.6	0.0213289	116.6	0.0329693	116.6
	116.8	0.0170598	116.8	0.0269421	116.8	0.0215837	116.8	0.0358192	116.8	0.0226136	116.8	0.0182836	116.8	0.0126316	116.8	0.0247482	116.8	0.022336	116.8	0.0176007	116.8	0.0170591	116.8	0.0110014	53.4	0.0772049	53.4	0.0519638	53.4	0.0387308	116.8	0.0282615	116.8	0.0301338	116.8	0.0225003	116.8	0.0389463	116.8	0.0435265	116.8	0.0236188	116.8	0.01506	116.8	0.0212003	116.8	0.032591	116.8
	117	0.0170353	117	0.0271237	117	0.0213976	117	0.0356843	117	0.0225597	117	0.0183766	117	0.0124077	117	0.0249012	117	0.0225446	117	0.0175732	117	0.0171658	117	0.0111162	53.5	0.0773246	53.5	0.0520577	53.5	0.0386276	117	0.0279613	117	0.0301911	117	0.0225265	117	0.0390046	117	0.0436008	117	0.0235072	117	0.0152724	117	0.0212147	117	0.0327151	117
	117.2	0.0168961	117.2	0.0268245	117.2	0.0214393	117.2	0.035575	117.2	0.0227091	117.2	0.0185842	117.2	0.0122618	117.2	0.024583	117.2	0.0221989	117.2	0.0176379	117.2	0.0170872	117.2	0.0110259	53.6	0.0772392	53.6	0.0515917	53.6	0.0388435	117.2	0.0281186	117.2	0.0299251	117.2	0.0223021	117.2	0.0388705	117.2	0.0433191	117.2	0.0234952	117.2	0.0152712	117.2	0.0213014	117.2	0.0328063	117.2
	117.4	0.0169575	117.4	0.0269394	117.4	0.0214468	117.4	0.0357036	117.4	0.0226613	117.4	0.0187204	117.4	0.0120949	117.4	0.0245724	117.4	0.0224055	117.4	0.0174143	117.4	0.0170366	117.4	0.0110191	53.7	0.0772264	53.7	0.0516278	53.7	0.0390012	117.4	0.0281346	117.4	0.029956	117.4	0.0223983	117.4	0.0388548	117.4	0.0433744	117.4	0.023452	117.4	0.0150553	117.4	0.0212956	117.4	0.0326957	117.4
	117.6	0.0171266	117.6	0.0267711	117.6	0.0211832	117.6	0.03568	117.6	0.0226758	117.6	0.0183029	117.6	0.0122365	117.6	0.0247345	117.6	0.0223886	117.6	0.0175379	117.6	0.0172651	117.6	0.0110779	53.8	0.076925	53.8	0.0516477	53.8	0.0389449	117.6	0.0280592	117.6	0.030106	117.6	0.0223721	117.6	0.0387506	117.6	0.0433226	117.6	0.0233823	117.6	0.0149869	117.6	0.0213318	117.6	0.0326493	117.6
	117.8	0.0169739	117.8	0.0268499	117.8	0.021417	117.8	0.0353972	117.8	0.0226655	117.8	0.018396	117.8	0.0120211	117.8	0.0247085	117.8	0.0223444	117.8	0.0175693	117.8	0.0171059	117.8	0.010864	53.9	0.0768138	53.9	0.0514436	53.9	0.0385507	117.8	0.0280367	117.8	0.0300225	117.8	0.0224536	117.8	0.0387128	117.8	0.0434937	117.8	0.0234039	117.8	0.0149302	117.8	0.0211684	117.8	0.0324534	117.8
	118	0.0170816	118	0.0269822	118	0.0213306	118	0.0355557	118	0.0227008	118	0.018595	118	0.0121583	118	0.0246901	118	0.0224392	118	0.0176399	118	0.0170797	118	0.0108915	54	0.0767582	54	0.0516097	54	0.0384437	118	0.0278762	118	0.0298756	118	0.0223575	118	0.0387065	118	0.0435645	118	0.0234004	118	0.0150612	118	0.0211945	118	0.0326119	118
	118.2	0.017098	118.2	0.0268178	118.2	0.0211698	118.2	0.035455	118.2	0.0224871	118.2	0.0185561	118.2	0.012188	118.2	0.0247513	118.2	0.0223738	118.2	0.0174045	118.2	0.0170534	118.2	0.0109573	54.1	0.0767304	54.1	0.051785	54.1	0.0384943	118.2	0.0280415	118.2	0.0299174	118.2	0.0222977	118.2	0.0387048	118.2	0.0434487	118.2	0.0235168	118.2	0.0150659	118.2	0.0211078	118.2	0.0325461	118.2
	118.4	0.0170953	118.4	0.0270049	118.4	0.0212174	118.4	0.0356414	118.4	0.0222051	118.4	0.018543	118.4	0.0121922	118.4	0.0245891	118.4	0.0222495	118.4	0.0174261	118.4	0.0170479	118.4	0.0109671	54.2	0.0767539	54.2	0.0513497	54.2	0.0383029	118.4	0.028003	118.4	0.0298355	118.4	0.02227	118.4	0.0387411	118.4	0.0432085	118.4	0.0235576	118.4	0.0150282	118.4	0.0211525	118.4	0.0325087	118.4
	118.6	0.0169862	118.6	0.026755	118.6	0.0212368	118.6	0.0355964	118.6	0.0221449	118.6	0.0186036	118.6	0.0123126	118.6	0.0244806	118.6	0.0221589	118.6	0.0176124	118.6	0.0169298	118.6	0.0111476	54.3	0.07657	54.3	0.051552	54.3	0.0384831	118.6	0.0279484	118.6	0.0301462	118.6	0.02212	118.6	0.0388043	118.6	0.0431739	118.6	0.023464	118.6	0.0152524	118.6	0.021287	118.6	0.032259	118.6
	118.8	0.0171117	118.8	0.0266361	118.8	0.021201	118.8	0.0356928	118.8	0.0225161	118.8	0.0186728	118.8	0.0120506	118.8	0.0244225	118.8	0.0224245	118.8	0.0175967	118.8	0.0168268	118.8	0.0109219	54.4	0.076367	54.4	0.0514237	54.4	0.0385282	118.8	0.0278505	118.8	0.0299344	118.8	0.0224187	118.8	0.0387838	118.8	0.0433502	118.8	0.0233091	118.8	0.0151497	118.8	0.0210976	118.8	0.0322709	118.8
	119	0.0169166	119	0.0266856	119	0.0212754	119	0.0353757	119	0.022429	119	0.0184436	119	0.0118859	119	0.0244393	119	0.0223802	119	0.0178224	119	0.016943	119	0.0109994	54.5	0.0761704	54.5	0.0514887	54.5	0.0382748	119	0.0278472	119	0.0301632	119	0.0223939	119	0.0386275	119	0.0431498	119	0.0233679	119	0.0151745	119	0.0212017	119	0.0323188	119
	119.2	0.0168661	119.2	0.0267149	119.2	0.0213946	119.2	0.0354036	119.2	0.022317	119.2	0.0182511	119.2	0.0118921	119.2	0.024554	119.2	0.0219924	119.2	0.0177517	119.2	0.0168156	119.2	0.0109955	54.6	0.0763884	54.6	0.0513985	54.6	0.0382748	119.2	0.0276899	119.2	0.0299004	119.2	0.0223866	119.2	0.0387695	119.2	0.0432742	119.2	0.0231267	119.2	0.0150742	119.2	0.0207725	119.2	0.0324324	119.2
	119.4	0.0166656	119.4	0.0267617	119.4	0.0213901	119.4	0.0355043	119.4	0.0223233	119.4	0.0184306	119.4	0.0122492	119.4	0.0244898	119.4	0.0218975	119.4	0.0176949	119.4	0.0167557	119.4	0.0110799	54.7	0.0758882	54.7	0.0513009	54.7	0.0383348	119.4	0.0278617	119.4	0.0298803	119.4	0.0224172	119.4	0.0386039	119.4	0.0430858	119.4	0.0232179	119.4	0.0150223	119.4	0.0208548	119.4	0.0323591	119.4
	119.6	0.0166206	119.6	0.0266121	119.6	0.0211489	119.6	0.03517	119.6	0.0224954	119.6	0.0184025	119.6	0.0121858	119.6	0.0245234	119.6	0.0222327	119.6	0.0176929	119.6	0.0167687	119.6	0.0110083	54.8	0.0760165	54.8	0.0515682	54.8	0.0380458	119.6	0.0277253	119.6	0.0298386	119.6	0.0223137	119.6	0.0386985	119.6	0.0430548	119.6	0.0233055	119.6	0.0151297	119.6	0.0210225	119.6	0.0321408	119.6
	119.8	0.0167093	119.8	0.0266521	119.8	0.021204	119.8	0.0350115	119.8	0.0224186	119.8	0.0182986	119.8	0.0121266	119.8	0.0244546	119.8	0.0221399	119.8	0.0176379	119.8	0.0168137	119.8	0.0108651	54.9	0.0757792	54.9	0.051319	54.9	0.0383161	119.8	0.0277156	119.8	0.0298169	119.8	0.0222263	119.8	0.0387459	119.8	0.0428301	119.8	0.0232467	119.8	0.0151579	119.8	0.0209126	119.8	0.0322874	119.8
	120	0.0168266	120	0.0265332	120	0.0213425	120	0.03535	120	0.0223004	120	0.0182943	120	0.0118753	120	0.0244423	120	0.0221505	120	0.0176929	120	0.0167201	120	0.010815	55	0.0760336	55	0.0509993	55	0.0383799	120	0.027897	120	0.0296623	120	0.0220587	120	0.0385108	120	0.0430807	120	0.0231879	120	0.0151462	120	0.0207392	120	0.0322066	120
	120.2	0.016742	120.2	0.026425	120.2	0.0210923	120.2	0.0352794	120.2	0.0221884	120.2	0.0181797	120.2	0.0121055	120.2	0.0243643	120.2	0.0219755	120.2	0.0176674	120.2	0.016692	120.2	0.0108474	55.1	0.0755976	55.1	0.0509198	55.1	0.038012	120.2	0.0276144	120.2	0.0296916	120.2	0.0221462	120.2	0.0385014	120.2	0.0431255	120.2	0.0232671	120.2	0.0149963	120.2	0.0207884	120.2	0.0323218	120.2
	120.4	0.016697	120.4	0.0264291	120.4	0.021207	120.4	0.0354379	120.4	0.0221864	120.4	0.0183809	120.4	0.0120359	120.4	0.0243017	120.4	0.0221315	120.4	0.0177282	120.4	0.0167463	120.4	0.0107963	55.2	0.0755398	55.2	0.0512901	55.2	0.0381453	120.4	0.0277862	120.4	0.0296654	120.4	0.0220558	120.4	0.0384335	120.4	0.0429977	120.4	0.0232527	120.4	0.014968	120.4	0.0208288	120.4	0.0323831	120.4
	120.6	0.0166247	120.6	0.0264397	120.6	0.0211146	120.6	0.0352365	120.6	0.0224042	120.6	0.0184436	120.6	0.0119366	120.6	0.02445	120.6	0.0221104	120.6	0.0175065	120.6	0.0167088	120.6	0.010761	55.3	0.075636	55.3	0.05103	55.3	0.0378562	120.6	0.0275904	120.6	0.0298401	120.6	0.0219349	120.6	0.0382932	120.6	0.0428439	120.6	0.0231567	120.6	0.0149904	120.6	0.0208664	120.6	0.0324175	120.6
	120.8	0.0166724	120.8	0.0264932	120.8	0.0212248	120.8	0.0350223	120.8	0.0223502	120.8	0.0182943	120.8	0.0121288	120.8	0.0242955	120.8	0.0219987	120.8	0.0171887	120.8	0.0168437	120.8	0.010764	55.4	0.075433	55.4	0.0512179	55.4	0.0382091	120.8	0.0276578	120.8	0.0298123	120.8	0.0220529	120.8	0.0383341	120.8	0.0426556	120.8	0.0229826	120.8	0.0148677	120.8	0.0209213	120.8	0.0322963	120.8
	121	0.0166165	121	0.0262714	121	0.0211593	121	0.0352022	121	0.0224062	121	0.0183701	121	0.0118795	121	0.0243888	121	0.0222411	121	0.0173594	121	0.0168961	121	0.0108327	55.5	0.075544	55.5	0.0511781	55.5	0.0380327	121	0.0276835	121	0.0296514	121	0.0219873	121	0.0382048	121	0.0426608	121	0.0232203	121	0.0149845	121	0.0208953	121	0.0324205	121
	121.2	0.016622	121.2	0.026413	121.2	0.0211623	121.2	0.0350479	121.2	0.0222195	121.2	0.0181472	121.2	0.0118331	121.2	0.0244179	121.2	0.0220092	121.2	0.0171827	121.2	0.0168605	121.2	0.0109052	55.6	0.0755783	55.6	0.0511997	55.6	0.0379538	121.2	0.0275968	121.2	0.0296329	121.2	0.0220675	121.2	0.0381085	121.2	0.0425467	121.2	0.0232119	121.2	0.0150175	121.2	0.0208346	121.2	0.0321633	121.2
	121.4	0.0163969	121.4	0.026389	121.4	0.0212635	121.4	0.0349816	121.4	0.0221988	121.4	0.0184652	121.4	0.0119429	121.4	0.0244317	121.4	0.021828	121.4	0.0171514	121.4	0.0169504	121.4	0.0109318	55.7	0.0755398	55.7	0.0507392	55.7	0.0376347	121.4	0.0274956	121.4	0.0295015	121.4	0.0219261	121.4	0.0382048	121.4	0.0427489	121.4	0.0230402	121.4	0.0148936	121.4	0.0207407	121.4	0.0319539	121.4
	121.6	0.016581	121.6	0.0262741	121.6	0.0211832	121.6	0.0348872	121.6	0.0219333	121.6	0.0181429	121.6	0.0119492	121.6	0.0242022	121.6	0.0215286	121.6	0.0173692	121.6	0.0168624	121.6	0.0108023	55.8	0.0750717	55.8	0.0507103	55.8	0.037845	121.6	0.0273592	121.6	0.0295386	121.6	0.0218839	121.6	0.0381811	121.6	0.0426538	121.6	0.023069	121.6	0.0149031	121.6	0.0208086	121.6	0.0320152	121.6
	121.8	0.0166111	121.8	0.0263943	121.8	0.0212129	121.8	0.0350672	121.8	0.0221407	121.8	0.0182619	121.8	0.0121583	121.8	0.0242497	121.8	0.0218238	121.8	0.0174005	121.8	0.0168755	121.8	0.0108464	55.9	0.0751529	55.9	0.0505514	55.9	0.0377474	121.8	0.0272147	121.8	0.0294582	121.8	0.0219801	121.8	0.0381117	121.8	0.0423756	121.8	0.0230834	121.8	0.0147025	121.8	0.0206568	121.8	0.0321094	121.8
	122	0.016697	122	0.0262955	122	0.0211771	122	0.0350458	122	0.0221781	122	0.0182943	122	0.0116724	122	0.024164	122	0.0219143	122	0.0172573	122	0.0169729	122	0.0108248	56	0.0753303	56	0.0507681	56	0.0376272	122	0.0273206	122	0.0290484	122	0.0217251	122	0.0380186	122	0.0422616	122	0.023063	122	0.0146801	122	0.0209777	122	0.0321214	122
	122.2	0.0168348	122.2	0.0262313	122.2	0.0213052	122.2	0.0349087	122.2	0.0217529	122.2	0.0183635	122.2	0.0119639	122.2	0.0238872	122.2	0.0217247	122.2	0.0171729	122.2	0.0167219	122.2	0.0108464	56.1	0.0755056	56.1	0.0505496	56.1	0.0374226	122.2	0.0271761	122.2	0.0293082	122.2	0.021865	122.2	0.0380107	122.2	0.0423635	122.2	0.023135	122.2	0.0149113	122.2	0.0206221	122.2	0.0319882	122.2
	122.4	0.0165851	122.4	0.0263129	122.4	0.0208853	122.4	0.0352922	122.4	0.022006	122.4	0.0182641	122.4	0.0119767	122.4	0.0240906	122.4	0.0215835	122.4	0.017118	122.4	0.0165458	122.4	0.0107738	56.2	0.0751871	56.2	0.05062	56.2	0.0376816	122.4	0.0269851	122.4	0.0293237	122.4	0.0218474	122.4	0.0380155	122.4	0.0422184	122.4	0.022865	122.4	0.0149066	122.4	0.0207493	122.4	0.0320107	122.4
	122.6	0.0165633	122.6	0.0261311	122.6	0.0210982	122.6	0.0348123	122.6	0.0222134	122.6	0.0178812	122.6	0.0121731	122.6	0.0241074	122.6	0.0217394	122.6	0.0171867	122.6	0.016514	122.6	0.0108032	56.3	0.0751336	56.3	0.050555	56.3	0.0375071	122.6	0.0271344	122.6	0.0292943	122.6	0.0219058	122.6	0.0378546	122.6	0.0423048	122.6	0.0228997	122.6	0.0147143	122.6	0.0206265	122.6	0.0321558	122.6
	122.8	0.0166287	122.8	0.0262754	122.8	0.0208526	122.8	0.0350544	122.8	0.0223067	122.8	0.0179137	122.8	0.0118182	122.8	0.0240233	122.8	0.0219017	122.8	0.0172397	122.8	0.0163511	122.8	0.0105903	56.4	0.0753047	56.4	0.0505966	56.4	0.0373682	122.8	0.0270589	122.8	0.0294381	122.8	0.0219174	122.8	0.0377599	122.8	0.0422408	122.8	0.0228685	122.8	0.0148771	122.8	0.0205759	122.8	0.0319075	122.8
	123	0.0165169	123	0.0263796	123	0.0209806	123	0.0350286	123	0.0217778	123	0.0180737	123	0.0118963	123	0.0241564	123	0.0221694	123	0.0172279	123	0.0164765	123	0.0106895	56.5	0.075076	56.5	0.0504484	56.5	0.0376779	123	0.0271376	123	0.0292525	123	0.0217265	123	0.0377946	123	0.0420611	123	0.0228949	123	0.0147756	123	0.0206843	123	0.0319793	123
	123.2	0.0165224	123.2	0.0261779	123.2	0.0209642	123.2	0.0347544	123.2	0.021867	123.2	0.0182294	123.2	0.0120632	123.2	0.0243552	123.2	0.022024	123.2	0.0169139	123.2	0.0166245	123.2	0.0107816	56.6	0.0749114	56.6	0.0504051	56.6	0.0375916	123.2	0.0272162	123.2	0.0292293	123.2	0.021744	123.2	0.0378246	123.2	0.0422029	123.2	0.022865	123.2	0.0148559	123.2	0.0206048	123.2	0.0319075	123.2
	123.4	0.0164474	123.4	0.026075	123.4	0.0210015	123.4	0.0348766	123.4	0.0219396	123.4	0.0181797	123.4	0.0122154	123.4	0.0241212	123.4	0.0219165	123.4	0.0172181	123.4	0.0165384	123.4	0.0106433	56.7	0.0750739	56.7	0.0505279	56.7	0.0376367	123.4	0.027152	123.4	0.0292092	123.4	0.0218227	123.4	0.0379145	123.4	0.0422616	123.4	0.0228145	123.4	0.0147344	123.4	0.0207378	123.4	0.0317326	123.4
	123.6	0.0164037	123.6	0.0262246	123.6	0.0209255	123.6	0.0349258	123.6	0.0218483	123.6	0.017864	123.6	0.012059	123.6	0.0241319	123.6	0.022045	123.6	0.0172063	123.6	0.0166863	123.6	0.0107022	56.8	0.0751594	56.8	0.0505045	56.8	0.0376873	123.6	0.0272596	123.6	0.0291521	123.6	0.0218635	123.6	0.0377647	123.6	0.0421354	123.6	0.0228793	123.6	0.0145763	123.6	0.0208013	123.6	0.0318043	123.6
	123.8	0.0166097	123.8	0.0262246	123.8	0.0209672	123.8	0.0347415	123.8	0.0219562	123.8	0.0178596	123.8	0.0120528	123.8	0.0240891	123.8	0.0220788	123.8	0.0173809	123.8	0.0164878	123.8	0.0107277	56.9	0.0750567	56.9	0.050192	56.9	0.0374658	123.8	0.0269979	123.8	0.0291938	123.8	0.0221024	123.8	0.0377662	123.8	0.0423635	123.8	0.0228265	123.8	0.0146482	123.8	0.0206438	123.8	0.0316981	123.8
	124	0.0164173	124	0.0260871	124	0.0208689	124	0.0346559	124	0.0219188	124	0.0179201	124	0.0119661	124	0.0239912	124	0.0218975	124	0.0173849	124	0.0162668	124	0.0106982	57	0.0750589	57	0.0503239	57	0.037616	124	0.0269995	124	0.0292386	124	0.0219815	124	0.0379729	124	0.0421596	124	0.0228997	124	0.014699	124	0.0209069	124	0.0317684	124
	124.2	0.0164883	124.2	0.0258079	124.2	0.0209717	124.2	0.0345916	124.2	0.0218607	124.2	0.0178552	124.2	0.01174	124.2	0.0239178	124.2	0.0216109	124.2	0.0172023	124.2	0.0164222	124.2	0.0107287	57.1	0.0750033	57.1	0.050257	57.1	0.0375203	124.2	0.027197	124.2	0.0291381	124.2	0.0219393	124.2	0.0378341	124.2	0.0420525	124.2	0.0227317	124.2	0.0146128	124.2	0.0207927	124.2	0.0315575	124.2
	124.4	0.0164719	124.4	0.026075	124.4	0.0208049	124.4	0.0342744	124.4	0.0220702	124.4	0.0179115	124.4	0.0119788	124.4	0.0242206	124.4	0.0220303	124.4	0.0171494	124.4	0.0167744	124.4	0.0107179	57.2	0.0748708	57.2	0.0503076	57.2	0.0373776	124.4	0.0271745	124.4	0.0292897	124.4	0.0217746	124.4	0.0376447	124.4	0.0421735	124.4	0.0228205	124.4	0.014673	124.4	0.0207103	124.4	0.0314514	124.4
	124.6	0.0162059	124.6	0.0259654	124.6	0.0210699	124.6	0.0342016	124.6	0.021838	124.6	0.0178358	124.6	0.0118225	124.6	0.024187	124.6	0.0218216	124.6	0.0171475	124.6	0.0165159	124.6	0.0106031	57.3	0.0746292	57.3	0.0501342	57.3	0.0373138	124.6	0.0270412	124.6	0.0292479	124.6	0.0217673	124.6	0.0377978	124.6	0.0420767	124.6	0.0226717	124.6	0.0146175	124.6	0.0206207	124.6	0.0316772	124.6
	124.8	0.0163655	124.8	0.025876	124.8	0.0205591	124.8	0.0344245	124.8	0.022008	124.8	0.0177644	124.8	0.0117506	124.8	0.0240906	124.8	0.0216531	124.8	0.0170356	124.8	0.0164391	124.8	0.0106198	57.4	0.0746698	57.4	0.0498941	57.4	0.0373851	124.8	0.026794	124.8	0.0291412	124.8	0.0216667	124.8	0.037588	124.8	0.0421354	124.8	0.0226873	124.8	0.0146565	124.8	0.0206973	124.8	0.0314888	124.8
	125	0.0165128	125	0.0259414	125	0.0207498	125	0.0345165	125	0.0217757	125	0.0178466	125	0.0118098	125	0.0241196	125	0.0218849	125	0.017118	125	0.0164147	125	0.0106198	57.5	0.0745673	57.5	0.0498507	57.5	0.037143	125	0.0267426	125	0.0290716	125	0.021795	125	0.0374901	125	0.0419333	125	0.0227233	125	0.0147521	125	0.0207017	125	0.0314379	125
	125.2	0.0164242	125.2	0.0259869	125.2	0.0209076	125.2	0.0344823	125.2	0.0219934	125.2	0.0177817	125.2	0.0118203	125.2	0.0240615	125.2	0.0218659	125.2	0.0170553	125.2	0.016692	125.2	0.0106384	57.6	0.0745031	57.6	0.0499951	57.6	0.0375522	125.2	0.026802	125.2	0.0290716	125.2	0.021862	125.2	0.0376132	125.2	0.0420231	125.2	0.0228217	125.2	0.0146211	125.2	0.0204979	125.2	0.0312735	125.2
	125.4	0.01633	125.4	0.0259535	125.4	0.0209017	125.4	0.0343538	125.4	0.0220806	125.4	0.0177839	125.4	0.0120147	125.4	0.0239683	125.4	0.0218575	125.4	0.0169689	125.4	0.016411	125.4	0.010709	57.7	0.0745416	57.7	0.0499771	57.7	0.0375953	125.4	0.0266447	125.4	0.0291876	125.4	0.0215444	125.4	0.0375691	125.4	0.0418383	125.4	0.0227497	125.4	0.0146341	125.4	0.0203317	125.4	0.0315067	125.4
	125.6	0.0163028	125.6	0.0259401	125.6	0.0206082	125.6	0.0342488	125.6	0.0220723	125.6	0.0178293	125.6	0.0117506	125.6	0.0239376	125.6	0.0214676	125.6	0.0170925	125.6	0.016218	125.6	0.0105648	57.8	0.0741953	57.8	0.0500927	57.8	0.0374545	125.6	0.0266848	125.6	0.0289557	125.6	0.0216508	125.6	0.0371257	125.6	0.0417293	125.6	0.0226008	125.6	0.0145149	125.6	0.0203591	125.6	0.0314514	125.6
	125.8	0.016386	125.8	0.0259134	125.8	0.0205576	125.8	0.0345702	125.8	0.0218296	125.8	0.0179893	125.8	0.0118753	125.8	0.0240768	125.8	0.0216403	125.8	0.0168688	125.8	0.0162255	125.8	0.0105903	57.9	0.0743812	57.9	0.0498723	57.9	0.0374752	125.8	0.0267201	125.8	0.0288088	125.8	0.0217731	125.8	0.0373845	125.8	0.0417899	125.8	0.0225961	125.8	0.0144972	125.8	0.0203924	125.8	0.0313647	125.8
	126	0.0163668	126	0.0259187	126	0.0206574	126	0.0347094	126	0.02167	126	0.0177947	126	0.0117168	126	0.0240217	126	0.0217226	126	0.016963	126	0.0161919	126	0.0106149	58	0.0741654	58	0.0500222	58	0.0373494	126	0.0264728	126	0.0286913	126	0.021744	126	0.0373309	126	0.0415635	126	0.0226705	126	0.0146943	126	0.0203837	126	0.0313437	126
	126.2	0.0165606	126.2	0.0257304	126.2	0.020571	126.2	0.0345059	126.2	0.0215849	126.2	0.0178509	126.2	0.0117126	126.2	0.0239423	126.2	0.0220261	126.2	0.0168688	126.2	0.0161937	126.2	0.0105776	58.1	0.0741526	58.1	0.0498344	58.1	0.0371054	126.2	0.0267843	126.2	0.028614	126.2	0.0217119	126.2	0.0373986	126.2	0.0415444	126.2	0.02262	126.2	0.0146105	126.2	0.0203317	126.2	0.031586	126.2
	126.4	0.0162346	126.4	0.0258185	126.4	0.0207587	126.4	0.0342616	126.4	0.0220515	126.4	0.0176952	126.4	0.0115394	126.4	0.023722	126.4	0.0217057	126.4	0.0170395	126.4	0.016175	126.4	0.0104804	58.2	0.073834	58.2	0.0495906	58.2	0.0374039	126.4	0.0267089	126.4	0.0287655	126.4	0.0217178	126.4	0.0372015	126.4	0.0417984	126.4	0.0226477	126.4	0.0144701	126.4	0.0203446	126.4	0.0313901	126.4
	126.6	0.0163041	126.6	0.0259014	126.6	0.0206485	126.6	0.0343859	126.6	0.0216346	126.6	0.0175914	126.6	0.0115563	126.6	0.0237557	126.6	0.0213959	126.6	0.0169178	126.6	0.0163548	126.6	0.0105482	58.3	0.0738212	58.3	0.0498127	58.3	0.0373701	126.6	0.0265837	126.6	0.028631	126.6	0.0216988	126.6	0.0372945	126.6	0.0417397	126.6	0.022488	126.6	0.0145609	126.6	0.0203259	126.6	0.0313183	126.6
	126.8	0.0162155	126.8	0.0257931	126.8	0.020714	126.8	0.0343859	126.8	0.0216036	126.8	0.0179353	126.8	0.0116619	126.8	0.0237373	126.8	0.0216804	126.8	0.0170081	126.8	0.0161712	126.8	0.0106178	58.4	0.0740157	58.4	0.0496484	58.4	0.0369534	126.8	0.0268133	126.8	0.028665	126.8	0.0216434	126.8	0.0373986	126.8	0.0417777	126.8	0.0223992	126.8	0.0145409	126.8	0.0202652	126.8	0.0313961	126.8
	127	0.0164242	127	0.0259241	127	0.020714	127	0.0342831	127	0.0215538	127	0.0179094	127	0.0118098	127	0.0239163	127	0.0215266	127	0.0168041	127	0.01616	127	0.0105845	58.5	0.0736951	58.5	0.049484	58.5	0.0371411	127	0.0264986	127	0.0287578	127	0.0215647	127	0.0372599	127	0.0417208	127	0.0224784	127	0.0144712	127	0.0203736	127	0.0313647	127
	127.2	0.0161923	127.2	0.0259107	127.2	0.0206545	127.2	0.033966	127.2	0.0218981	127.2	0.0177752	127.2	0.0119513	127.2	0.0237633	127.2	0.0214001	127.2	0.016859	127.2	0.0164447	127.2	0.0104	58.6	0.0736909	58.6	0.0496574	58.6	0.0369102	127.2	0.0265259	127.2	0.0287114	127.2	0.021626	127.2	0.0370768	127.2	0.0414338	127.2	0.0224796	127.2	0.0144983	127.2	0.0204516	127.2	0.0313871	127.2
	127.4	0.0161691	127.4	0.0259548	127.4	0.0208034	127.4	0.0342744	127.4	0.0218607	127.4	0.017905	127.4	0.0118076	127.4	0.023826	127.4	0.021242	127.4	0.0168394	127.4	0.0162742	127.4	0.0105001	58.7	0.0738212	58.7	0.0494479	58.7	0.0371336	127.4	0.0266495	127.4	0.0286929	127.4	0.0215239	127.4	0.0370989	127.4	0.0415928	127.4	0.022434	127.4	0.0145998	127.4	0.020453	127.4	0.0313946	127.4
	127.6	0.0162987	127.6	0.0258586	127.6	0.0207915	127.6	0.0341802	127.6	0.0217466	127.6	0.0176931	127.6	0.0118604	127.6	0.0237893	127.6	0.0213663	127.6	0.0169748	127.6	0.0162648	127.6	0.0104383	58.8	0.0732291	58.8	0.0495292	58.8	0.0372875	127.6	0.0266575	127.6	0.029033	127.6	0.0216026	127.6	0.0370768	127.6	0.0415254	127.6	0.0222563	127.6	0.0144323	127.6	0.0203475	127.6	0.0312301	127.6
	127.8	0.0162032	127.8	0.0257371	127.8	0.0208123	127.8	0.0338309	127.8	0.0220454	127.8	0.0176931	127.8	0.0120337	127.8	0.0237465	127.8	0.021497	127.8	0.0171435	127.8	0.0161675	127.8	0.0103951	58.9	0.073849	58.9	0.0494244	58.9	0.0371843	127.8	0.0266414	127.8	0.0286836	127.8	0.0215676	127.8	0.0371778	127.8	0.0417777	127.8	0.0223895	127.8	0.0145302	127.8	0.0204444	127.8	0.031236	127.8
	128	0.0160886	128	0.0256916	128	0.0206366	128	0.0336938	128	0.0220744	128	0.0177968	128	0.0119555	128	0.0238918	128	0.0214738	128	0.0170022	128	0.0162817	128	0.0105334	59	0.0735049	59	0.0493414	59	0.0370209	128	0.0268084	128	0.0284919	128	0.0214424	128	0.0368544	128	0.0416706	128	0.0222239	128	0.0144641	128	0.0204805	128	0.0311478	128
	128.2	0.0161691	128.2	0.0258212	128.2	0.0205174	128.2	0.0337432	128.2	0.0220184	128.2	0.0177882	128.2	0.0117992	128.2	0.023904	128.2	0.0216172	128.2	0.0169218	128.2	0.0162387	128.2	0.0104236	59.1	0.0733381	59.1	0.0494388	59.1	0.036899	128.2	0.02668	128.2	0.0285073	128.2	0.0214832	128.2	0.0368197	128.2	0.0413544	128.2	0.0224292	128.2	0.0144087	128.2	0.020284	128.2	0.0310656	128.2
	128.4	0.0158704	128.4	0.0256862	128.4	0.0205487	128.4	0.0336039	128.4	0.0215455	128.4	0.017719	128.4	0.0117591	128.4	0.0237312	128.4	0.0213495	128.4	0.0169826	128.4	0.0161581	128.4	0.0105746	59.2	0.0732121	59.2	0.0492889	59.2	0.0365555	128.4	0.02655	128.4	0.0285816	128.4	0.0215021	128.4	0.0368623	128.4	0.0412092	128.4	0.0222443	128.4	0.0145621	128.4	0.0203591	128.4	0.0313347	128.4
	128.6	0.0160545	128.6	0.0256889	128.6	0.0206053	128.6	0.0338417	128.6	0.0216783	128.6	0.0180716	128.6	0.0120485	128.6	0.0235461	128.6	0.0213431	128.6	0.0169591	128.6	0.016115	128.6	0.0105246	59.3	0.0734323	59.3	0.0493196	59.3	0.0368033	128.6	0.0263428	128.6	0.0283913	128.6	0.0214234	128.6	0.0370595	128.6	0.0409949	128.6	0.0223584	128.6	0.0145279	128.6	0.02031	128.6	0.0310581	128.6
	128.8	0.0159877	128.8	0.0254004	128.8	0.0206946	128.8	0.0336639	128.8	0.021643	128.8	0.0176044	128.8	0.0118056	128.8	0.0235079	128.8	0.0216361	128.8	0.0169886	128.8	0.0161937	128.8	0.0104118	59.4	0.0731329	59.4	0.0489422	59.4	0.0369441	128.8	0.0263187	128.8	0.028311	128.8	0.0213928	128.8	0.0369522	128.8	0.0412058	128.8	0.0223055	128.8	0.0146164	128.8	0.0203953	128.8	0.0309713	128.8
	129	0.0158813	129	0.0254271	129	0.0206857	129	0.0337453	129	0.0215414	129	0.0175243	129	0.0120211	129	0.0235477	129	0.021379	129	0.0167432	129	0.0161113	129	0.0104334	59.5	0.07315	59.5	0.0493323	59.5	0.036655	129	0.0263364	129	0.0282909	129	0.0212602	129	0.0370831	129	0.0411349	129	0.0223463	129	0.0145656	129	0.0203389	129	0.0310925	129
	129.2	0.0159468	129.2	0.0254618	129.2	0.0206529	129.2	0.0340024	129.2	0.0216305	129.2	0.0175524	129.2	0.0116175	129.2	0.0234468	129.2	0.0216172	129.2	0.0167766	129.2	0.0160738	129.2	0.0105109	59.6	0.0731266	59.6	0.0493901	59.6	0.0369459	129.2	0.0263107	129.2	0.028566	129.2	0.0214583	129.2	0.0368197	129.2	0.0411125	129.2	0.0221987	129.2	0.014391	129.2	0.0201669	129.2	0.0309803	129.2
	129.4	0.0159973	129.4	0.0254618	129.4	0.0206217	129.4	0.0338138	129.4	0.0217405	129.4	0.0173988	129.4	0.0119492	129.4	0.0233703	129.4	0.021731	129.4	0.0169375	129.4	0.0161412	129.4	0.0103559	59.7	0.0727974	59.7	0.0489675	59.7	0.0368464	129.4	0.0261453	129.4	0.028379	129.4	0.0210562	129.4	0.0369049	129.4	0.0408654	129.4	0.022093	129.4	0.0143603	129.4	0.0203475	129.4	0.0309445	129.4
	129.6	0.0160695	129.6	0.0256101	129.6	0.0203864	129.6	0.0333597	129.6	0.0214666	129.6	0.0174854	129.6	0.0117274	129.6	0.0236822	129.6	0.0215224	129.6	0.0168198	129.6	0.0160926	129.6	0.0104589	59.8	0.0728957	59.8	0.0491445	59.8	0.0367357	129.6	0.0262529	129.6	0.02858	129.6	0.0209484	129.6	0.036837	129.6	0.0408429	129.6	0.0222275	129.6	0.0144441	129.6	0.020336	129.6	0.0308786	129.6
	129.8	0.0159413	129.8	0.0255567	129.8	0.0204266	129.8	0.033351	129.8	0.0216326	129.8	0.017427	129.8	0.0117443	129.8	0.0233672	129.8	0.0216235	129.8	0.0169983	129.8	0.0159614	129.8	0.0104442	59.9	0.0729277	59.9	0.0490325	59.9	0.0367169	129.8	0.0263042	129.8	0.0283449	129.8	0.0212893	129.8	0.0368087	129.8	0.0407375	129.8	0.0221699	129.8	0.0144724	129.8	0.020388	129.8	0.0308098	129.8
	130	0.0157204	130	0.025558	130	0.0205145	130	0.033786	130	0.0216907	130	0.0172561	130	0.0118774	130	0.0235262	130	0.0213137	130	0.0167472	130	0.01616	130	0.0104952	60	0.0727119	60	0.0489657	60	0.0368708	130	0.0260233	130	0.0282584	130	0.0210591	130	0.0366146	130	0.0408395	130	0.0220654	130	0.0143827	130	0.0201756	130	0.0308203	130
	130.2	0.0160586	130.2	0.0254912	130.2	0.0206217	130.2	0.0334325	130.2	0.021533	130.2	0.0173491	130.2	0.0115669	130.2	0.0235477	130.2	0.0213431	130.2	0.0170277	130.2	0.0160139	130.2	0.0104137	60.1	0.0727225	60.1	0.0489404	60.1	0.0367226	130.2	0.0261598	130.2	0.0283264	130.2	0.0211174	130.2	0.0366005	130.2	0.0409137	130.2	0.0221447	130.2	0.0142777	130.2	0.0200296	130.2	0.0308367	130.2
	130.4	0.0160436	130.4	0.0254659	130.4	0.0203819	130.4	0.0333404	130.4	0.0215185	130.4	0.0172193	130.4	0.0115499	130.4	0.0234895	130.4	0.0211619	130.4	0.0172103	130.4	0.0161019	130.4	0.0104108	60.2	0.0726349	60.2	0.0492167	60.2	0.0365292	130.4	0.0261164	130.4	0.0283837	130.4	0.0211349	130.4	0.0365436	130.4	0.0408584	130.4	0.0221002	130.4	0.0144759	130.4	0.019888	130.4	0.0307769	130.4
	130.6	0.0160763	130.6	0.0255033	130.6	0.0205785	130.6	0.0333446	130.6	0.0216389	130.6	0.0171133	130.6	0.0113302	130.6	0.0235829	130.6	0.0211324	130.6	0.0171671	130.6	0.0161319	130.6	0.0104039	60.3	0.0723613	60.3	0.0490452	60.3	0.0367226	130.6	0.0260201	130.6	0.0281455	130.6	0.0208653	130.6	0.0365626	130.6	0.0410157	130.6	0.0220318	130.6	0.0143344	130.6	0.0200209	130.6	0.0306842	130.6
	130.8	0.0160027	130.8	0.0253309	130.8	0.020446	130.8	0.0334089	130.8	0.0213858	130.8	0.0174703	130.8	0.011721	130.8	0.0234192	130.8	0.0213431	130.8	0.0169434	130.8	0.0160364	130.8	0.0104157	60.4	0.0723464	60.4	0.0488538	60.4	0.0366493	130.8	0.0261261	130.8	0.0284315	130.8	0.0209498	130.8	0.0363133	130.8	0.0407219	130.8	0.0220846	130.8	0.0142058	130.8	0.0199935	130.8	0.0305974	130.8
	131	0.0160573	131	0.0253723	131	0.0204519	131	0.0336081	131	0.0212448	131	0.0173491	131	0.0114633	131	0.0238688	131	0.021301	131	0.0168669	131	0.0158847	131	0.0103618	60.5	0.0727311	60.5	0.048879	60.5	0.0365105	131	0.0261357	131	0.0281022	131	0.0210605	131	0.0363875	131	0.0405612	131	0.0221375	131	0.0142164	131	0.0201423	131	0.0307126	131
	131.2	0.0160027	131.2	0.0251826	131.2	0.0204966	131.2	0.0336018	131.2	0.0212613	131.2	0.0174508	131.2	0.0111232	131.2	0.023459	131.2	0.021261	131.2	0.0167962	131.2	0.0160813	131.2	0.0104167	60.6	0.0721327	60.6	0.0488826	60.6	0.0364729	131.2	0.0258756	131.2	0.0281363	131.2	0.0211261	131.2	0.0362943	131.2	0.040677	131.2	0.0220486	131.2	0.014293	131.2	0.0200325	131.2	0.0308383	131.2
	131.4	0.0161309	131.4	0.0251826	131.4	0.0204981	131.4	0.0333189	131.4	0.0212696	131.4	0.0173729	131.4	0.0114676	131.4	0.0233656	131.4	0.02128	131.4	0.0167315	131.4	0.0160907	131.4	0.0104	60.7	0.0722652	60.7	0.0485232	60.7	0.0364748	131.4	0.0261453	131.4	0.0281486	131.4	0.0211742	131.4	0.0362281	131.4	0.0405388	131.4	0.021955	131.4	0.0141821	131.4	0.0201625	131.4	0.0306349	131.4
	131.6	0.0159154	131.6	0.0249167	131.6	0.0203566	131.6	0.0334004	131.6	0.021531	131.6	0.0172928	131.6	0.0114971	131.6	0.0233167	131.6	0.0213875	131.6	0.0167667	131.6	0.0161937	131.6	0.0103588	60.8	0.0722374	60.8	0.048814	60.8	0.0365255	131.6	0.026208	131.6	0.0280729	131.6	0.0212354	131.6	0.0363922	131.6	0.0407755	131.6	0.0219118	131.6	0.0143626	131.6	0.0200498	131.6	0.030753	131.6
	131.8	0.0157053	131.8	0.0249756	131.8	0.0203328	131.8	0.0331646	131.8	0.0215455	131.8	0.0174637	131.8	0.0112985	131.8	0.0233443	131.8	0.0214106	131.8	0.0166981	131.8	0.0160663	131.8	0.0103314	60.9	0.071951	60.9	0.0485286	60.9	0.0366062	131.8	0.0259735	131.8	0.0280698	131.8	0.0212514	131.8	0.0363969	131.8	0.0406805	131.8	0.0219502	131.8	0.0142293	131.8	0.0200947	131.8	0.030771	131.8
	132	0.015749	132	0.0249461	132	0.0203774	132	0.032824	132	0.0214231	132	0.0172735	132	0.0113555	132	0.0233703	132	0.0210733	132	0.0166981	132	0.0160382	132	0.0102646	61	0.0721347	61	0.0486604	61	0.0362458	132	0.026033	132	0.0282012	132	0.0214234	132	0.0364805	132	0.0404454	132	0.0219946	132	0.0140641	132	0.0201163	132	0.0306139	132
	132.2	0.0158922	132.2	0.0249034	132.2	0.0203119	132.2	0.0328476	132.2	0.0210768	132.2	0.0173146	132.2	0.0113957	132.2	0.0232923	132.2	0.0209806	132.2	0.0161291	132.2	0.0161618	132.2	0.0103951	61.1	0.07206	61.1	0.0486948	61.1	0.0363791	132.2	0.0259816	132.2	0.0280218	132.2	0.0211553	132.2	0.0362644	132.2	0.0405146	132.2	0.0219382	132.2	0.014129	132.2	0.0200397	132.2	0.0307112	132.2
	132.4	0.0159713	132.4	0.0249889	132.4	0.0202062	132.4	0.0330661	132.4	0.0214231	132.4	0.0171328	132.4	0.0115858	132.4	0.0234391	132.4	0.0211155	132.4	0.0165902	132.4	0.0160327	132.4	0.0103215	61.2	0.0722737	61.2	0.0482216	61.2	0.0360769	132.4	0.0260987	132.4	0.027994	132.4	0.0211495	132.4	0.0363527	132.4	0.0405889	132.4	0.0219694	132.4	0.014083	132.4	0.020164	132.4	0.0306798	132.4
	132.6	0.01606	132.6	0.0249061	132.6	0.0202702	132.6	0.0330446	132.6	0.0212198	132.6	0.0173924	132.6	0.0114062	132.6	0.0233656	132.6	0.0211177	132.6	0.0165705	132.6	0.0159952	132.6	0.0102627	61.3	0.0719381	61.3	0.0484997	61.3	0.0362552	132.6	0.0261036	132.6	0.0280234	132.6	0.0209717	132.6	0.0362928	132.6	0.0402019	132.6	0.0220246	132.6	0.0142211	132.6	0.0199038	132.6	0.030578	132.6
	132.8	0.0160436	132.8	0.0250022	132.8	0.0205382	132.8	0.0331925	132.8	0.0215227	132.8	0.0171566	132.8	0.0113154	132.8	0.0233703	132.8	0.0212378	132.8	0.0167197	132.8	0.0159052	132.8	0.0103254	61.4	0.0719872	61.4	0.0483011	61.4	0.0364973	132.8	0.0261614	132.8	0.0280388	132.8	0.0210912	132.8	0.0362155	132.8	0.0402035	132.8	0.021985	132.8	0.0141302	132.8	0.0197593	132.8	0.0308383	132.8
	133	0.0160163	133	0.0249007	133	0.020306	133	0.0333961	133	0.0211639	133	0.0172951	133	0.0115711	133	0.0231607	133	0.0212546	133	0.016706	133	0.0158004	133	0.0101812	61.5	0.0716196	61.5	0.0485503	61.5	0.0361388	133	0.0258226	133	0.0278719	133	0.0210169	133	0.0360373	133	0.0404075	133	0.0218169	133	0.0140405	133	0.0198967	133	0.0306363	133
	133.2	0.0158336	133.2	0.0250103	133.2	0.0202196	133.2	0.0334604	133.2	0.0210809	133.2	0.0173384	133.2	0.0113598	133.2	0.0231822	133.2	0.0213685	133.2	0.0166452	133.2	0.015969	133.2	0.0103137	61.6	0.0716111	61.6	0.048227	61.6	0.0361332	133.2	0.0255529	133.2	0.0280049	133.2	0.0208536	133.2	0.0360247	133.2	0.0402813	133.2	0.021913	133.2	0.0140629	133.2	0.0196611	133.2	0.0308143	133.2
	133.4	0.0155744	133.4	0.025013	133.4	0.0204429	133.4	0.0328946	133.4	0.0212862	133.4	0.0174637	133.4	0.011533	133.4	0.0231714	133.4	0.0211493	133.4	0.0166412	133.4	0.0159446	133.4	0.0102175	61.7	0.0713225	61.7	0.0485448	61.7	0.0360825	133.4	0.025723	133.4	0.0278966	133.4	0.0208157	133.4	0.0360373	133.4	0.0405319	133.4	0.0220498	133.4	0.0141467	133.4	0.0199284	133.4	0.0304808	133.4
	133.6	0.0156562	133.6	0.0250824	133.6	0.0201556	133.6	0.0330254	133.6	0.0212157	133.6	0.0175828	133.6	0.0116387	133.6	0.0233871	133.6	0.0214211	133.6	0.0164725	133.6	0.0159914	133.6	0.0101508	61.8	0.0716815	61.8	0.0485937	61.8	0.0362964	133.6	0.025935	133.6	0.0278332	133.6	0.0206278	133.6	0.0360167	133.6	0.0400843	133.6	0.0220006	133.6	0.0140771	133.6	0.0198851	133.6	0.0305436	133.6
	133.8	0.0155648	133.8	0.0250089	133.8	0.0200096	133.8	0.0330897	133.8	0.0213941	133.8	0.0173838	133.8	0.0116598	133.8	0.023248	133.8	0.0211155	133.8	0.0166883	133.8	0.0157123	133.8	0.0102656	61.9	0.0714357	61.9	0.0486298	61.9	0.0362627	133.8	0.0257552	133.8	0.0278146	133.8	0.0207545	133.8	0.0358274	133.8	0.0401914	133.8	0.0218925	133.8	0.0143095	133.8	0.0199992	133.8	0.0304344	133.8
	134	0.0156289	134	0.0247511	134	0.0199277	134	0.0330725	134	0.0212572	134	0.0174854	134	0.0115352	134	0.0230491	134	0.0210987	134	0.0166471	134	0.0158022	134	0.0103206	62	0.0714743	62	0.0483589	62	0.0361388	134	0.0256556	134	0.0278688	134	0.0208536	134	0.0358701	134	0.0401863	134	0.021859	134	0.0142482	134	0.0198186	134	0.0305706	134
	134.2	0.015678	134.2	0.0248673	134.2	0.0202137	134.2	0.0329933	134.2	0.0212281	134.2	0.0173816	134.2	0.011402	134.2	0.0231241	134.2	0.0210565	134.2	0.0163018	134.2	0.0159146	134.2	0.0101704	62.1	0.0713247	62.1	0.0480139	62.1	0.0361633	134.2	0.025593	134.2	0.027909	134.2	0.020826	134.2	0.0357627	134.2	0.0399374	134.2	0.021877	134.2	0.0142435	134.2	0.0198201	134.2	0.0302625	134.2
	134.4	0.0155212	134.4	0.0248393	134.4	0.0202151	134.4	0.0330018	134.4	0.0212219	134.4	0.0171004	134.4	0.0116175	134.4	0.02302	134.4	0.0211851	134.4	0.0164803	134.4	0.0156412	134.4	0.0101891	62.2	0.0714272	62.2	0.0482776	62.2	0.0359943	134.4	0.0254148	134.4	0.0276508	134.4	0.0208304	134.4	0.0358574	134.4	0.040036	134.4	0.022003	134.4	0.0143025	134.4	0.0199906	134.4	0.0303043	134.4
	134.6	0.0157299	134.6	0.0248353	134.6	0.020154	134.6	0.0326869	134.6	0.0210975	134.6	0.0172885	134.6	0.0116259	134.6	0.0231072	134.6	0.0210671	134.6	0.0162841	134.6	0.0157254	134.6	0.0102381	62.3	0.0709271	62.3	0.0482596	62.3	0.0358441	134.6	0.0255785	134.6	0.0277296	134.6	0.0207793	134.6	0.0359426	134.6	0.0399547	134.6	0.0218482	134.6	0.0139898	134.6	0.0200253	134.6	0.0302939	134.6
	134.8	0.0157244	134.8	0.0250316	134.8	0.0201793	134.8	0.0329526	134.8	0.0210166	134.8	0.0171328	134.8	0.0115352	134.8	0.0231164	134.8	0.0208394	134.8	0.0165117	134.8	0.0159146	134.8	0.0103176	62.4	0.0709869	62.4	0.0480121	62.4	0.0359961	134.8	0.0255384	134.8	0.0277637	134.8	0.020788	134.8	0.0358542	134.8	0.0399288	134.8	0.0217581	134.8	0.0139745	134.8	0.0197463	134.8	0.0302416	134.8
	135	0.0156166	135	0.0248032	135	0.0201943	135	0.0327747	135	0.0211617	135	0.016936	135	0.0111548	135	0.0229298	135	0.0208921	135	0.016547	135	0.0157348	135	0.0102479	62.5	0.0709933	62.5	0.0479091	62.5	0.0359849	135	0.0253843	135	0.0275457	135	0.020788	135	0.0359426	135	0.0398112	135	0.0217642	135	0.0139816	135	0.019979	135	0.0304135	135
	135.2	0.0157094	135.2	0.0248647	135.2	0.0201674	135.2	0.0330725	135.2	0.0211369	135.2	0.0172302	135.2	0.0114696	135.2	0.0230888	135.2	0.020987	135.2	0.0163803	135.2	0.015894	135.2	0.0101901	62.6	0.0710125	62.6	0.0479453	62.6	0.0361633	135.2	0.0253345	135.2	0.027473	135.2	0.0208711	135.2	0.0357974	135.2	0.0396471	135.2	0.0217773	135.2	0.0142116	135.2	0.019794	135.2	0.0302849	135.2
	135.4	0.0156112	135.4	0.024886	135.4	0.0201451	135.4	0.032659	135.4	0.0208382	135.4	0.0172453	135.4	0.0112858	135.4	0.0230399	135.4	0.0211049	135.4	0.016186	135.4	0.0157611	135.4	0.0101155	62.7	0.0708865	62.7	0.0479525	62.7	0.0358854	135.4	0.0255143	135.4	0.0275039	135.4	0.0209236	135.4	0.0358747	135.4	0.0398199	135.4	0.0217509	135.4	0.0141255	135.4	0.0197203	135.4	0.0303687	135.4
	135.6	0.015749	135.6	0.0249368	135.6	0.0200543	135.6	0.0329568	135.6	0.0208196	135.6	0.017202	135.6	0.011195	135.6	0.0230996	135.6	0.0208437	135.6	0.0163272	135.6	0.0160364	135.6	0.0102273	62.8	0.0705936	62.8	0.0480608	62.8	0.0359587	135.6	0.0252173	135.6	0.0275951	135.6	0.0209148	135.6	0.0360625	135.6	0.0398078	135.6	0.0215852	135.6	0.01426	135.6	0.0194342	135.6	0.0303313	135.6
	135.8	0.0159044	135.8	0.0249435	135.8	0.0199843	135.8	0.0326804	135.8	0.0209149	135.8	0.0173794	135.8	0.0115478	135.8	0.0231302	135.8	0.020675	135.8	0.0165314	135.8	0.0159914	135.8	0.010139	62.9	0.0705851	62.9	0.0478965	62.9	0.0358742	135.8	0.0255561	135.8	0.0276152	135.8	0.0207822	135.8	0.0359994	135.8	0.0399011	135.8	0.0215157	135.8	0.0140157	135.8	0.0197203	135.8	0.0303582	135.8
	136	0.015719	136	0.0249101	136	0.0200021	136	0.0328283	136	0.0210498	136	0.017427	136	0.0114907	136	0.0232112	136	0.0206202	136	0.0162449	136	0.0158977	136	0.0100517	63	0.0712348	63	0.0477466	63	0.0358967	136	0.0256797	136	0.0274498	136	0.0207793	136	0.0359789	136	0.0396108	136	0.0215697	136	0.0139119	136	0.019583	136	0.0301548	136
	136.2	0.0157858	136.2	0.0248339	136.2	0.0199351	136.2	0.0332118	136.2	0.0209357	136.2	0.0173059	136.2	0.0113957	136.2	0.0231439	136.2	0.0210502	136.2	0.016341	136.2	0.0158547	136.2	0.0101734	63.1	0.0707048	63.1	0.0476455	63.1	0.0358085	136.2	0.025365	136.2	0.0275472	136.2	0.0205272	136.2	0.03593	136.2	0.0395642	136.2	0.0216885	136.2	0.0141691	136.2	0.0195064	136.2	0.030255	136.2
	136.4	0.015764	136.4	0.024862	136.4	0.0199218	136.4	0.0329954	136.4	0.020973	136.4	0.0173577	136.4	0.0115372	136.4	0.0230614	136.4	0.0209912	136.4	0.0161723	136.4	0.015939	136.4	0.0102342	63.2	0.0705829	63.2	0.0476076	63.2	0.0359398	136.4	0.0253714	136.4	0.0275348	136.4	0.0206408	136.4	0.035889	136.4	0.0394709	136.4	0.0216165	136.4	0.0141868	136.4	0.019583	136.4	0.0301429	136.4
	136.6	0.015674	136.6	0.0247538	136.6	0.0199947	136.6	0.0327125	136.6	0.0210331	136.6	0.017016	136.6	0.0115246	136.6	0.022809	136.6	0.0209701	136.6	0.0161055	136.6	0.0160551	136.6	0.0101567	63.3	0.0709827	63.3	0.047687	63.3	0.0358723	136.6	0.0252478	136.6	0.027541	136.6	0.0207778	136.6	0.0357391	136.6	0.0394847	136.6	0.0216453	136.6	0.0139308	136.6	0.019401	136.6	0.0301697	136.6
	136.8	0.015659	136.8	0.0247244	136.8	0.0202077	136.8	0.0324769	136.8	0.0207885	136.8	0.016856	136.8	0.0115055	136.8	0.0229696	136.8	0.0211049	136.8	0.0163469	136.8	0.0160382	136.8	0.0102362	63.4	0.0704996	63.4	0.0474937	63.4	0.0356113	136.8	0.0252767	136.8	0.0276647	136.8	0.020517	136.8	0.0357627	136.8	0.0396177	136.8	0.0215517	136.8	0.0139095	136.8	0.019586	136.8	0.0301099	136.8
	137	0.0155199	137	0.024699	137	0.0201093	137	0.0324726	137	0.021054	137	0.0167673	137	0.0112161	137	0.0228885	137	0.0211914	137	0.0162037	137	0.015909	137	0.0101361	63.5	0.0704547	63.5	0.0474016	63.5	0.0357127	137	0.0251129	137	0.0276106	137	0.0206846	137	0.0356823	137	0.0395487	137	0.0216477	137	0.0141184	137	0.0198172	137	0.0299963	137
	137.2	0.0153725	137.2	0.0246536	137.2	0.0201228	137.2	0.0327876	137.2	0.0209585	137.2	0.016804	137.2	0.0111992	137.2	0.0229008	137.2	0.0211872	137.2	0.0161075	137.2	0.0157591	137.2	0.0102087	63.6	0.0701704	63.6	0.0476129	63.6	0.0355101	137.2	0.0251932	137.2	0.0276477	137.2	0.020603	137.2	0.0355576	137.2	0.0394484	137.2	0.0215685	137.2	0.0140866	137.2	0.0196423	137.2	0.0300352	137.2
	137.4	0.0153548	137.4	0.0245694	137.4	0.0200587	137.4	0.0322476	137.4	0.0208279	137.4	0.0167738	137.4	0.0115711	137.4	0.0227661	137.4	0.0208163	137.4	0.0159976	137.4	0.015497	137.4	0.010244	63.7	0.0706107	63.7	0.0474937	63.7	0.0355739	137.4	0.025076	137.4	0.0274344	137.4	0.0205636	137.4	0.0354835	137.4	0.0394138	137.4	0.0215661	137.4	0.0140677	137.4	0.0196177	137.4	0.0300007	137.4
	137.6	0.0156235	137.6	0.0246015	137.6	0.0199456	137.6	0.0321341	137.6	0.020832	137.6	0.0168884	137.6	0.0113767	137.6	0.022705	137.6	0.0211113	137.6	0.0163999	137.6	0.0156505	137.6	0.0101351	63.8	0.0707795	63.8	0.0474956	63.8	0.035495	137.6	0.0251788	137.6	0.0274266	137.6	0.0204675	137.6	0.0353857	137.6	0.0393344	137.6	0.0216225	137.6	0.013965	137.6	0.0196452	137.6	0.0299739	137.6
	137.8	0.0154502	137.8	0.0246015	137.8	0.0200096	137.8	0.0322861	137.8	0.0206349	137.8	0.0166072	137.8	0.0114295	137.8	0.0228228	137.8	0.0208499	137.8	0.0164332	137.8	0.0155363	137.8	0.0100449	63.9	0.0703905	63.9	0.0473114	63.9	0.0356771	137.8	0.0249588	137.8	0.0274513	137.8	0.0206773	137.8	0.0352107	137.8	0.0394138	137.8	0.0214532	137.8	0.0139391	137.8	0.0195715	137.8	0.0298273	137.8
	138	0.0154298	138	0.0245828	138	0.0197966	138	0.0325347	138	0.0207365	138	0.0170377	138	0.0114485	138	0.0227616	138	0.0208605	138	0.0162292	138	0.015703	138	0.0100174	64	0.0702174	64	0.0472644	64	0.0357352	138	0.025121	138	0.0273941	138	0.0204616	138	0.0353778	138	0.0394743	138	0.0213272	138	0.0139449	138	0.0194645	138	0.0298736	138
	138.2	0.0151502	138.2	0.0245333	138.2	0.0197773	138.2	0.0323483	138.2	0.0206308	138.2	0.016843	138.2	0.0114907	138.2	0.0227019	138.2	0.0208373	138.2	0.0164058	138.2	0.0154876	138.2	0.0100125	64.1	0.0704162	64.1	0.0470675	64.1	0.0355719	138.2	0.0250664	138.2	0.0273338	138.2	0.0206336	138.2	0.0353621	138.2	0.0390942	138.2	0.0214376	138.2	0.0138753	138.2	0.0195672	138.2	0.0298901	138.2
	138.4	0.0153275	138.4	0.0245173	138.4	0.019749	138.4	0.0322627	138.4	0.0206536	138.4	0.016936	138.4	0.0115626	138.4	0.0226774	138.4	0.0208479	138.4	0.0161213	138.4	0.0156749	138.4	0.0100214	64.2	0.0698497	64.2	0.0470477	64.2	0.0355363	138.4	0.0247806	138.4	0.0272086	138.4	0.0206715	138.4	0.0349692	138.4	0.0391995	138.4	0.021428	138.4	0.0139957	138.4	0.0192809	138.4	0.0299589	138.4
	138.6	0.0154598	138.6	0.0244973	138.6	0.0197401	138.6	0.032254	138.6	0.0207013	138.6	0.0170874	138.6	0.0113703	138.6	0.0229206	138.6	0.0206266	138.6	0.0161899	138.6	0.015703	138.6	0.0100625	64.3	0.0700122	64.3	0.047026	64.3	0.0354368	138.6	0.0248063	138.6	0.0272534	138.6	0.0207458	138.6	0.0351049	138.6	0.0394415	138.6	0.0214712	138.6	0.0138636	138.6	0.0194154	138.6	0.0298198	138.6
	138.8	0.0155567	138.8	0.0243089	138.8	0.0197892	138.8	0.0324405	138.8	0.0206349	138.8	0.0170246	138.8	0.0111865	138.8	0.0228411	138.8	0.0207446	138.8	0.0161526	138.8	0.0157872	138.8	0.010037	64.4	0.0699823	64.4	0.047212	64.4	0.0353167	138.8	0.0251129	138.8	0.027408	138.8	0.0204762	138.8	0.035075	138.8	0.0390492	138.8	0.0214568	138.8	0.0140099	138.8	0.0194024	138.8	0.0298901	138.8
	139	0.0155307	139	0.0242394	139	0.0196611	139	0.0321148	139	0.0207946	139	0.0172236	139	0.0112351	139	0.0228472	139	0.0209701	139	0.0162233	139	0.0158247	139	0.00998408	64.5	0.0698818	64.5	0.0472337	64.5	0.0352285	139	0.0250792	139	0.0273075	139	0.0205972	139	0.0351333	139	0.0392825	139	0.021416	139	0.0139095	139	0.0194804	139	0.0300785	139
	139.2	0.0155444	139.2	0.0243703	139.2	0.019892	139.2	0.0321276	139.2	0.0208092	139.2	0.0171328	139.2	0.0111717	139.2	0.022916	139.2	0.0205085	139.2	0.0161644	139.2	0.0159839	139.2	0.0100409	64.6	0.0698733	64.6	0.0468309	64.6	0.0352661	139.2	0.0252189	139.2	0.0272271	139.2	0.0204456	139.2	0.0350528	139.2	0.0391598	139.2	0.021302	139.2	0.0140571	139.2	0.0193373	139.2	0.0298677	139.2
	139.4	0.0154066	139.4	0.0243543	139.4	0.0197684	139.4	0.0323034	139.4	0.0207428	139.4	0.0169447	139.4	0.0112309	139.4	0.0228992	139.4	0.0207657	139.4	0.0161036	139.4	0.0159203	139.4	0.00992421	64.7	0.0698861	64.7	0.0469411	64.7	0.0356264	139.4	0.0248865	139.4	0.0271359	139.4	0.0203538	139.4	0.0351775	139.4	0.0393447	139.4	0.0213632	139.4	0.0138482	139.4	0.0193908	139.4	0.0298857	139.4
	139.6	0.0153343	139.6	0.0242421	139.6	0.0195405	139.6	0.0320227	139.6	0.0207574	139.6	0.0168927	139.6	0.0116048	139.6	0.0230017	139.6	0.0207024	139.6	0.0161526	139.6	0.0156243	139.6	0.0100027	64.8	0.0696766	64.8	0.0469772	64.8	0.0353955	139.6	0.0247999	139.6	0.0270834	139.6	0.0203232	139.6	0.0349818	139.6	0.0391857	139.6	0.0212492	139.6	0.0138741	139.6	0.0193171	139.6	0.0298796	139.6
	139.8	0.0153261	139.8	0.0242354	139.8	0.0199084	139.8	0.0323097	139.8	0.020666	139.8	0.0169036	139.8	0.0113598	139.8	0.0228809	139.8	0.0208499	139.8	0.0162605	139.8	0.0156	139.8	0.0100802	64.9	0.0693902	64.9	0.0471578	64.9	0.0353392	139.8	0.0251675	139.8	0.0271838	139.8	0.0204631	139.8	0.0349267	139.8	0.0391667	139.8	0.0211567	139.8	0.0139025	139.8	0.0195628	139.8	0.0298857	139.8
	140	0.0151529	140	0.0243503	140	0.0197803	140	0.0323097	140	0.0207946	140	0.0168993	140	0.0113619	140	0.0226836	140	0.0207066	140	0.016396	140	0.015688	140	0.0100115	65	0.069542	65	0.0468219	65	0.035495	140	0.0249588	140	0.0269906	140	0.020501	140	0.0352011	140	0.0390561	140	0.0212828	140	0.0140618	140	0.0191581	140	0.0299245	140
	140.2	0.0152811	140.2	0.0243223	140.2	0.0198473	140.2	0.0323076	140.2	0.0205313	140.2	0.0169036	140.2	0.011138	140.2	0.0224358	140.2	0.0206876	140.2	0.0163803	140.2	0.0156149	140.2	0.0100106	65.1	0.0694778	65.1	0.0469086	65.1	0.0353299	140.2	0.0250005	140.2	0.0270973	140.2	0.0202941	140.2	0.0350828	140.2	0.0390406	140.2	0.0212911	140.2	0.0139355	140.2	0.0193142	140.2	0.0298213	140.2
	140.4	0.015318	140.4	0.0242621	140.4	0.0198666	140.4	0.0323826	140.4	0.0207097	140.4	0.0166138	140.4	0.0113302	140.4	0.0225368	140.4	0.020694	140.4	0.0163332	140.4	0.015319	140.4	0.00988498	65.2	0.0692897	65.2	0.0468381	65.2	0.0355307	140.4	0.0249668	140.4	0.0271483	140.4	0.0200813	140.4	0.0351097	140.4	0.0390942	140.4	0.0214448	140.4	0.0137668	140.4	0.01932	140.4	0.0296867	140.4
	140.6	0.0153643	140.6	0.0243877	140.6	0.019822	140.6	0.0322648	140.6	0.020776	140.6	0.0165337	140.6	0.0115583	140.6	0.0225734	140.6	0.0209427	140.6	0.0162037	140.6	0.0155943	140.6	0.0100164	65.3	0.0693068	65.3	0.0470043	65.3	0.0352923	140.6	0.0249941	140.6	0.0272163	140.6	0.0205199	140.6	0.0348793	140.6	0.039108	140.6	0.0213896	140.6	0.0137751	140.6	0.0193171	140.6	0.029739	140.6
	140.8	0.015202	140.8	0.0244425	140.8	0.0197788	140.8	0.0321555	140.8	0.0206391	140.8	0.0167262	140.8	0.0111485	140.8	0.0225628	140.8	0.0207003	140.8	0.0162939	140.8	0.0154182	140.8	0.0100008	65.4	0.069123	65.4	0.0465618	65.4	0.0350595	140.8	0.0251081	140.8	0.0270138	140.8	0.0202212	140.8	0.0348478	140.8	0.0390579	140.8	0.0211579	140.8	0.0136334	140.8	0.0192203	140.8	0.0297376	140.8
	141	0.0150193	141	0.0244839	141	0.0197594	141	0.032329	141	0.0204753	141	0.0167695	141	0.0112182	141	0.0227218	141	0.0204516	141	0.0161625	141	0.0153789	141	0.0100841	65.5	0.0692042	65.5	0.046634	65.5	0.0349507	141	0.0248994	141	0.0268623	141	0.0203626	141	0.0347168	141	0.0389905	141	0.0211855	141	0.0136748	141	0.0193388	141	0.029926	141
	141.2	0.0150452	141.2	0.0244906	141.2	0.0198488	141.2	0.0321812	141.2	0.0205188	141.2	0.0170291	141.2	0.0110662	141.2	0.0226683	141.2	0.0204811	141.2	0.0161566	141.2	0.015497	141.2	0.0099556	65.6	0.0690332	65.6	0.0465095	65.6	0.0351103	141.2	0.0249106	141.2	0.0268483	141.2	0.020313	141.2	0.0347894	141.2	0.0389007	141.2	0.0211039	141.2	0.0137408	141.2	0.0191567	141.2	0.0297735	141.2
	141.4	0.0150151	141.4	0.0242327	141.4	0.0198056	141.4	0.031847	141.4	0.0207262	141.4	0.0168906	141.4	0.0110006	141.4	0.0226622	141.4	0.0207045	141.4	0.016237	141.4	0.0153677	141.4	0.0101165	65.7	0.0688986	65.7	0.0468815	65.7	0.035067	141.4	0.0247372	141.4	0.0269612	141.4	0.0202533	141.4	0.0347626	141.4	0.0389127	141.4	0.0212468	141.4	0.0136004	141.4	0.0191523	141.4	0.0295985	141.4
	141.6	0.0150547	141.6	0.0242648	141.6	0.0197356	141.6	0.0322776	141.6	0.0202388	141.6	0.0169036	141.6	0.01114	141.6	0.022705	141.6	0.0207446	141.6	0.016137	141.6	0.0153097	141.6	0.0101332	65.8	0.0691208	65.8	0.046681	65.8	0.0348287	141.6	0.0247372	141.6	0.0270354	141.6	0.0200988	141.6	0.0347247	141.6	0.038555	141.6	0.0211315	141.6	0.0137432	141.6	0.0189153	141.6	0.0295372	141.6
	141.8	0.014966	141.8	0.0242408	141.8	0.0196224	141.8	0.0320655	141.8	0.0205291	141.8	0.0170615	141.8	0.0110471	141.8	0.0226575	141.8	0.0205823	141.8	0.015984	141.8	0.0153696	141.8	0.0100969	65.9	0.0689798	65.9	0.0465781	65.9	0.0350014	141.8	0.0248208	141.8	0.0268576	141.8	0.0199764	141.8	0.0347531	141.8	0.0388418	141.8	0.0211723	141.8	0.0138506	141.8	0.0190439	141.8	0.029437	141.8
	142	0.0150861	142	0.0243063	142	0.0197296	142	0.0321255	142	0.0205188	142	0.0165791	142	0.011064	142	0.0225658	142	0.020635	142	0.0161055	142	0.0155569	142	0.0100517	66	0.069076	66	0.0465925	66	0.0346279	142	0.0244049	142	0.0268128	142	0.020399	142	0.0347011	142	0.038714	142	0.0211483	142	0.0137928	142	0.0191249	142	0.0296374	142
	142.2	0.015041	142.2	0.0240871	142.2	0.0196656	142.2	0.0316884	142.2	0.0203923	142.2	0.0169879	142.2	0.0112014	142.2	0.0226315	142.2	0.0209384	142.2	0.0163136	142.2	0.0153583	142.2	0.0100361	66.1	0.0693111	66.1	0.0468725	66.1	0.0349169	142.2	0.0243936	142.2	0.0267943	142.2	0.0202547	142.2	0.0346521	142.2	0.0387865	142.2	0.0211495	142.2	0.0136122	142.2	0.0192145	142.2	0.0295178	142.2
	142.4	0.015097	142.4	0.0242167	142.4	0.0197311	142.4	0.0317999	142.4	0.0207117	142.4	0.0170679	142.4	0.011026	142.4	0.0227188	142.4	0.0207361	142.4	0.01629	142.4	0.0155119	142.4	0.00990753	66.2	0.0691743	66.2	0.0466215	66.2	0.0347667	142.4	0.0243166	142.4	0.0269025	142.4	0.0203596	142.4	0.0346159	142.4	0.0385983	142.4	0.0210535	142.4	0.0138317	142.4	0.0192101	142.4	0.0294116	142.4
	142.6	0.0149264	142.6	0.0241472	142.6	0.0197028	142.6	0.0319991	142.6	0.0204773	142.6	0.0172604	142.6	0.0111358	142.6	0.0225352	142.6	0.0205001	142.6	0.0160604	142.6	0.0151898	142.6	0.010038	66.3	0.0690033	66.3	0.0463831	66.3	0.0346541	142.6	0.0244161	142.6	0.0268066	142.6	0.0201294	142.6	0.0344803	142.6	0.0383615	142.6	0.0211375	142.6	0.0136724	142.6	0.0192001	142.6	0.0296209	142.6
	142.8	0.0149401	142.8	0.0240965	142.8	0.0196745	142.8	0.0320098	142.8	0.0207449	142.8	0.0171394	142.8	0.0112605	142.8	0.0224052	142.8	0.0203652	142.8	0.0162174	142.8	0.0153658	142.8	0.00994872	66.4	0.0687768	66.4	0.0465131	66.4	0.03481	142.8	0.0247131	142.8	0.0267927	142.8	0.0201396	142.8	0.034537	142.8	0.0385947	142.8	0.0212299	142.8	0.0137526	142.8	0.0193099	142.8	0.0294191	142.8
	143	0.0151475	143	0.0240417	143	0.0197028	143	0.0321533	143	0.020382	143	0.0167262	143	0.0113534	143	0.0222952	143	0.0203019	143	0.016131	143	0.0152553	143	0.00992913	66.5	0.0690546	66.5	0.0461681	66.5	0.0346598	143	0.0243663	143	0.0266984	143	0.0201483	143	0.0347294	143	0.0385378	143	0.0212311	143	0.0136169	143	0.0191581	143	0.0294415	143
	143.2	0.0149892	143.2	0.0240778	143.2	0.0197311	143.2	0.0318406	143.2	0.0206577	143.2	0.0170528	143.2	0.0115097	143.2	0.0225001	143.2	0.0205823	143.2	0.016394	143.2	0.0152834	143.2	0.00997132	66.6	0.0687746	66.6	0.0464065	66.6	0.0345491	143.2	0.0245044	143.2	0.026669	143.2	0.0201964	143.2	0.0347736	143.2	0.0385723	143.2	0.0212407	143.2	0.013755	143.2	0.0192448	143.2	0.0293936	143.2
	143.4	0.0148405	143.4	0.0240885	143.4	0.0194526	143.4	0.0317356	143.4	0.0207656	143.4	0.0169642	143.4	0.0112161	143.4	0.0225261	143.4	0.0202029	143.4	0.0160036	143.4	0.015598	143.4	0.00992225	66.7	0.0686934	66.7	0.0465835	66.7	0.0347123	143.4	0.0243407	143.4	0.0267617	143.4	0.0201075	143.4	0.0345528	143.4	0.0384721	143.4	0.0211423	143.4	0.0135426	143.4	0.019161	143.4	0.0295701	143.4
	143.6	0.0148269	143.6	0.0240283	143.6	0.0196641	143.6	0.0318641	143.6	0.0205084	143.6	0.0169598	143.6	0.0112816	143.6	0.0224511	143.6	0.0203336	143.6	0.0160487	143.6	0.0153714	143.6	0.00985358	66.8	0.0684005	66.8	0.0465004	66.8	0.034718	143.6	0.0244258	143.6	0.0267803	143.6	0.0201294	143.6	0.0345591	143.6	0.0384652	143.6	0.0211111	143.6	0.0136087	143.6	0.0190439	143.6	0.0293831	143.6
	143.8	0.0150929	143.8	0.0240498	143.8	0.0197743	143.8	0.0317248	143.8	0.020525	143.8	0.0169468	143.8	0.0111697	143.8	0.0224985	143.8	0.0205823	143.8	0.0158407	143.8	0.0152816	143.8	0.00982807	66.9	0.0686741	66.9	0.0463469	66.9	0.034626	143.8	0.0245093	143.8	0.026768	143.8	0.0200288	143.8	0.0345228	143.8	0.0384203	143.8	0.0209382	143.8	0.0136535	143.8	0.0192434	143.8	0.0296105	143.8
	144	0.015026	144	0.0238627	144	0.0195212	144	0.0314784	144	0.0204275	144	0.016856	144	0.0110154	144	0.0225429	144	0.0205423	144	0.0156818	144	0.0149856	144	0.00982119	67	0.0682702	67	0.0463795	67	0.0344646	144	0.0244322	144	0.026703	144	0.0200828	144	0.0345291	144	0.0383321	144	0.0211075	144	0.0137019	144	0.0191682	144	0.0294968	144
	144.2	0.0149592	144.2	0.0239589	144.2	0.0197028	144.2	0.0316927	144.2	0.0206971	144.2	0.0167846	144.2	0.0111612	144.2	0.0223226	144.2	0.0204136	144.2	0.015562	144.2	0.0151598	144.2	0.00974077	67.1	0.068424	67.1	0.0462458	67.1	0.0343951	144.2	0.0243246	144.2	0.0266674	144.2	0.020211	144.2	0.0344408	144.2	0.0384894	144.2	0.0209658	144.2	0.0135296	144.2	0.0189399	144.2	0.029431	144.2
	144.4	0.0150193	144.4	0.024011	144.4	0.0194571	144.4	0.0319648	144.4	0.020776	144.4	0.016711	144.4	0.0109605	144.4	0.0224526	144.4	0.0202809	144.4	0.0156268	144.4	0.0149837	144.4	0.00971525	67.2	0.0682296	67.2	0.045964	67.2	0.0346692	144.4	0.0242186	144.4	0.0266365	144.4	0.0201833	144.4	0.0344912	144.4	0.038384	144.4	0.0209394	144.4	0.0135202	144.4	0.0187751	144.4	0.0294385	144.4
	144.6	0.0149947	144.6	0.0240243	144.6	0.0195971	144.6	0.0315791	144.6	0.0203674	144.6	0.0164883	144.6	0.011064	144.6	0.0222599	144.6	0.0203378	144.6	0.0155385	144.6	0.0150792	144.6	0.00975644	67.3	0.0682359	67.3	0.045964	67.3	0.034367	144.6	0.0244739	144.6	0.0265607	144.6	0.0202941	144.6	0.0343588	144.6	0.0384047	144.6	0.0208854	144.6	0.0135615	144.6	0.0189833	144.6	0.0292829	144.6
	144.8	0.0148883	144.8	0.0239295	144.8	0.0195137	144.8	0.0317484	144.8	0.0200895	144.8	0.0163195	144.8	0.0113027	144.8	0.0223043	144.8	0.0204895	144.8	0.0155189	144.8	0.0150137	144.8	0.00972409	67.4	0.0679601	67.4	0.0460453	67.4	0.0345209	144.8	0.0244932	144.8	0.0266736	144.8	0.0202198	144.8	0.0342341	144.8	0.0384565	144.8	0.020829	144.8	0.013624	144.8	0.0189963	144.8	0.0294505	144.8
	145	0.0149537	145	0.0238587	145	0.0195703	145	0.0316691	145	0.0205022	145	0.0166202	145	0.0112182	145	0.0224587	145	0.0202471	145	0.015617	145	0.0151859	145	0.00973389	67.5	0.0681013	67.5	0.0458665	67.5	0.0345546	145	0.0243486	145	0.0266644	145	0.0200624	145	0.0342357	145	0.0383131	145	0.0209034	145	0.0136736	145	0.0188127	145	0.0292426	145
	145.2	0.0149961	145.2	0.0239041	145.2	0.0194124	145.2	0.0317848	145.2	0.0202658	145.2	0.0168582	145.2	0.0113027	145.2	0.022523	145.2	0.0202851	145.2	0.015976	145.2	0.0152535	145.2	0.009781	67.6	0.068052	67.6	0.0458087	67.6	0.0342807	145.2	0.0242539	145.2	0.0266613	145.2	0.0202037	145.2	0.0342073	145.2	0.0382077	145.2	0.0210463	145.2	0.0136051	145.2	0.0189038	145.2	0.0291678	145.2
	145.4	0.0149933	145.4	0.023697	145.4	0.0192858	145.4	0.0319262	145.4	0.0202014	145.4	0.0166873	145.4	0.0109901	145.4	0.0223639	145.4	0.0205696	145.4	0.0160487	145.4	0.0153003	145.4	0.00966226	67.7	0.068285	67.7	0.0458015	67.7	0.0343595	145.4	0.0243117	145.4	0.0266674	145.4	0.0200346	145.4	0.0343651	145.4	0.0383442	145.4	0.0211219	145.4	0.0136098	145.4	0.0188532	145.4	0.029262	145.4
	145.6	0.0148583	145.6	0.0238346	145.6	0.0192799	145.6	0.0315834	145.6	0.0201829	145.6	0.0164536	145.6	0.0108866	145.6	0.022058	145.6	0.0204917	145.6	0.0159408	145.6	0.0153246	145.6	0.00981139	67.8	0.0681184	67.8	0.04548	67.8	0.0342525	145.6	0.0240789	145.6	0.0266226	145.6	0.020042	145.6	0.0342483	145.6	0.0380539	145.6	0.0209994	145.6	0.0135332	145.6	0.0188401	145.6	0.0291394	145.6
	145.8	0.0150629	145.8	0.0238841	145.8	0.0194109	145.8	0.0311934	145.8	0.0201081	145.8	0.0167997	145.8	0.0109943	145.8	0.0222768	145.8	0.0203884	145.8	0.0161389	145.8	0.0151747	145.8	0.00989869	67.9	0.067973	67.9	0.0457129	67.9	0.0342787	145.8	0.024339	145.8	0.0263597	145.8	0.0199458	145.8	0.0341253	145.8	0.0381403	145.8	0.0209454	145.8	0.0134529	145.8	0.0189631	145.8	0.0289898	145.8
	146	0.0149729	146	0.023844	146	0.0194154	146	0.0318406	146	0.0201517	146	0.0167175	146	0.0110387	146	0.0222064	146	0.0205717	146	0.0160075	146	0.0152759	146	0.00977412	68	0.0680094	68	0.0456678	68	0.0344345	146	0.0241544	146	0.0262144	146	0.0198642	146	0.0340606	146	0.0381075	146	0.0208842	146	0.0134683	146	0.0188185	146	0.0292022	146
	146.2	0.0147764	146.2	0.0235621	146.2	0.0195003	146.2	0.0313991	146.2	0.0204317	146.2	0.0166224	146.2	0.0111274	146.2	0.0221192	146.2	0.0205127	146.2	0.0158897	146.2	0.0152834	146.2	0.00966718	68.1	0.0680286	68.1	0.0457021	68.1	0.0342281	146.2	0.0240211	146.2	0.0264664	146.2	0.0196923	146.2	0.0339486	146.2	0.038187	146.2	0.0208398	146.2	0.0134612	146.2	0.0190021	146.2	0.0290332	146.2
	146.4	0.0148215	146.4	0.0237264	146.4	0.0192173	146.4	0.0315899	146.4	0.0204545	146.4	0.0166288	146.4	0.0110619	146.4	0.0219786	146.4	0.0206624	146.4	0.0158249	146.4	0.0149912	146.4	0.00980647	68.2	0.0676438	68.2	0.0456172	68.2	0.0341267	146.4	0.0242893	146.4	0.0264742	146.4	0.0198292	146.4	0.0340574	146.4	0.0379433	146.4	0.0207641	146.4	0.0134777	146.4	0.0190035	146.4	0.0290915	146.4
	146.6	0.0148842	146.6	0.0237331	146.6	0.0193156	146.6	0.0315598	146.6	0.0202886	146.6	0.01659	146.6	0.0109985	146.6	0.0220718	146.6	0.0204516	146.6	0.0160487	146.6	0.0149312	146.6	0.00979964	68.3	0.0677421	68.3	0.0456335	68.3	0.0342657	146.6	0.0241079	146.6	0.0262948	146.6	0.0200813	146.6	0.0340574	146.6	0.0380971	146.6	0.0209827	146.6	0.0135142	146.6	0.0189731	146.6	0.0290048	146.6
	146.8	0.0149306	146.8	0.0237104	146.8	0.0194079	146.8	0.0314357	146.8	0.0201351	146.8	0.0168149	146.8	0.0111295	146.8	0.0219862	146.8	0.020401	146.8	0.0159093	146.8	0.0152853	146.8	0.00974172	68.4	0.0676331	68.4	0.0455071	68.4	0.0341117	146.8	0.0240051	146.8	0.0261294	146.8	0.0198059	146.8	0.0341837	146.8	0.0380833	146.8	0.0209598	146.8	0.0134576	146.8	0.0192781	146.8	0.0290452	146.8
	147	0.0149674	147	0.0235968	147	0.0193276	147	0.0313842	147	0.0202989	147	0.016605	147	0.011157	147	0.021977	147	0.0202914	147	0.0159486	147	0.0152384	147	0.00977412	68.5	0.0674642	68.5	0.0456985	68.5	0.0339973	147	0.0238927	147	0.0263521	147	0.0198219	147	0.0339581	147	0.0381075	147	0.0208698	147	0.0135745	147	0.01907	147	0.0290841	147
	147.2	0.0150888	147.2	0.0235434	147.2	0.0192471	147.2	0.0311678	147.2	0.0202408	147.2	0.016605	147.2	0.0109943	147.2	0.0220978	147.2	0.020342	147.2	0.0159879	147.2	0.0152535	147.2	0.00986634	68.6	0.0671949	68.6	0.0457202	68.6	0.0342337	147.2	0.0238349	147.2	0.0262887	147.2	0.0198962	147.2	0.0338477	147.2	0.0379243	147.2	0.0207618	147.2	0.0134411	147.2	0.0188604	147.2	0.0290362	147.2
	147.4	0.0151024	147.4	0.0236663	147.4	0.0194407	147.4	0.0312514	147.4	0.0200252	147.4	0.0167046	147.4	0.0110894	147.4	0.0221223	147.4	0.0203736	147.4	0.0159447	147.4	0.0152197	147.4	0.00971822	68.7	0.067272	68.7	0.0457635	68.7	0.0340591	147.4	0.0237482	147.4	0.0264371	147.4	0.0199036	147.4	0.0339139	147.4	0.0378639	147.4	0.0207989	147.4	0.0134636	147.4	0.0190743	147.4	0.0289151	147.4
	147.6	0.0148924	147.6	0.0234606	147.6	0.0195301	147.6	0.031517	147.6	0.0200107	147.6	0.0163369	147.6	0.010819	147.6	0.0220764	147.6	0.020148	147.6	0.0157563	147.6	0.0153452	147.6	0.00978392	68.8	0.067274	68.8	0.0456136	68.8	0.0340573	147.6	0.023883	147.6	0.0261356	147.6	0.0201031	147.6	0.0338745	147.6	0.0378829	147.6	0.0207366	147.6	0.0134753	147.6	0.0191047	147.6	0.0288642	147.6
	147.8	0.0149469	147.8	0.0237305	147.8	0.0192679	147.8	0.0313863	147.8	0.019994	147.8	0.0166202	147.8	0.0111823	147.8	0.0222538	147.8	0.0202134	147.8	0.0156386	147.8	0.0155082	147.8	0.00979768	68.9	0.066838	68.9	0.0452687	68.9	0.0338677	147.8	0.023745	147.8	0.026301	147.8	0.0198117	147.8	0.0340086	147.8	0.0379105	147.8	0.0208674	147.8	0.0136323	147.8	0.0189631	147.8	0.028957	147.8
	148	0.014816	148	0.0234713	148	0.0193871	148	0.0314035	148	0.0201206	148	0.0164212	148	0.0111105	148	0.0220887	148	0.0200216	148	0.0156857	148	0.0151617	148	0.00978492	69	0.0671352	69	0.0453048	69	0.0339709	148	0.0238975	148	0.026199	148	0.0199341	148	0.0338902	148	0.037952	148	0.020823	148	0.0134813	148	0.0188156	148	0.0290243	148
	148.2	0.0147315	148.2	0.0234151	148.2	0.0192829	148.2	0.0311828	148.2	0.0202056	148.2	0.0165423	148.2	0.0113598	148.2	0.0219938	148.2	0.0201502	148.2	0.0156092	148.2	0.0151354	148.2	0.00963087	69.1	0.0672164	69.1	0.0454006	69.1	0.0339634	148.2	0.0237979	148.2	0.0262732	148.2	0.0200187	148.2	0.0340417	148.2	0.0381507	148.2	0.0206897	148.2	0.0132783	148.2	0.0188474	148.2	0.0288941	148.2
	148.4	0.0149524	148.4	0.0234205	148.4	0.0192739	148.4	0.0313199	148.4	0.0202056	148.4	0.0161747	148.4	0.0109795	148.4	0.0219266	148.4	0.0199942	148.4	0.0155719	148.4	0.0150717	148.4	0.00967306	69.2	0.0672249	69.2	0.0455107	69.2	0.0337738	148.4	0.0238606	148.4	0.026134	148.4	0.019618	148.4	0.0338997	148.4	0.037983	148.4	0.0207246	148.4	0.0132972	148.4	0.0188806	148.4	0.0289001	148.4
	148.6	0.0148296	148.6	0.0235047	148.6	0.0192159	148.6	0.0313799	148.6	0.0204421	148.6	0.0162655	148.6	0.0109795	148.6	0.022058	148.6	0.0199985	148.6	0.0157759	148.6	0.0152535	148.6	0.00969858	69.3	0.0669619	69.3	0.0454277	69.3	0.0339634	148.6	0.0237353	148.6	0.0262283	148.6	0.019921	148.6	0.0336946	148.6	0.0379537	148.6	0.020763	148.6	0.0133821	148.6	0.0186624	148.6	0.0290063	148.6
	148.8	0.0145227	148.8	0.0233951	148.8	0.0193052	148.8	0.031277	148.8	0.0203798	148.8	0.0164386	148.8	0.0111697	148.8	0.0219985	148.8	0.0201818	148.8	0.0157073	148.8	0.0150342	148.8	0.00980647	69.4	0.0669407	69.4	0.0455703	69.4	0.0340404	148.8	0.0239103	148.8	0.0260645	148.8	0.0198103	148.8	0.0337656	148.8	0.0377429	148.8	0.0205228	148.8	0.0133491	148.8	0.0187405	148.8	0.0288956	148.8
	149	0.0146319	149	0.0235595	149	0.0193513	149	0.0310928	149	0.0202595	149	0.0165078	149	0.0110492	149	0.0221376	149	0.0202577	149	0.015566	149	0.0148769	149	0.00978884	69.5	0.0670796	69.5	0.045294	69.5	0.0337927	149	0.0239039	149	0.0260721	149	0.0197796	149	0.0338492	149	0.037888	149	0.0205745	149	0.0133526	149	0.0189153	149	0.0289151	149
	149.2	0.0146905	149.2	0.0235741	149.2	0.0193618	149.2	0.0308978	149.2	0.0203778	149.2	0.0164666	149.2	0.0109563	149.2	0.022084	149.2	0.0201418	149.2	0.0155326	149.2	0.0149144	149.2	0.00971917	69.6	0.0668102	69.6	0.0452687	69.6	0.0338733	149.2	0.0238237	149.2	0.0261881	149.2	0.0197126	149.2	0.0336994	149.2	0.0375977	149.2	0.0205865	149.2	0.0134777	149.2	0.0187434	149.2	0.0289151	149.2
	149.4	0.0146469	149.4	0.0235434	149.4	0.0191443	149.4	0.0310713	149.4	0.0201455	149.4	0.0164364	149.4	0.0108676	149.4	0.0219495	149.4	0.0201438	149.4	0.0156327	149.4	0.014817	149.4	0.00971329	69.7	0.0667076	69.7	0.0454692	69.7	0.0342844	149.4	0.0238847	149.4	0.0262453	149.4	0.019701	149.4	0.0336142	149.4	0.037615	149.4	0.0206225	149.4	0.0134376	149.4	0.0186451	149.4	0.0287715	149.4
	149.6	0.0143986	149.6	0.0233831	149.6	0.0190729	149.6	0.0311999	149.6	0.0199526	149.6	0.0164472	149.6	0.0108443	149.6	0.0219173	149.6	0.0201776	149.6	0.0157524	149.6	0.0149369	149.6	0.00967602	69.8	0.0666563	69.8	0.0452994	69.8	0.033924	149.6	0.0238205	149.6	0.0261743	149.6	0.0198175	149.6	0.0336205	149.6	0.0374647	149.6	0.0205373	149.6	0.0133384	149.6	0.0186682	149.6	0.0288642	149.6
	149.8	0.0148119	149.8	0.0234405	149.8	0.0192277	149.8	0.0309171	149.8	0.0198759	149.8	0.0167046	149.8	0.0110048	149.8	0.0219938	149.8	0.0206413	149.8	0.0157191	149.8	0.0147852	149.8	0.00963187	69.9	0.0666134	69.9	0.0451459	69.9	0.0338827	149.8	0.0236952	149.8	0.026148	149.8	0.0197972	149.8	0.0331992	149.8	0.037539	149.8	0.0204304	149.8	0.0132511	149.8	0.018791	149.8	0.0288238	149.8
	150	0.0146933	150	0.0235501	150	0.0192307	150	0.0306278	150	0.0201435	150	0.016789	150	0.0108379	150	0.0220229	150	0.0202281	150	0.0154306	150	0.0150024	150	0.00960932	70	0.0665986	70	0.0448714	70	0.0336293	150	0.0236293	150	0.0259764	150	0.019736	150	0.0336079	150	0.0375044	150	0.0204136	150	0.0132063	150	0.0187	150	0.0288134	150
	150.2	0.0143754	150.2	0.0234873	150.2	0.0190505	150.2	0.0310071	150.2	0.0197057	150.2	0.0167413	150.2	0.0106964	150.2	0.0216712	150.2	0.0200701	150.2	0.0155857	150.2	0.0151411	150.2	0.00958576	70.1	0.0667033	70.1	0.0448913	70.1	0.0336125	150.2	0.0237321	150.2	0.0260552	150.2	0.0196689	150.2	0.0333712	150.2	0.0372573	150.2	0.0205085	150.2	0.0131744	150.2	0.0185815	150.2	0.0287042	150.2
	150.4	0.0146523	150.4	0.0233376	150.4	0.0192218	150.4	0.03105	150.4	0.0196539	150.4	0.0168127	150.4	0.0107534	150.4	0.0219311	150.4	0.0199225	150.4	0.0153815	150.4	0.0150904	150.4	0.009626	70.2	0.0665195	70.2	0.0449906	70.2	0.0336293	150.4	0.0234399	150.4	0.026049	150.4	0.0197534	150.4	0.0334217	150.4	0.0374353	150.4	0.0205037	150.4	0.0132381	150.4	0.0187115	150.4	0.0285966	150.4
	150.6	0.0144109	150.6	0.0234699	150.6	0.0192129	150.6	0.0309299	150.6	0.0197701	150.6	0.0165661	150.6	0.0108359	150.6	0.0218974	150.6	0.0199563	150.6	0.0154228	150.6	0.0149387	150.6	0.00957597	70.3	0.0664254	70.3	0.0454294	70.3	0.0336068	150.6	0.02357	150.6	0.0260923	150.6	0.0198161	150.6	0.0334374	150.6	0.0372262	150.6	0.0204844	150.6	0.0133219	150.6	0.0186075	150.6	0.0286504	150.6
	150.8	0.0144286	150.8	0.0232615	150.8	0.0194005	150.8	0.0307821	150.8	0.0200812	150.8	0.0165207	150.8	0.0110028	150.8	0.0217063	150.8	0.0199141	150.8	0.0157681	150.8	0.0147345	150.8	0.0095828	70.4	0.0663656	70.4	0.0451621	70.4	0.0337476	150.8	0.023464	150.8	0.0259145	150.8	0.0195377	150.8	0.0334769	150.8	0.0373403	150.8	0.0206645	150.8	0.0131296	150.8	0.0185106	150.8	0.0288089	150.8
	151	0.0144409	151	0.0232321	151	0.0190893	151	0.0310135	151	0.0197514	151	0.0165056	151	0.0106753	151	0.0218852	151	0.019794	151	0.0156582	151	0.0148863	151	0.00950826	70.5	0.0663698	70.5	0.0451585	70.5	0.0335317	151	0.0233259	151	0.026015	151	0.0194911	151	0.0335905	151	0.0374578	151	0.0204724	151	0.0132299	151	0.0183994	151	0.028773	151
	151.2	0.0145718	151.2	0.0231627	151.2	0.0193171	151.2	0.0307328	151.2	0.0197099	151.2	0.0164017	151.2	0.0109499	151.2	0.0219938	151.2	0.0199795	151.2	0.0157465	151.2	0.0152572	151.2	0.00948179	70.6	0.0663891	70.6	0.0449057	70.6	0.0337044	151.2	0.0233549	151.2	0.025698	151.2	0.0197082	151.2	0.0334832	151.2	0.0373195	151.2	0.020398	151.2	0.0131496	151.2	0.0185179	151.2	0.0287116	151.2
	151.4	0.0144968	151.4	0.0233149	151.4	0.0191979	151.4	0.030675	151.4	0.0196352	151.4	0.0165532	151.4	0.0108633	151.4	0.0219128	151.4	0.0200806	151.4	0.0157798	151.4	0.0148695	151.4	0.00958868	70.7	0.0667524	70.7	0.045126	70.7	0.033543	151.4	0.0234062	151.4	0.0257738	151.4	0.0195698	151.4	0.0335006	151.4	0.0372123	151.4	0.0202396	151.4	0.0130883	151.4	0.0185714	151.4	0.0287042	151.4
	151.6	0.0145282	151.6	0.0232655	151.6	0.0193395	151.6	0.0306343	151.6	0.0199277	151.6	0.0163628	151.6	0.0107323	151.6	0.0219464	151.6	0.0198825	151.6	0.0155817	151.6	0.0148039	151.6	0.00956025	70.8	0.0661455	70.8	0.0453392	70.8	0.0334473	151.6	0.0233854	151.6	0.0257599	151.6	0.0197782	151.6	0.0334533	151.6	0.0370741	151.6	0.0203944	151.6	0.0132547	151.6	0.0185772	151.6	0.0285696	151.6
	151.8	0.0147205	151.8	0.0232642	151.8	0.0193752	151.8	0.0307436	151.8	0.0199733	151.8	0.0162698	151.8	0.0108823	151.8	0.0217904	151.8	0.0198867	151.8	0.0156013	151.8	0.0148582	151.8	0.00953473	70.9	0.0664169	70.9	0.0451567	70.9	0.0337776	151.8	0.0232922	151.8	0.0258742	151.8	0.0196995	151.8	0.0334075	151.8	0.0370655	151.8	0.0203344	151.8	0.0132228	151.8	0.0185843	151.8	0.0287132	151.8
	152	0.0146264	152	0.0232909	152	0.0193126	152	0.0307414	152	0.0199007	152	0.016272	152	0.0104957	152	0.0220734	152	0.0197918	152	0.0153679	152	0.0148376	152	0.00956416	71	0.0660022	71	0.0449309	71	0.0336068	152	0.0235025	152	0.025865	152	0.0195465	152	0.0334264	152	0.0370845	152	0.020392	152	0.0133102	152	0.0185887	152	0.028604	152
	152.2	0.0145036	152.2	0.0233149	152.2	0.019125	152.2	0.0308699	152.2	0.019826	152.2	0.0163433	152.2	0.0108063	152.2	0.0218868	152.2	0.0198003	152.2	0.0158113	152.2	0.0150155	152.2	0.0094945	71.1	0.0660108	71.1	0.0452127	71.1	0.0333928	152.2	0.0233724	152.2	0.0260119	152.2	0.0195247	152.2	0.033499	152.2	0.0369583	152.2	0.020278	152.2	0.0130836	152.2	0.0185699	152.2	0.0283961	152.2
	152.4	0.0145759	152.4	0.0231586	152.4	0.0192769	152.4	0.0306664	152.4	0.0198904	152.4	0.0164148	152.4	0.0108738	152.4	0.0217522	152.4	0.0196927	152.4	0.0157367	152.4	0.0151055	152.4	0.00945235	71.2	0.0665601	71.2	0.0444704	71.2	0.0334323	152.4	0.0235764	152.4	0.0259191	152.4	0.0195888	152.4	0.0332009	152.4	0.0369826	152.4	0.0204401	152.4	0.0133231	152.4	0.0185584	152.4	0.0285756	152.4
	152.6	0.0146209	152.6	0.0230878	152.6	0.0191012	152.6	0.0310286	152.6	0.0197659	152.6	0.0163131	152.6	0.0110915	152.6	0.021896	152.6	0.0197729	152.6	0.015568	152.6	0.0150661	152.6	0.00957597	71.3	0.0660364	71.3	0.0449256	71.3	0.0333234	152.6	0.0236101	152.6	0.0258465	152.6	0.0196587	152.6	0.0331914	152.6	0.0371017	152.6	0.0203404	152.6	0.0131438	152.6	0.0185237	152.6	0.0285053	152.6
	152.8	0.0147996	152.8	0.0229943	152.8	0.0191354	152.8	0.03075	152.8	0.0197784	152.8	0.0165337	152.8	0.0109055	152.8	0.0217782	152.8	0.0196612	152.8	0.0155503	152.8	0.0149856	152.8	0.00965739	71.4	0.0662245	71.4	0.04468	71.4	0.0332333	152.8	0.0233709	152.8	0.0256424	152.8	0.0197549	152.8	0.0332419	152.8	0.0368392	152.8	0.0203284	152.8	0.0134329	152.8	0.0185251	152.8	0.0286339	152.8
	153	0.0145145	153	0.0232308	153	0.0192039	153	0.0307907	153	0.0196269	153	0.0163238	153	0.0107492	153	0.0217843	153	0.0198656	153	0.0156876	153	0.0148957	153	0.00943859	71.5	0.0660899	71.5	0.0449382	71.5	0.0334998	153	0.023334	153	0.0257413	153	0.0195859	153	0.0332261	153	0.036903	153	0.0202948	153	0.0130611	153	0.0184832	153	0.0286534	153
	153.2	0.0145486	153.2	0.0231132	153.2	0.018979	153.2	0.0306	153.2	0.0197971	153.2	0.0161854	153.2	0.0108464	153.2	0.0218516	153.2	0.0198656	153.2	0.0155307	153.2	0.0150998	153.2	0.0094955	71.6	0.0659659	71.6	0.0446059	71.6	0.0333384	153.2	0.0233147	153.2	0.0256393	153.2	0.0193688	153.2	0.0331693	153.2	0.0367458	153.2	0.0201964	153.2	0.0131744	153.2	0.0186031	153.2	0.0286055	153.2
	153.4	0.0146946	153.4	0.0231359	153.4	0.0194377	153.4	0.0307049	153.4	0.0197494	153.4	0.0159584	153.4	0.0108738	153.4	0.0217538	153.4	0.019872	153.4	0.0155071	153.4	0.0150904	153.4	0.00961716	71.7	0.0660257	71.7	0.0449256	71.7	0.0334304	153.4	0.0232713	153.4	0.0255867	153.4	0.0194926	153.4	0.0331377	153.4	0.036967	153.4	0.0201484	153.4	0.0132264	153.4	0.0184341	153.4	0.0283573	153.4
	153.6	0.0147287	153.6	0.0229168	153.6	0.0191176	153.6	0.0304864	153.6	0.0199028	153.6	0.0161032	153.6	0.0109055	153.6	0.0217522	153.6	0.0196232	153.6	0.0153895	153.6	0.0150568	153.6	0.00949058	71.8	0.0657372	71.8	0.0443711	71.8	0.0330343	153.6	0.0234303	153.6	0.0255898	153.6	0.0194781	153.6	0.0330494	153.6	0.0369757	153.6	0.0203152	153.6	0.0131119	153.6	0.0184181	153.6	0.0285591	153.6
	153.8	0.0145254	153.8	0.0231119	153.8	0.0191116	153.8	0.0305015	153.8	0.0198696	153.8	0.0161595	153.8	0.0107957	153.8	0.021691	153.8	0.0200279	153.8	0.0155857	153.8	0.0148095	153.8	0.00947978	71.9	0.0660684	71.9	0.044651	71.9	0.0333534	153.8	0.023244	153.8	0.0255063	153.8	0.0194255	153.8	0.033133	153.8	0.0367406	153.8	0.0202732	153.8	0.0131792	153.8	0.0186248	153.8	0.0284111	153.8
	154	0.0143659	154	0.0231934	154	0.0190699	154	0.0305443	154	0.0199692	154	0.0162482	154	0.010819	154	0.0216314	154	0.0198404	154	0.0152952	154	0.0147421	154	0.00950042	72	0.0661134	72	0.0446258	72	0.0331639	154	0.0232858	154	0.0254878	154	0.0196602	154	0.0329816	154	0.0366853	154	0.0203068	154	0.0131933	154	0.0184659	154	0.0283363	154
	154.2	0.0143099	154.2	0.023176	154.2	0.0191384	154.2	0.0305593	154.2	0.0198095	154.2	0.0162893	154.2	0.0110133	154.2	0.0215167	154.2	0.0198636	154.2	0.015411	154.2	0.0148601	154.2	0.00946019	72.1	0.0655084	72.1	0.0445769	72.1	0.0329686	154.2	0.0232601	154.2	0.0257707	154.2	0.0194387	154.2	0.0326976	154.2	0.0367735	154.2	0.0201543	154.2	0.0131721	154.2	0.0184644	154.2	0.0284006	154.2
	154.4	0.0143263	154.4	0.0231867	154.4	0.0189478	154.4	0.0307135	154.4	0.0197721	154.4	0.0162784	154.4	0.010726	154.4	0.0215641	154.4	0.019834	154.4	0.0153718	154.4	0.0146054	154.4	0.00935817	72.2	0.0654678	72.2	0.044223	72.2	0.0333928	154.4	0.0230128	154.4	0.0255295	154.4	0.0194591	154.4	0.0328396	154.4	0.0364452	154.4	0.0201663	154.4	0.0131815	154.4	0.0184644	154.4	0.0283064	154.4
	154.6	0.0141695	154.6	0.0233069	154.6	0.0189388	154.6	0.0304801	154.6	0.020187	154.6	0.0161098	154.6	0.0106647	154.6	0.0215687	154.6	0.0198276	154.6	0.0154031	154.6	0.0147702	154.6	0.0094082	72.3	0.0657372	72.3	0.0446745	72.3	0.033376	154.6	0.0231108	154.6	0.0257645	154.6	0.0192507	154.6	0.0330904	154.6	0.0366059	154.6	0.0200031	154.6	0.0129951	154.6	0.0184818	154.6	0.0284544	154.6
	154.8	0.0143017	154.8	0.0229783	154.8	0.0190565	154.8	0.0304479	154.8	0.0199505	154.8	0.0162763	154.8	0.010819	154.8	0.0216344	154.8	0.0199499	154.8	0.0157191	154.8	0.0147964	154.8	0.00941996	72.4	0.0659659	72.4	0.0445572	72.4	0.0330832	154.8	0.0230176	154.8	0.0257042	154.8	0.0194154	154.8	0.0329579	154.8	0.0365886	154.8	0.0201747	154.8	0.0129798	154.8	0.0184818	154.8	0.028435	154.8
	155	0.0140331	155	0.0227325	155	0.0191399	155	0.030165	155	0.0199899	155	0.0165272	155	0.0105718	155	0.0216849	155	0.0196843	155	0.0154737	155	0.0148901	155	0.0093974	72.5	0.0656623	72.5	0.0445769	72.5	0.0332295	155	0.0229165	155	0.025395	155	0.0194226	155	0.0329216	155	0.0367994	155	0.0201688	155	0.0129774	155	0.0181956	155	0.0283408	155
	155.2	0.0140944	155.2	0.0228794	155.2	0.0189433	155.2	0.0304693	155.2	0.0194237	155.2	0.0165207	155.2	0.010633	155.2	0.0216834	155.2	0.0196823	155.2	0.0151461	155.2	0.014772	155.2	0.0094847	72.6	0.0656431	72.6	0.0445264	72.6	0.0328898	155.2	0.0230739	155.2	0.0256022	155.2	0.019274	155.2	0.0330746	155.2	0.0367908	155.2	0.0201567	155.2	0.0129455	155.2	0.0183618	155.2	0.0284425	155.2
	155.4	0.0143345	155.4	0.0228755	155.4	0.0189329	155.4	0.0304608	155.4	0.0196705	155.4	0.0164298	155.4	0.0103119	155.4	0.0214754	155.4	0.0196401	155.4	0.0153051	155.4	0.0148863	155.4	0.00936892	72.7	0.0654059	72.7	0.0444253	72.7	0.0331582	155.4	0.0229887	155.4	0.0255403	155.4	0.0191734	155.4	0.0329248	155.4	0.0364331	155.4	0.0200151	155.4	0.0130753	155.4	0.0184702	155.4	0.0282795	155.4
	155.6	0.0142963	155.6	0.0229008	155.6	0.0189433	155.6	0.0303536	155.6	0.0195461	155.6	0.0161919	155.6	0.0107936	155.6	0.0214157	155.6	0.0198256	155.6	0.0152129	155.6	0.0148544	155.6	0.00948666	72.8	0.0653909	72.8	0.0445517	72.8	0.0329142	155.6	0.0229036	155.6	0.0255063	155.6	0.0194766	155.6	0.0327639	155.6	0.036649	155.6	0.0201159	155.6	0.0129904	155.6	0.0183849	155.6	0.028263	155.6
	155.8	0.0143481	155.8	0.0229008	155.8	0.0190133	155.8	0.0300215	155.8	0.0196125	155.8	0.0161248	155.8	0.0106225	155.8	0.0214142	155.8	0.0198572	155.8	0.0154562	155.8	0.0147608	155.8	0.00953573	72.9	0.0657778	72.9	0.0443657	72.9	0.0330231	155.8	0.0230289	155.8	0.0256733	155.8	0.0191997	155.8	0.032909	155.8	0.0367441	155.8	0.0200703	155.8	0.0130741	155.8	0.0182028	155.8	0.0283633	155.8
	156	0.0141231	156	0.0229356	156	0.0191979	156	0.0299637	156	0.0197866	156	0.0163433	156	0.0106732	156	0.0215182	156	0.0198446	156	0.0152619	156	0.0148938	156	0.00949846	73	0.0652391	73	0.0442898	73	0.0331301	156	0.023	156	0.0253115	156	0.0193279	156	0.0328096	156	0.0366611	156	0.0201003	156	0.0129668	156	0.0183661	156	0.0282167	156
	156.2	0.0143318	156.2	0.0229529	156.2	0.0190952	156.2	0.030073	156.2	0.0192702	156.2	0.01614	156.2	0.0104492	156.2	0.0214922	156.2	0.0196022	156.2	0.0150206	156.2	0.0147777	156.2	0.00941604	73.1	0.0652306	73.1	0.0444325	73.1	0.0329085	156.2	0.022886	156.2	0.0254985	156.2	0.0192507	156.2	0.0327418	156.2	0.0364659	156.2	0.0203104	156.2	0.0128676	156.2	0.0182332	156.2	0.0282705	156.2
	156.4	0.014239	156.4	0.0227632	156.4	0.0187854	156.4	0.0301373	156.4	0.0196974	156.4	0.0161811	156.4	0.0107429	156.4	0.0214035	156.4	0.0194419	156.4	0.0152265	156.4	0.0148901	156.4	0.00960832	73.2	0.0651792	73.2	0.0441634	73.2	0.0327509	156.4	0.0230369	156.4	0.0255141	156.4	0.0192784	156.4	0.0326582	156.4	0.0364088	156.4	0.0200919	156.4	0.0129349	156.4	0.0184861	156.4	0.0283348	156.4
	156.6	0.0142513	156.6	0.0228755	156.6	0.0190818	156.6	0.0300858	156.6	0.0193677	156.6	0.0161098	156.6	0.0107873	156.6	0.0213178	156.6	0.0192754	156.6	0.0155385	156.6	0.0145529	156.6	0.00938268	73.3	0.0653032	73.3	0.0442681	73.3	0.0328598	156.6	0.0230144	156.6	0.0251152	156.6	0.019392	156.6	0.0327749	156.6	0.0364106	156.6	0.0200727	156.6	0.0128747	156.6	0.0182274	156.6	0.0281778	156.6
	156.8	0.0142213	156.8	0.0228153	156.8	0.0188078	156.8	0.0300472	156.8	0.0194258	156.8	0.0157767	156.8	0.0105401	156.8	0.0212689	156.8	0.0193935	156.8	0.0152226	156.8	0.0143506	156.8	0.00950434	73.4	0.065626	73.4	0.0442501	73.4	0.0327679	156.8	0.0229309	156.8	0.0251739	156.8	0.0192376	156.8	0.0328096	156.8	0.0363259	156.8	0.0201519	156.8	0.0128098	156.8	0.0181493	156.8	0.0281165	156.8
	157	0.0142731	157	0.0227672	157	0.0190252	157	0.0304522	157	0.019683	157	0.0159821	157	0.0107112	157	0.0215901	157	0.0192712	157	0.0152089	157	0.0148039	157	0.00941212	73.5	0.0653054	73.5	0.0442952	73.5	0.0325877	157	0.0231156	157	0.0251275	157	0.0190948	157	0.0326597	157	0.0363069	157	0.0202468	157	0.01308	157	0.0179976	157	0.0282032	157
	157.2	0.0140917	157.2	0.0227472	157.2	0.0188823	157.2	0.0302807	157.2	0.0197327	157.2	0.0159973	157.2	0.0107513	157.2	0.0215656	157.2	0.0194736	157.2	0.0150853	157.2	0.0146147	157.2	0.00938268	73.6	0.0650104	73.6	0.0442483	73.6	0.0328035	157.2	0.023191	157.2	0.0250177	157.2	0.0190962	157.2	0.0325524	157.2	0.0365177	157.2	0.0199322	157.2	0.0129845	157.2	0.0182389	157.2	0.0279146	157.2
	157.4	0.0142022	157.4	0.0228661	157.4	0.0186827	157.4	0.0303322	157.4	0.0196767	157.4	0.0161162	157.4	0.0108696	157.4	0.0216421	157.4	0.0193492	157.4	0.0151343	157.4	0.0147459	157.4	0.00933462	73.7	0.0649869	73.7	0.0442663	73.7	0.0326834	157.4	0.0228057	157.4	0.0252033	157.4	0.0190627	157.4	0.0326377	157.4	0.0362689	157.4	0.0200163	157.4	0.0130376	157.4	0.0182462	157.4	0.0280746	157.4
	157.6	0.0143249	157.6	0.0227378	157.6	0.0188897	157.6	0.0301951	157.6	0.0193303	157.6	0.0163801	157.6	0.0107957	157.6	0.021714	157.6	0.0193914	157.6	0.0150303	157.6	0.0147814	157.6	0.00935325	73.8	0.0650938	73.8	0.0440785	73.8	0.0324412	157.6	0.0229534	157.6	0.0252821	157.6	0.0192099	157.6	0.0328002	157.6	0.0363103	157.6	0.0201279	157.6	0.0128594	157.6	0.018278	157.6	0.0279969	157.6
	157.8	0.0140944	157.8	0.0225214	157.8	0.0187854	157.8	0.0301051	157.8	0.0196104	157.8	0.0160989	157.8	0.0105295	157.8	0.0216405	157.8	0.0194694	157.8	0.0151834	157.8	0.0147046	157.8	0.0093758	73.9	0.0648907	73.9	0.04399	73.9	0.0325576	157.8	0.0229085	157.8	0.0251631	157.8	0.0191225	157.8	0.0325509	157.8	0.0363916	157.8	0.0199166	157.8	0.0130104	157.8	0.0182418	157.8	0.0280283	157.8
	158	0.0141708	158	0.0227565	158	0.0188897	158	0.0300537	158	0.0196394	158	0.0159562	158	0.0106858	158	0.0214295	158	0.0196422	158	0.0147616	158	0.0146353	158	0.00935029	74	0.0651729	74	0.0440713	74	0.0328297	158	0.0229262	158	0.0252311	158	0.0189651	158	0.0324105	158	0.0363328	158	0.0199815	158	0.0129986	158	0.018226	158	0.0279819	158
	158.2	0.0141094	158.2	0.022862	158.2	0.0189284	158.2	0.0298244	158.2	0.0194735	158.2	0.0158978	158.2	0.0106415	158.2	0.021246	158.2	0.0197645	158.2	0.0150206	158.2	0.0145604	158.2	0.0093091	74.1	0.0648587	74.1	0.0437841	74.1	0.0326158	158.2	0.022833	158.2	0.0251414	158.2	0.0192856	158.2	0.0323205	158.2	0.0362862	158.2	0.0198722	158.2	0.0130517	158.2	0.0182115	158.2	0.028118	158.2
	158.4	0.0140276	158.4	0.0227432	158.4	0.0189448	158.4	0.0296787	158.4	0.0193677	158.4	0.0159886	158.4	0.0106732	158.4	0.021275	158.4	0.0195558	158.4	0.0148636	158.4	0.0142831	158.4	0.00930614	74.2	0.0645893	74.2	0.0439738	74.2	0.0327434	158.4	0.0227816	158.4	0.0252002	158.4	0.0190933	158.4	0.0324925	158.4	0.0361807	158.4	0.0198014	158.4	0.0129703	158.4	0.018145	158.4	0.0279834	158.4
	158.6	0.014048	158.6	0.0227418	158.6	0.0189105	158.6	0.0296509	158.6	0.0195979	158.6	0.0161811	158.6	0.010633	158.6	0.0212475	158.6	0.0196338	158.6	0.0149068	158.6	0.014581	158.6	0.00927675	74.3	0.0648779	74.3	0.0441435	74.3	0.0326852	158.6	0.0227013	158.6	0.0250672	158.6	0.0191705	158.6	0.0325541	158.6	0.0360166	158.6	0.0199118	158.6	0.0129302	158.6	0.0182158	158.6	0.027961	158.6
	158.8	0.0142499	158.8	0.0227819	158.8	0.0189269	158.8	0.0297623	158.8	0.0195606	158.8	0.0160362	158.8	0.010745	158.8	0.0211756	158.8	0.0195432	158.8	0.0150657	158.8	0.0145716	158.8	0.00943663	74.4	0.0645658	74.4	0.0438636	74.4	0.0327622	158.8	0.0225263	158.8	0.0254367	158.8	0.019226	158.8	0.0324294	158.8	0.0360719	158.8	0.0198002	158.8	0.0128287	158.8	0.0183373	158.8	0.0279012	158.8
	159	0.0138653	159	0.0227218	159	0.0189165	159	0.0298908	159	0.0193967	159	0.0160665	159	0.0107302	159	0.021275	159	0.0197455	159	0.0150735	159	0.0147252	159	0.00930518	74.5	0.0645487	74.5	0.043916	74.5	0.032749	159	0.0223321	159	0.0250889	159	0.0191327	159	0.0323742	159	0.0361272	159	0.019769	159	0.0129431	159	0.0181696	159	0.0279744	159
	159.2	0.0136839	159.2	0.0227579	159.2	0.0190193	159.2	0.0297344	159.2	0.0195377	159.2	0.0158416	159.2	0.0105908	159.2	0.0214157	159.2	0.0194187	159.2	0.014944	159.2	0.0145866	159.2	0.00926595	74.6	0.0644995	74.6	0.0437553	74.6	0.0325182	159.2	0.022438	159.2	0.0252991	159.2	0.019226	159.2	0.0322953	159.2	0.0360442	159.2	0.0198074	159.2	0.0128735	159.2	0.0181118	159.2	0.0278159	159.2
	159.4	0.0138475	159.4	0.0227258	159.4	0.0189165	159.4	0.0302079	159.4	0.0195503	159.4	0.0161055	159.4	0.0108507	159.4	0.0211053	159.4	0.0194103	159.4	0.0149833	159.4	0.0146034	159.4	0.00933557	74.7	0.0644119	74.7	0.0440894	74.7	0.0325313	159.4	0.0224862	159.4	0.0250146	159.4	0.0190379	159.4	0.0323647	159.4	0.0360857	159.4	0.0199767	159.4	0.0129019	159.4	0.0181609	159.4	0.0277845	159.4
	159.6	0.0138271	159.6	0.0225401	159.6	0.0190267	159.6	0.029848	159.6	0.0194444	159.6	0.0161314	159.6	0.0104365	159.6	0.0210701	159.6	0.0192291	159.6	0.0149656	159.6	0.0147383	159.6	0.00939052	74.8	0.0644097	74.8	0.0438635	74.8	0.0326308	159.6	0.0224685	159.6	0.024959	159.6	0.0190321	159.6	0.0322969	159.6	0.036122	159.6	0.0197678	159.6	0.0128016	159.6	0.0180092	159.6	0.0279101	159.6
	159.8	0.0138721	159.8	0.0224145	159.8	0.0188018	159.8	0.0300858	159.8	0.0192267	159.8	0.0159324	159.8	0.0106774	159.8	0.0213622	159.8	0.0192333	159.8	0.0152187	159.8	0.0145061	159.8	0.00937384	74.9	0.0643434	74.9	0.0438654	74.9	0.0329329	159.8	0.0225697	159.8	0.0251321	159.8	0.0190059	159.8	0.0322606	159.8	0.0361669	159.8	0.0197306	159.8	0.0128299	159.8	0.0182707	159.8	0.0279086	159.8
	160	0.0139526	160	0.0224132	160	0.0187616	160	0.0300001	160	0.0194776	160	0.0161055	160	0.0107999	160	0.0213851	160	0.0194377	160	0.0151363	160	0.0146447	160	0.00928655	75	0.0641255	75	0.0438401	75	0.0324262	160	0.0224926	160	0.0252667	160	0.0188704	160	0.0323442	160	0.0359527	160	0.0197774	160	0.0129491	160	0.0182577	160	0.0278129	160
	160.2	0.013838	160.2	0.0225067	160.2	0.018915	160.2	0.0298179	160.2	0.0194299	160.2	0.0159995	160.2	0.0105781	160.2	0.0213056	160.2	0.019227	160.2	0.0152069	160.2	0.0146728	160.2	0.00941111	75.1	0.06432	75.1	0.0436433	75.1	0.0327584	160.2	0.022597	160.2	0.0249126	160.2	0.0189491	160.2	0.0321345	160.2	0.0359129	160.2	0.0199034	160.2	0.0128924	160.2	0.0181811	160.2	0.0278937	160.2
	160.4	0.0138025	160.4	0.0224519	160.4	0.0187959	160.4	0.0300665	160.4	0.0192723	160.4	0.0157594	160.4	0.0107788	160.4	0.0211466	160.4	0.0194041	160.4	0.0151991	160.4	0.014536	160.4	0.00939248	75.2	0.0644546	75.2	0.0437787	75.2	0.0324544	160.4	0.022605	160.4	0.025177	160.4	0.0187232	160.4	0.0322527	160.4	0.0358922	160.4	0.0198254	160.4	0.0127166	160.4	0.0180453	160.4	0.0278712	160.4
	160.6	0.0137507	160.6	0.0223678	160.6	0.0187154	160.6	0.0296315	160.6	0.019208	160.6	0.0158393	160.6	0.0105675	160.6	0.0210487	160.6	0.0191216	160.6	0.014999	160.6	0.0147589	160.6	0.00930322	75.3	0.0643371	75.3	0.04358	75.3	0.0324694	160.6	0.0224027	160.6	0.0249142	160.6	0.0189592	160.6	0.0323442	160.6	0.0360701	160.6	0.0200331	160.6	0.0128429	160.6	0.0182621	160.6	0.0279236	160.6
	160.8	0.0139866	160.8	0.0222181	160.8	0.0188197	160.8	0.0295159	160.8	0.0192723	160.8	0.0159237	160.8	0.0108464	160.8	0.0209783	160.8	0.0195368	160.8	0.0150618	160.8	0.0147533	160.8	0.00926399	75.4	0.0643306	75.4	0.0438292	75.4	0.0325407	160.8	0.0224557	160.8	0.0250162	160.8	0.0190962	160.8	0.0321849	160.8	0.03597	160.8	0.0199154	160.8	0.0126895	160.8	0.0182346	160.8	0.0277845	160.8
	161	0.0138953	161	0.0222943	161	0.0188123	161	0.029698	161	0.0192433	161	0.0157896	161	0.0105274	161	0.0210609	161	0.0191427	161	0.0147713	161	0.014802	161	0.00912466	75.5	0.0641875	75.5	0.0435999	75.5	0.0325576	161	0.0223144	161	0.024993	161	0.0192012	161	0.03233	161	0.0357677	161	0.0198614	161	0.0127791	161	0.0181956	161	0.0279251	161
	161.2	0.0140385	161.2	0.0222889	161.2	0.0188733	161.2	0.0295908	161.2	0.019094	161.2	0.0160276	161.2	0.0106837	161.2	0.0211986	161.2	0.0190689	161.2	0.0149362	161.2	0.0146072	161.2	0.00920412	75.6	0.0641489	75.6	0.0435764	75.6	0.0323717	161.2	0.0222678	161.2	0.0247765	161.2	0.0190569	161.2	0.0323268	161.2	0.0359077	161.2	0.0198194	161.2	0.0127331	161.2	0.0182477	161.2	0.0278353	161.2
	161.4	0.0138817	161.4	0.0224853	161.4	0.0188093	161.4	0.0293809	161.4	0.0193677	161.4	0.0158243	161.4	0.0106584	161.4	0.0210349	161.4	0.0193366	161.4	0.0147046	161.4	0.0144798	161.4	0.00931106	75.7	0.0638006	75.7	0.0434879	75.7	0.0323886	161.4	0.0223096	161.4	0.0248075	161.4	0.0189155	161.4	0.0320681	161.4	0.0356123	161.4	0.0199407	161.4	0.0127968	161.4	0.0180005	161.4	0.0278144	161.4
	161.6	0.0140426	161.6	0.0222288	161.6	0.0190356	161.6	0.0296037	161.6	0.0195025	161.6	0.0159952	161.6	0.0106795	161.6	0.0210869	161.6	0.019286	161.6	0.0148636	161.6	0.0142438	161.6	0.00924631	75.8	0.0641554	75.8	0.0434663	75.8	0.0323736	161.6	0.0224075	161.6	0.0248879	161.6	0.0188748	161.6	0.0321707	161.6	0.0356952	161.6	0.0196946	161.6	0.012942	161.6	0.0180872	161.6	0.0278563	161.6
	161.8	0.0139976	161.8	0.0222956	161.8	0.0189224	161.8	0.029608	161.8	0.0193138	161.8	0.015675	161.8	0.0106499	161.8	0.0211114	161.8	0.0194694	161.8	0.0147753	161.8	0.0141314	161.8	0.00911778	75.9	0.0639417	75.9	0.0434789	75.9	0.0324619	161.8	0.022255	161.8	0.0248816	161.8	0.0190788	161.8	0.0322401	161.8	0.0357021	161.8	0.0196417	161.8	0.0128853	161.8	0.0181869	161.8	0.0276395	161.8
	162	0.0138625	162	0.0224118	162	0.0187407	162	0.0297087	162	0.0194983	162	0.0158091	162	0.010576	162	0.0210701	162	0.0193829	162	0.0148695	162	0.0144836	162	0.00915605	76	0.0642153	76	0.0434392	76	0.0326421	162	0.0223497	162	0.02469	162	0.0190773	162	0.032095	162	0.0356883	162	0.0197389	162	0.0128464	162	0.0181566	162	0.0275826	162
	162.2	0.0139799	162.2	0.022301	162.2	0.0186007	162.2	0.0295737	162.2	0.019264	162.2	0.0157118	162.2	0.0106816	162.2	0.0208422	162.2	0.0191447	162.2	0.0148675	162.2	0.0144424	162.2	0.00917765	76.1	0.0638069	76.1	0.0435476	76.1	0.0322404	162.2	0.0224397	162.2	0.0247874	162.2	0.0190977	162.2	0.0322101	162.2	0.0358023	162.2	0.0198362	162.2	0.0128889	162.2	0.0180771	162.2	0.0277277	162.2
	162.4	0.0139253	162.4	0.02213	162.4	0.018702	162.4	0.0296444	162.4	0.0191499	162.4	0.0154673	162.4	0.0105295	162.4	0.0212842	162.4	0.019324	162.4	0.0147831	162.4	0.0143	162.4	0.00921	76.2	0.0641725	76.2	0.0434898	76.2	0.0324731	162.4	0.0222229	162.4	0.0246822	162.4	0.0187698	162.4	0.0322259	162.4	0.0358749	162.4	0.0197822	162.4	0.0128665	162.4	0.01796	162.4	0.0276663	162.4
	162.6	0.0138844	162.6	0.0222435	162.6	0.0185293	162.6	0.0296722	162.6	0.0192204	162.6	0.0154976	162.6	0.0103689	162.6	0.0211603	162.6	0.0191489	162.6	0.0150735	162.6	0.0145173	162.6	0.00922863	76.3	0.0638497	76.3	0.0434861	76.3	0.0322892	162.6	0.0222421	162.6	0.0247178	162.6	0.0188193	162.6	0.0320098	162.6	0.0355518	162.6	0.0197306	162.6	0.012791	162.6	0.0179268	162.6	0.027629	162.6
	162.8	0.0138939	162.8	0.022277	162.8	0.0187959	162.8	0.0301629	162.8	0.0191645	162.8	0.0156403	162.8	0.0105739	162.8	0.0211527	162.8	0.0191301	162.8	0.0147635	162.8	0.0144555	162.8	0.00913053	76.4	0.0640421	76.4	0.0435186	76.4	0.0322742	162.8	0.0222855	162.8	0.0246498	162.8	0.0189418	162.8	0.031893	162.8	0.0357124	162.8	0.0197198	162.8	0.0127756	162.8	0.0178935	162.8	0.0275287	162.8
	163	0.0140044	163	0.0220605	163	0.0187124	163	0.0298543	163	0.0191956	163	0.0156945	163	0.0106351	163	0.0210609	163	0.0189446	163	0.0149401	163	0.0144705	163	0.00922572	76.5	0.0635697	76.5	0.0435385	76.5	0.0321109	163	0.0220575	163	0.0245693	163	0.0188616	163	0.0318993	163	0.035671	163	0.0195769	163	0.0128252	163	0.0180351	163	0.0274614	163
	163.2	0.0138761	163.2	0.0220632	163.2	0.0187214	163.2	0.0297259	163.2	0.0193697	163.2	0.0155193	163.2	0.0106605	163.2	0.0210334	163.2	0.0191617	163.2	0.0148263	163.2	0.0146315	163.2	0.00919332	76.6	0.0636723	76.6	0.0431845	76.6	0.0323173	163.2	0.0221907	163.2	0.0245663	163.2	0.0189243	163.2	0.0318063	163.2	0.0354723	163.2	0.0197066	163.2	0.0128075	163.2	0.0180771	163.2	0.0275706	163.2
	163.4	0.0140126	163.4	0.0224065	163.4	0.0184206	163.4	0.0298458	163.4	0.0195544	163.4	0.0155084	163.4	0.0105105	163.4	0.0210747	163.4	0.0190921	163.4	0.014687	163.4	0.0146147	163.4	0.00911582	76.7	0.0637172	76.7	0.0433236	76.7	0.0321391	163.4	0.0219227	163.4	0.0247038	163.4	0.018729	163.4	0.0320413	163.4	0.0354499	163.4	0.0197402	163.4	0.0126788	163.4	0.0178791	163.4	0.0273882	163.4
	163.6	0.0139676	163.6	0.0220872	163.6	0.0185651	163.6	0.0291923	163.6	0.0193967	163.6	0.0157183	163.6	0.010502	163.6	0.0209692	163.6	0.0190056	163.6	0.0147929	163.6	0.0144798	163.6	0.00925515	76.8	0.0637813	76.8	0.0430834	76.8	0.0322798	163.6	0.0221009	163.6	0.0247456	163.6	0.018847	163.6	0.0318993	163.6	0.0354533	163.6	0.0195481	163.6	0.0127685	163.6	0.0177895	163.6	0.0275841	163.6
	163.8	0.013812	163.8	0.021951	163.8	0.0186127	163.8	0.0292824	163.8	0.0192827	163.8	0.01598	163.8	0.0106309	163.8	0.0208835	163.8	0.0190542	163.8	0.0145614	163.8	0.014433	163.8	0.00932578	76.9	0.0636017	76.9	0.043134	76.9	0.0323042	163.8	0.0220382	163.8	0.0246529	163.8	0.0188762	163.8	0.031759	163.8	0.0353841	163.8	0.0195373	163.8	0.0127237	163.8	0.0181017	163.8	0.0275228	163.8
	164	0.0136756	164	0.0219563	164	0.0186901	164	0.0290552	164	0.0195087	164	0.0160383	164	0.0101492	164	0.0209844	164	0.0189572	164	0.0147419	164	0.0142438	164	0.00918548	77	0.0637257	77	0.0432062	77	0.0318463	164	0.0220029	164	0.0246235	164	0.0186343	164	0.0318867	164	0.0353582	164	0.0195913	164	0.0126658	164	0.0178863	164	0.0276215	164
	164.2	0.0138243	164.2	0.0219884	164.2	0.018851	164.2	0.029353	164.2	0.0192039	164.2	0.0159259	164.2	0.0101682	164.2	0.020827	164.2	0.0192396	164.2	0.0148852	164.2	0.0143468	164.2	0.00926399	77.1	0.0636039	77.1	0.0432658	77.1	0.0321935	164.2	0.0220174	164.2	0.0247858	164.2	0.0185702	164.2	0.0317085	164.2	0.0352995	164.2	0.0194053	164.2	0.0127308	164.2	0.0178401	164.2	0.027626	164.2
	164.4	0.0141285	164.4	0.022285	164.4	0.0186246	164.4	0.0294537	164.4	0.0189902	164.4	0.0153505	164.4	0.0105084	164.4	0.0207596	164.4	0.019246	164.4	0.0149381	164.4	0.0142944	164.4	0.00919628	77.2	0.0635355	77.2	0.0429805	77.2	0.0320339	164.4	0.0221169	164.4	0.024574	164.4	0.0186736	164.4	0.0317874	164.4	0.0353772	164.4	0.0194893	164.4	0.0127603	164.4	0.0178314	164.4	0.0274898	164.4
	164.6	0.0138557	164.6	0.02217	164.6	0.0185829	164.6	0.0292181	164.6	0.0193221	164.6	0.015515	164.6	0.0103182	164.6	0.0208774	164.6	0.0191553	164.6	0.0150402	164.6	0.0143169	164.6	0.00920708	77.3	0.0633923	77.3	0.0427908	77.3	0.0321466	164.6	0.0219965	164.6	0.0247116	164.6	0.0186999	164.6	0.0317732	164.6	0.0351803	164.6	0.0193392	164.6	0.0128322	164.6	0.0177808	164.6	0.0272222	164.6
	164.8	0.0137739	164.8	0.0220485	164.8	0.0187214	164.8	0.0290338	164.8	0.0193325	164.8	0.0155128	164.8	0.0103499	164.8	0.020934	164.8	0.018972	164.8	0.0149656	164.8	0.0142963	164.8	0.00921984	77.4	0.0633774	77.4	0.0429009	77.4	0.032124	164.8	0.022072	164.8	0.0245276	164.8	0.0187101	164.8	0.0318647	164.8	0.0353012	164.8	0.0194713	164.8	0.0128429	164.8	0.0178877	164.8	0.0275467	164.8
	165	0.0137534	165	0.0221193	165	0.0185442	165	0.0291538	165	0.0191686	165	0.015569	165	0.0105295	165	0.0209141	165	0.0192692	165	0.0150264	165	0.0143674	165	0.00916585	77.5	0.0632406	77.5	0.0430076	77.5	0.0323117	165	0.0217172	165	0.0245771	165	0.0186387	165	0.0317921	165	0.0354412	165	0.0195529	165	0.012647	165	0.0179167	165	0.0275467	165
	165.2	0.0135543	165.2	0.02182	165.2	0.0186187	165.2	0.0293509	165.2	0.0191562	165.2	0.0158675	165.2	0.0105189	165.2	0.0208667	165.2	0.0190879	165.2	0.0148636	165.2	0.0144236	165.2	0.00917469	77.6	0.0630823	77.6	0.0428467	77.6	0.0318782	165.2	0.0220142	165.2	0.0245724	165.2	0.0186941	165.2	0.0315901	165.2	0.0352546	165.2	0.0194989	165.2	0.0127933	165.2	0.0177562	165.2	0.0275003	165.2
	165.4	0.0136907	165.4	0.0219577	165.4	0.018559	165.4	0.0292095	165.4	0.0191541	165.4	0.0156339	165.4	0.0105042	165.4	0.0209019	165.4	0.018991	165.4	0.0148008	165.4	0.0145266	165.4	0.00917077	77.7	0.0631785	77.7	0.0430076	77.7	0.032094	165.4	0.0220977	165.4	0.0245601	165.4	0.0188034	165.4	0.0315539	165.4	0.035474	165.4	0.0193621	165.4	0.0127556	165.4	0.0177447	165.4	0.0275766	165.4
	165.6	0.0135434	165.6	0.0221033	165.6	0.0184221	165.6	0.0292651	165.6	0.0190006	165.6	0.0158783	165.6	0.0102337	165.6	0.0208774	165.6	0.0191532	165.6	0.0148008	165.6	0.0142027	165.6	0.00917469	77.8	0.063264	77.8	0.0432748	77.8	0.031865	165.6	0.0220206	165.6	0.0242215	165.6	0.018678	165.6	0.0316123	165.6	0.0349919	165.6	0.0192144	165.6	0.0127473	165.6	0.0176522	165.6	0.0273359	165.6
	165.8	0.013527	165.8	0.0220124	165.8	0.0184787	165.8	0.0292373	165.8	0.0190524	165.8	0.0156166	165.8	0.0103225	165.8	0.0208865	165.8	0.0191637	165.8	0.0150342	165.8	0.0144218	165.8	0.00913053	77.9	0.0630226	77.9	0.0429245	77.9	0.0317543	165.8	0.0221346	165.8	0.0243606	165.8	0.0185484	165.8	0.0317763	165.8	0.0351578	165.8	0.0193776	165.8	0.0127579	165.8	0.0179152	165.8	0.0273941	165.8
	166	0.0135229	166	0.0219109	166	0.018504	166	0.0293123	166	0.0186999	166	0.0155733	166	0.0103837	166	0.0208973	166	0.0190036	166	0.0150009	166	0.0141595	166	0.00903932	78	0.0633774	78	0.042845	78	0.0316867	166	0.0216867	166	0.0242462	166	0.0185498	166	0.0316722	166	0.0353755	166	0.0196225	166	0.0127366	166	0.0179224	166	0.0273553	166
	166.2	0.0137902	166.2	0.0217158	166.2	0.0184757	166.2	0.0288517	166.2	0.0190068	166.2	0.0157767	166.2	0.0104915	166.2	0.0208713	166.2	0.0190857	166.2	0.0147242	166.2	0.0141764	166.2	0.00910406	78.1	0.0629029	78.1	0.0431033	78.1	0.0318537	166.2	0.0217251	166.2	0.0241782	166.2	0.0184492	166.2	0.0313394	166.2	0.0352563	166.2	0.0195193	166.2	0.0126187	166.2	0.0178184	166.2	0.0273224	166.2
	166.4	0.0136484	166.4	0.0217759	166.4	0.0186306	166.4	0.0289374	166.4	0.0191769	166.4	0.0157031	166.4	0.0104809	166.4	0.0208759	166.4	0.0191827	166.4	0.014844	166.4	0.0142626	166.4	0.00905303	78.2	0.0630054	78.2	0.0431664	78.2	0.0317561	166.4	0.0217492	166.4	0.0243544	166.4	0.0185848	166.4	0.0314529	166.4	0.0351751	166.4	0.0194869	166.4	0.0125597	166.4	0.0176623	166.4	0.0274346	166.4
	166.6	0.0136088	166.6	0.0218935	166.6	0.0187437	166.6	0.0289909	166.6	0.0189549	166.6	0.0155495	166.6	0.0102823	166.6	0.0210059	166.6	0.0190815	166.6	0.0144928	166.6	0.0142269	166.6	0.00903244	78.3	0.0630439	78.3	0.0429642	78.3	0.0319345	166.6	0.0216368	166.6	0.0243189	166.6	0.0185352	166.6	0.0311327	166.6	0.0351146	166.6	0.0193716	166.6	0.0125821	166.6	0.0178459	166.6	0.0273553	166.6
	166.8	0.0134874	166.8	0.0219096	166.8	0.0186797	166.8	0.0291581	166.8	0.0190152	166.8	0.0153267	166.8	0.0103119	166.8	0.0207703	166.8	0.0188329	166.8	0.014583	166.8	0.0141389	166.8	0.00919628	78.4	0.0628899	78.4	0.04265	78.4	0.0317974	166.8	0.0215919	166.8	0.0244333	166.8	0.0185672	166.8	0.0313914	166.8	0.0351284	166.8	0.0194941	166.8	0.0125998	166.8	0.0175525	166.8	0.0273284	166.8
	167	0.013497	167	0.0218067	167	0.0182285	167	0.029293	167	0.0191479	167	0.0154392	167	0.0104682	167	0.0208162	167	0.0189972	167	0.0146163	167	0.0142401	167	0.00904816	78.5	0.0625394	78.5	0.0426409	78.5	0.0318312	167	0.0217236	167	0.0243684	167	0.0184551	167	0.0314813	167	0.0350662	167	0.0194244	167	0.0124381	167	0.0176117	167	0.0273343	167
	167.2	0.0137629	167.2	0.0218735	167.2	0.0184682	167.2	0.0289974	167.2	0.0192226	167.2	0.0153657	167.2	0.0102929	167.2	0.020775	167.2	0.0189698	167.2	0.0146144	167.2	0.0141839	167.2	0.00899617	78.6	0.0626506	78.6	0.0427131	78.6	0.0320658	167.2	0.0216272	167.2	0.0243251	167.2	0.0185454	167.2	0.0312116	167.2	0.0352269	167.2	0.019422	167.2	0.0125361	167.2	0.0176811	167.2	0.0272372	167.2
	167.4	0.0139089	167.4	0.0218975	167.4	0.0185635	167.4	0.0287724	167.4	0.0190276	167.4	0.0153376	167.4	0.0103584	167.4	0.0208392	167.4	0.0187822	167.4	0.0147027	167.4	0.0142308	167.4	0.00915801	78.7	0.0628771	78.7	0.0426355	78.7	0.0318988	167.4	0.021669	167.4	0.0242014	167.4	0.0185469	167.4	0.0314356	167.4	0.0348312	167.4	0.0196057	167.4	0.012483	167.4	0.0177895	167.4	0.0271713	167.4
	167.6	0.0138216	167.6	0.0217505	167.6	0.0184951	167.6	0.0288281	167.6	0.0191623	167.6	0.0153051	167.6	0.0104218	167.6	0.0206587	167.6	0.0190542	167.6	0.0143378	167.6	0.0140771	167.6	0.00913937	78.8	0.0627789	78.8	0.0426879	78.8	0.0314446	167.6	0.0217829	167.6	0.0244642	167.6	0.0186241	167.6	0.03121	167.6	0.0350144	167.6	0.0192312	167.6	0.0125585	167.6	0.0174903	167.6	0.0271743	167.6
	167.8	0.0137616	167.8	0.0218988	167.8	0.018568	167.8	0.0288346	167.8	0.0189467	167.8	0.0155193	167.8	0.010407	167.8	0.0206587	167.8	0.0189572	167.8	0.0145889	167.8	0.0142738	167.8	0.00907267	78.9	0.0630588	78.9	0.0425181	78.9	0.0316736	167.8	0.0215919	167.8	0.0243034	167.8	0.0185163	167.8	0.0312763	167.8	0.0349954	167.8	0.0193968	167.8	0.0124676	167.8	0.0175756	167.8	0.0270951	167.8
	168	0.0138393	168	0.0217893	168	0.0186216	168	0.0289031	168	0.018845	168	0.0154868	168	0.0102358	168	0.0207031	168	0.0188117	168	0.0145751	168	0.0140565	168	0.00906092	79	0.0626677	79	0.0426662	79	0.0315234	168	0.0217187	168	0.024339	168	0.0184988	168	0.0312873	168	0.0348641	168	0.0193645	168	0.0125962	168	0.0173212	168	0.027101	168
	168.2	0.0139771	168.2	0.0219096	168.2	0.0184191	168.2	0.0286395	168.2	0.0188803	168.2	0.0154522	168.2	0.010314	168.2	0.0208284	168.2	0.0193282	168.2	0.0145712	168.2	0.0141764	168.2	0.0090462	79.1	0.0628493	79.1	0.0425145	79.1	0.0316135	168.2	0.0217204	168.2	0.0241936	168.2	0.018474	168.2	0.0314277	168.2	0.0346083	168.2	0.0191651	168.2	0.0125349	168.2	0.0174744	168.2	0.0269201	168.2
	168.4	0.0137998	168.4	0.0217038	168.4	0.0184206	168.4	0.0287231	168.4	0.0185982	168.4	0.0155992	168.4	0.0102274	168.4	0.0207673	168.4	0.0190246	168.4	0.0146027	168.4	0.014197	168.4	0.00904715	79.2	0.0627553	79.2	0.0423592	79.2	0.0316791	168.4	0.0215309	168.4	0.0244194	168.4	0.0184536	168.4	0.0314435	168.4	0.0348692	168.4	0.0192108	168.4	0.0124063	168.4	0.0175582	168.4	0.0271369	168.4
	168.6	0.0137384	168.6	0.0215929	168.6	0.018367	168.6	0.0288196	168.6	0.0188181	168.6	0.0156101	168.6	0.010764	168.6	0.0208636	168.6	0.0188687	168.6	0.0147792	168.6	0.0143581	168.6	0.00896573	79.3	0.0627939	79.3	0.0426084	79.3	0.03185	168.6	0.0215485	168.6	0.0243684	168.6	0.0184317	168.6	0.0312794	168.6	0.0348398	168.6	0.0192564	168.6	0.0123213	168.6	0.0175164	168.6	0.0269904	168.6
	168.8	0.0137671	168.8	0.0217345	168.8	0.0181704	168.8	0.0286995	168.8	0.0187911	168.8	0.0156923	168.8	0.0106267	168.8	0.0208071	168.8	0.0187064	168.8	0.0146124	168.8	0.0141558	168.8	0.00907759	79.4	0.0627233	79.4	0.0424856	79.4	0.0318218	168.8	0.0215325	168.8	0.0241813	168.8	0.0182686	168.8	0.0313867	168.8	0.0347258	168.8	0.01932	168.8	0.0124877	168.8	0.0174932	168.8	0.0269709	168.8
	169	0.013527	169	0.0216918	169	0.0181778	169	0.028766	169	0.0189778	169	0.0158156	169	0.0105992	169	0.0209875	169	0.0189045	169	0.0144672	169	0.0140715	169	0.00907659	79.5	0.0623193	79.5	0.0426969	79.5	0.0316285	169	0.0213655	169	0.0241009	169	0.0182773	169	0.0312794	169	0.0347033	169	0.0191555	169	0.0124169	169	0.0175467	169	0.0269709	169
	169.2	0.013542	169.2	0.0217666	169.2	0.0183401	169.2	0.0286139	169.2	0.0188533	169.2	0.0155322	169.2	0.0105105	169.2	0.0207841	169.2	0.0188455	169.2	0.0145183	169.2	0.0141146	169.2	0.00898045	79.6	0.062486	79.6	0.0428215	79.6	0.0317035	169.2	0.0215213	169.2	0.024254	169.2	0.018407	169.2	0.0314009	169.2	0.0345841	169.2	0.0191412	169.2	0.0123532	169.2	0.0175481	169.2	0.0269141	169.2
	169.4	0.0134547	169.4	0.0218307	169.4	0.0184414	169.4	0.0287382	169.4	0.0187517	169.4	0.0155236	169.4	0.0104704	169.4	0.0205104	169.4	0.0189277	169.4	0.0148792	169.4	0.0141445	169.4	0.00917664	79.7	0.0627019	79.7	0.0423682	79.7	0.0315684	169.4	0.0214458	169.4	0.0241828	169.4	0.0182904	169.4	0.0311343	169.4	0.0344009	169.4	0.0191351	169.4	0.0124665	169.4	0.0174976	169.4	0.0268483	169.4
	169.6	0.0135434	169.6	0.0215809	169.6	0.0185695	169.6	0.0287809	169.6	0.0189882	169.6	0.0152295	169.6	0.0104936	169.6	0.0205409	169.6	0.0190246	169.6	0.014997	169.6	0.0141184	169.6	0.00907267	79.8	0.0625437	79.8	0.0428251	79.8	0.031606	169.6	0.0214474	169.6	0.0242029	169.6	0.0183268	169.6	0.0312636	169.6	0.0345046	169.6	0.0190835	169.6	0.0123083	169.6	0.0173877	169.6	0.0268931	169.6
	169.8	0.0134206	169.8	0.0217065	169.8	0.0183431	169.8	0.0285282	169.8	0.0189861	169.8	0.0157551	169.8	0.0102696	169.8	0.0206128	169.8	0.0191321	169.8	0.0150146	169.8	0.0141858	169.8	0.00890591	79.9	0.0625309	79.9	0.0426662	79.9	0.0315009	169.8	0.0215758	169.8	0.0238968	169.8	0.0185658	169.8	0.0311437	169.8	0.0346048	169.8	0.0191748	169.8	0.0123072	169.8	0.0174051	169.8	0.0268917	169.8
	170	0.013396	170	0.0215355	170	0.018297	170	0.0284788	170	0.0187891	170	0.0154306	170	0.0100943	170	0.0204874	170	0.0191637	170	0.0149794	170	0.0142794	170	0.00903736	80	0.0623236	80	0.0424097	80	0.0315028	170	0.0213655	170	0.024053	170	0.0185119	170	0.0311848	170	0.0346065	170	0.0191412	170	0.0124452	170	0.017606	170	0.0268005	170
	170.2	0.0133087	170.2	0.0215288	170.2	0.0183684	170.2	0.0284918	170.2	0.018874	170.2	0.0154933	170.2	0.0102802	170.2	0.0204109	170.2	0.0191489	170.2	0.0150323	170.2	0.0142363	170.2	0.00906187	80.1	0.0621782	80.1	0.0423339	80.1	0.0315741	170.2	0.0213719	170.2	0.0240483	170.2	0.0181446	170.2	0.0311421	170.2	0.0343594	170.2	0.0193044	170.2	0.0123473	170.2	0.0174181	170.2	0.0269934	170.2
	170.4	0.0133619	170.4	0.021629	170.4	0.0182657	170.4	0.0285132	170.4	0.0186459	170.4	0.0156988	170.4	0.010126	170.4	0.0205792	170.4	0.0189678	170.4	0.0150146	170.4	0.0140434	170.4	0.00899712	80.2	0.0624454	80.2	0.0425596	80.2	0.0314859	170.4	0.0213607	170.4	0.0241426	170.4	0.0182059	170.4	0.0313488	170.4	0.0344337	170.4	0.0191868	170.4	0.0124676	170.4	0.0176031	170.4	0.0269186	170.4
	170.6	0.013396	170.6	0.0213992	170.6	0.0183387	170.6	0.0291088	170.6	0.0188368	170.6	0.0158243	170.6	0.0100098	170.6	0.0205165	170.6	0.018972	170.6	0.0147596	170.6	0.0139311	170.6	0.00908935	80.3	0.0622317	80.3	0.0420829	80.3	0.0313394	170.6	0.0213671	170.6	0.023971	170.6	0.0183953	170.6	0.0310065	170.6	0.0344182	170.6	0.0192396	170.6	0.0124877	170.6	0.0175004	170.6	0.0270263	170.6
	170.8	0.0133251	170.8	0.0217706	170.8	0.0182062	170.8	0.0289052	170.8	0.018872	170.8	0.0155322	170.8	0.0100901	170.8	0.020518	170.8	0.0191153	170.8	0.0147989	170.8	0.0141764	170.8	0.00889215	80.4	0.0624411	80.4	0.0424909	80.4	0.0312437	170.8	0.021388	170.8	0.0240684	170.8	0.0183035	170.8	0.0308597	170.8	0.0344493	170.8	0.0191147	170.8	0.012562	170.8	0.0173414	170.8	0.0269679	170.8
	171	0.0134833	171	0.0216918	171	0.0181034	171	0.028691	171	0.0188368	171	0.0156101	171	0.0101513	171	0.0204385	171	0.0188877	171	0.0147282	171	0.0141445	171	0.00894122	80.5	0.0622423	80.5	0.0422995	80.5	0.0313113	171	0.0212884	171	0.0239447	171	0.0183079	171	0.031027	171	0.03428	171	0.0189491	171	0.0126553	171	0.0173892	171	0.0268647	171
	171.2	0.0134956	171.2	0.0216811	171.2	0.0182225	171.2	0.0285132	171.2	0.0186542	171.2	0.0154306	171.2	0.0104006	171.2	0.0206036	171.2	0.0190056	171.2	0.0146752	171.2	0.0140322	171.2	0.00904324	80.6	0.0620841	80.6	0.0423357	80.6	0.0314802	171.2	0.0213157	171.2	0.0238906	171.2	0.0182496	171.2	0.0307005	171.2	0.0341866	171.2	0.0190055	171.2	0.0124842	171.2	0.0175178	171.2	0.0269485	171.2
	171.4	0.0135379	171.4	0.021633	171.4	0.0182672	171.4	0.0286845	171.4	0.0186211	171.4	0.0155431	171.4	0.0102908	171.4	0.0206067	171.4	0.0188329	171.4	0.0145477	171.4	0.0138861	171.4	0.00888823	80.7	0.0620799	80.7	0.0423736	80.7	0.0311649	171.4	0.0213093	171.4	0.0238937	171.4	0.0182015	171.4	0.0309734	171.4	0.0344649	171.4	0.0190055	171.4	0.0124122	171.4	0.0174224	171.4	0.0271459	171.4
	171.6	0.0134492	171.6	0.0215875	171.6	0.0181554	171.6	0.0285282	171.6	0.0187849	171.6	0.0153224	171.6	0.0100478	171.6	0.0206434	171.6	0.0188561	171.6	0.0145261	171.6	0.0141483	171.6	0.00896377	80.8	0.062144	80.8	0.0421081	80.8	0.0312906	171.6	0.0213912	171.6	0.0239308	171.6	0.018203	171.6	0.0307273	171.6	0.0344511	171.6	0.0189779	171.6	0.0125243	171.6	0.0174571	171.6	0.0269141	171.6
	171.8	0.0132978	171.8	0.0214566	171.8	0.0184071	171.8	0.028586	171.8	0.0189156	171.8	0.0152013	171.8	0.0101936	171.8	0.0205409	171.8	0.0190752	171.8	0.014275	171.8	0.0140828	171.8	0.00891078	80.9	0.0617187	80.9	0.0424314	80.9	0.0313038	171.8	0.0213109	171.8	0.0237808	171.8	0.0182249	171.8	0.0309544	171.8	0.0342886	171.8	0.0189983	171.8	0.0124452	171.8	0.0175698	171.8	0.0268992	171.8
	172	0.0133387	172	0.0214513	172	0.0182984	172	0.0282603	172	0.0188118	172	0.0152835	172	0.0102696	172	0.0203023	172	0.0191301	172	0.014118	172	0.0138898	172	0.00896478	81	0.0619495	81	0.0419455	81	0.031407	172	0.0213639	172	0.0238628	172	0.0183764	172	0.030844	172	0.0343699	172	0.0191796	172	0.0125148	172	0.0173053	172	0.0269844	172
	172.2	0.0133742	172.2	0.0214527	172.2	0.0183416	172.2	0.028466	172.2	0.0184427	172.2	0.0152164	172.2	0.0101365	172.2	0.0204477	172.2	0.0189256	172.2	0.0142828	172.2	0.0139011	172.2	0.00882052	81.1	0.0617122	81.1	0.0421244	81.1	0.031529	172.2	0.0212339	172.2	0.023804	172.2	0.0182015	172.2	0.0306674	172.2	0.0343405	172.2	0.018937	172.2	0.0125691	172.2	0.0174513	172.2	0.0269366	172.2
	172.4	0.0135693	172.4	0.0217172	172.4	0.0182523	172.4	0.0280717	172.4	0.0186211	172.4	0.0155495	172.4	0.0101429	172.4	0.0203605	172.4	0.0189171	172.4	0.0142083	172.4	0.0137175	172.4	0.00892063	81.2	0.0619965	81.2	0.0419455	81.2	0.031225	172.4	0.0212467	172.4	0.0238334	172.4	0.0181913	172.4	0.0307824	172.4	0.0344821	172.4	0.0189707	172.4	0.012293	172.4	0.0173978	172.4	0.0267885	172.4
	172.6	0.0135447	172.6	0.0213819	172.6	0.0181987	172.6	0.0283075	172.6	0.0183722	172.6	0.0154327	172.6	0.0101999	172.6	0.0204308	172.6	0.0191575	172.6	0.0145359	172.6	0.0137531	172.6	0.00897065	81.3	0.0616631	81.3	0.0419908	81.3	0.0312982	172.6	0.0209512	172.6	0.0239447	172.6	0.0182102	172.6	0.0307698	172.6	0.0343577	172.6	0.0190583	172.6	0.0123461	172.6	0.0173949	172.6	0.0269485	172.6
	172.8	0.0134151	172.8	0.0214366	172.8	0.0180334	172.8	0.0286845	172.8	0.0184842	172.8	0.015011	172.8	0.00998867	172.8	0.0202412	172.8	0.0188561	172.8	0.0143966	172.8	0.0138355	172.8	0.00898341	81.4	0.0615455	81.4	0.0420666	81.4	0.0314502	172.8	0.0211375	172.8	0.0239323	172.8	0.0182657	172.8	0.0308756	172.8	0.0343215	172.8	0.0190691	172.8	0.0123543	172.8	0.0173675	172.8	0.026606	172.8
	173	0.0135488	173	0.0213271	173	0.0183148	173	0.0285195	173	0.0184344	173	0.0151515	173	0.0103225	173	0.0203116	173	0.018757	173	0.0144084	173	0.0136875	173	0.00902164	81.5	0.0615754	81.5	0.0419637	81.5	0.0310448	173	0.0212659	173	0.0238025	173	0.0180995	173	0.0306973	173	0.0341728	173	0.0191051	173	0.0122835	173	0.0173646	173	0.0265402	173
	173.2	0.0133197	173.2	0.0212295	173.2	0.0183193	173.2	0.0281425	173.2	0.018451	173.2	0.0153267	173.2	0.00999711	173.2	0.0204446	173.2	0.018405	173.2	0.0145418	173.2	0.0140547	173.2	0.0089157	81.6	0.0611757	81.6	0.0417685	81.6	0.0307933	173.2	0.0209849	173.2	0.0237128	173.2	0.0181665	173.2	0.0307257	173.2	0.0341262	173.2	0.019194	173.2	0.0123284	173.2	0.0172143	173.2	0.0267376	173.2
	173.4	0.013452	173.4	0.0213324	173.4	0.0182448	173.4	0.0286696	173.4	0.0187082	173.4	0.0154435	173.4	0.0100985	173.4	0.020206	173.4	0.018759	173.4	0.0142808	173.4	0.0141146	173.4	0.0090236	81.7	0.0614643	81.7	0.0417722	81.7	0.0311405	173.4	0.0209866	173.4	0.0238952	173.4	0.0181636	173.4	0.0307383	173.4	0.0342955	173.4	0.0190835	173.4	0.0122139	173.4	0.0173285	173.4	0.0266703	173.4
	173.6	0.0133142	173.6	0.0212362	173.6	0.0182031	173.6	0.0288409	173.6	0.0187621	173.6	0.0154955	173.6	0.00999078	173.6	0.0203819	173.6	0.0184472	173.6	0.0143378	173.6	0.014094	173.6	0.00893534	81.8	0.0614215	81.8	0.041532	81.8	0.0311143	173.6	0.0212275	173.6	0.0238087	173.6	0.0181549	173.6	0.0307462	173.6	0.0341815	173.6	0.0190487	173.6	0.0122682	173.6	0.0173429	173.6	0.0266569	173.6
	173.8	0.0132419	173.8	0.0213244	173.8	0.0184607	173.8	0.0284446	173.8	0.0187206	173.8	0.015476	173.8	0.0100119	173.8	0.0204201	173.8	0.0186221	173.8	0.0146066	173.8	0.0141202	173.8	0.00905107	81.9	0.0614622	81.9	0.0420412	81.9	0.0309828	173.8	0.0211391	173.8	0.0238164	173.8	0.0181432	173.8	0.0305932	173.8	0.0342178	173.8	0.0189455	173.8	0.0122718	173.8	0.0174831	173.8	0.0266075	173.8
	174	0.0133974	174	0.0213404	174	0.0181957	174	0.0281917	174	0.0186107	174	0.0151061	174	0.0103689	174	0.0204751	174	0.018757	174	0.0143868	174	0.0139198	174	0.00908638	82	0.0614921	82	0.0422869	82	0.0313188	174	0.0211407	174	0.0236139	174	0.0182015	174	0.03059	174	0.0340311	174	0.0189815	174	0.0121691	174	0.0172085	174	0.0266524	174
	174.2	0.0132883	174.2	0.0210919	174.2	0.0183804	174.2	0.0283138	174.2	0.0188803	174.2	0.0150866	174.2	0.0101936	174.2	0.0203513	174.2	0.018972	174.2	0.014275	174.2	0.0138168	174.2	0.00891374	82.1	0.0613104	82.1	0.0417704	82.1	0.0309922	174.2	0.0208308	174.2	0.023685	174.2	0.0181578	174.2	0.030814	174.2	0.0342247	174.2	0.0189383	174.2	0.0122281	174.2	0.0172403	174.2	0.0267601	174.2
	174.4	0.0133156	174.4	0.0212496	174.4	0.0181465	174.4	0.0285431	174.4	0.0186024	174.4	0.0152359	174.4	0.0101767	174.4	0.0200653	174.4	0.0189466	174.4	0.0142534	174.4	0.0138074	174.4	0.00891179	82.2	0.0612761	82.2	0.0420359	82.2	0.030979	174.4	0.0209657	174.4	0.0237654	174.4	0.0180879	174.4	0.0306973	174.4	0.0340138	174.4	0.0189131	174.4	0.0122824	174.4	0.0172923	174.4	0.0267706	174.4
	174.6	0.0133565	174.6	0.0211334	174.6	0.0180959	174.6	0.0281082	174.6	0.0184904	174.6	0.0151753	174.6	0.0102358	174.6	0.0201953	174.6	0.0188244	174.6	0.014326	174.6	0.0138523	174.6	0.00886763	82.3	0.0614493	82.3	0.0420304	82.3	0.0310147	174.6	0.0209047	174.6	0.0235938	174.6	0.0179844	174.6	0.0304938	174.6	0.0339758	174.6	0.0188686	174.6	0.0122434	174.6	0.0174759	174.6	0.0265627	174.6
	174.8	0.0133197	174.8	0.0210118	174.8	0.0181853	174.8	0.0282967	174.8	0.0187019	174.8	0.0153527	174.8	0.0103394	174.8	0.0203437	174.8	0.0186305	174.8	0.0142455	174.8	0.0139797	174.8	0.00889215	82.4	0.0615625	82.4	0.0419762	82.4	0.0311405	174.8	0.0211183	174.8	0.0236231	174.8	0.0181564	174.8	0.030467	174.8	0.0338998	174.8	0.0188182	174.8	0.0122352	174.8	0.0175597	174.8	0.0264879	174.8
	175	0.0132801	175	0.0210505	175	0.0181525	175	0.0281661	175	0.0187186	175	0.0151883	175	0.0102929	175	0.0205547	175	0.0186579	175	0.0145595	175	0.0139816	175	0.00885096	82.5	0.0612099	82.5	0.0419059	82.5	0.0311724	175	0.0207442	175	0.0234484	175	0.0182744	175	0.0303029	175	0.0341573	175	0.0188638	175	0.0122387	175	0.017301	175	0.0266509	175
	175.2	0.013276	175.2	0.0211254	175.2	0.0181615	175.2	0.0278597	175.2	0.0185858	175.2	0.0150369	175.2	0.0104091	175.2	0.020466	175.2	0.0185314	175.2	0.0144888	175.2	0.0138374	175.2	0.00883524	82.6	0.0613788	82.6	0.0414597	82.6	0.0309903	175.2	0.0207506	175.2	0.0235041	175.2	0.0180354	175.2	0.0302713	175.2	0.0341487	175.2	0.0186646	175.2	0.0122788	175.2	0.0171435	175.2	0.0265552	175.2
	175.4	0.013186	175.4	0.0212923	175.4	0.0183223	175.4	0.0281403	175.4	0.0183452	175.4	0.015303	175.4	0.010352	175.4	0.0203788	175.4	0.0187358	175.4	0.0147203	175.4	0.0137774	175.4	0.00887547	82.7	0.0610987	82.7	0.0415211	82.7	0.0309753	175.4	0.020651	175.4	0.0236046	175.4	0.0181636	175.4	0.0303518	175.4	0.033822	175.4	0.0188134	175.4	0.0121184	175.4	0.0171362	175.4	0.0266689	175.4
	175.6	0.0132487	175.6	0.021116	175.6	0.0181868	175.6	0.027971	175.6	0.0184406	175.6	0.015117	175.6	0.0104471	175.6	0.0200546	175.6	0.018426	175.6	0.0146811	175.6	0.013622	175.6	0.00885488	82.8	0.0611501	82.8	0.0416819	82.8	0.0310729	175.6	0.0209577	175.6	0.0234994	175.6	0.0178955	175.6	0.030172	175.6	0.033803	175.6	0.0187774	175.6	0.0122057	175.6	0.0170539	175.6	0.0265941	175.6
	175.8	0.0131096	175.8	0.0212228	175.8	0.0181406	175.8	0.0280268	175.8	0.0185588	175.8	0.0150543	175.8	0.0102971	175.8	0.0203819	175.8	0.0183712	175.8	0.0147242	175.8	0.013592	175.8	0.00883724	82.9	0.0610624	82.9	0.0419672	82.9	0.0310335	175.8	0.0209063	175.8	0.0235938	175.8	0.0179771	175.8	0.0301057	175.8	0.0337045	175.8	0.018631	175.8	0.0122104	175.8	0.0171623	175.8	0.0265597	175.8
	176	0.013422	176	0.0211534	176	0.0182925	176	0.0279625	176	0.0183618	176	0.0151883	176	0.0102253	176	0.0204767	176	0.018679	176	0.0147125	176	0.0137138	176	0.00887647	83	0.0608764	83	0.0414832	83	0.0307445	176	0.0207073	176	0.0235644	176	0.0180165	176	0.030325	176	0.0340294	176	0.018721	176	0.0121384	176	0.0171681	176	0.0264789	176
	176.2	0.0132692	176.2	0.0210599	176.2	0.0182106	176.2	0.0277033	176.2	0.018256	176.2	0.0153679	176.2	0.0101429	176.2	0.0201846	176.2	0.0186199	176.2	0.014687	176.2	0.0137362	176.2	0.00892846	83.1	0.0606456	83.1	0.0415482	83.1	0.03075	176.2	0.0207827	176.2	0.0233959	176.2	0.0181053	176.2	0.0303234	176.2	0.0338358	176.2	0.0187666	176.2	0.0122989	176.2	0.0170741	176.2	0.0265761	176.2
	176.4	0.0132706	176.4	0.0210572	176.4	0.018087	176.4	0.0281575	176.4	0.018229	176.4	0.0154868	176.4	0.0101091	176.4	0.0201815	176.4	0.0187949	176.4	0.0143554	176.4	0.0135208	176.4	0.00890294	83.2	0.0605986	83.2	0.0415157	83.2	0.0309546	176.4	0.0210396	176.4	0.0235365	176.4	0.017961	176.4	0.0301247	176.4	0.0337875	176.4	0.0186778	176.4	0.0122965	176.4	0.0169079	176.4	0.0264969	176.4
	176.6	0.0133811	176.6	0.0211481	176.6	0.0180527	176.6	0.0281232	176.6	0.0183846	176.6	0.0154047	176.6	0.010145	176.6	0.0202381	176.6	0.0186157	176.6	0.014481	176.6	0.0136295	176.6	0.00900692	83.3	0.0607888	83.3	0.0413477	83.3	0.0310354	176.6	0.0209239	176.6	0.0234639	176.6	0.0178299	176.6	0.030131	176.6	0.0336873	176.6	0.018709	176.6	0.0122481	176.6	0.0171391	176.6	0.0265492	176.6
	176.8	0.0133101	176.8	0.0211187	176.8	0.0181868	176.8	0.0279518	176.8	0.0180175	176.8	0.015409	176.8	0.0100964	176.8	0.02031	176.8	0.0183586	176.8	0.0143534	176.8	0.0137044	176.8	0.00916685	83.4	0.0608251	83.4	0.041736	83.4	0.0307539	176.8	0.0210187	176.8	0.0233603	176.8	0.0181258	176.8	0.0300789	176.8	0.0336199	176.8	0.0187306	176.8	0.0122269	176.8	0.0171608	176.8	0.0263578	176.8
	177	0.0132774	177	0.0211921	177	0.0180885	177	0.0281575	177	0.0182954	177	0.0153765	177	0.00990626	177	0.0200531	177	0.0184787	177	0.0142102	177	0.0135845	177	0.00915705	83.5	0.0609021	83.5	0.0414507	83.5	0.0307782	177	0.0206574	177	0.0233665	177	0.0178372	177	0.0303203	177	0.0334955	177	0.0187558	177	0.0121455	177	0.0172736	177	0.0264699	177
	177.2	0.0133087	177.2	0.02112	177.2	0.0183401	177.2	0.0278318	177.2	0.0184447	177.2	0.0152706	177.2	0.0101556	177.2	0.0199063	177.2	0.0186706	177.2	0.0140807	177.2	0.0136595	177.2	0.0090236	83.6	0.0608294	83.6	0.0416457	83.6	0.0304329	177.2	0.0206012	177.2	0.0234778	177.2	0.0178095	177.2	0.030101	177.2	0.0338842	177.2	0.0186826	177.2	0.0122175	177.2	0.0171391	177.2	0.0264984	177.2
	177.4	0.0131669	177.4	0.0213484	177.4	0.0179663	177.4	0.0281189	177.4	0.0184842	177.4	0.0154651	177.4	0.0102464	177.4	0.0199843	177.4	0.0187126	177.4	0.0144751	177.4	0.0135358	177.4	0.00905499	83.7	0.0607739	83.7	0.0416494	83.7	0.030797	177.4	0.0207538	177.4	0.0233108	177.4	0.0180573	177.4	0.0301814	177.4	0.0335611	177.4	0.0187126	177.4	0.0121007	177.4	0.0170553	177.4	0.026301	177.4
	177.6	0.0135038	177.6	0.0211747	177.6	0.0180512	177.6	0.0278019	177.6	0.0184717	177.6	0.0150997	177.6	0.0100626	177.6	0.020099	177.6	0.0184302	177.6	0.0144025	177.6	0.0137662	177.6	0.00908246	83.8	0.060947	83.8	0.0415085	83.8	0.0306543	177.6	0.0208983	177.6	0.0234252	177.6	0.0179275	177.6	0.0301293	177.6	0.0335611	177.6	0.0187714	177.6	0.01228	177.6	0.016999	177.6	0.0264565	177.6
	177.8	0.0134315	177.8	0.0210933	177.8	0.0181004	177.8	0.0278275	177.8	0.0181938	177.8	0.015264	177.8	0.00975205	177.8	0.0199873	177.8	0.0183417	177.8	0.0141494	177.8	0.0138468	177.8	0.00910602	83.9	0.0610368	83.9	0.0412466	83.9	0.0305286	177.8	0.0207666	177.8	0.0231268	177.8	0.0179742	177.8	0.0302146	177.8	0.0337305	177.8	0.0187906	177.8	0.0121231	177.8	0.0171652	177.8	0.0262247	177.8
	178	0.0132501	178	0.0209877	178	0.0179812	178	0.0279047	178	0.0182373	178	0.0151364	178	0.0101471	178	0.0201494	178	0.0189888	178	0.014065	178	0.014006	178	0.00908151	84	0.0607782	84	0.0411599	84	0.0306112	178	0.0209544	178	0.0234361	178	0.0178751	178	0.0300836	178	0.033454	178	0.0188543	178	0.0122092	178	0.0172316	178	0.0261335	178
	178.2	0.0133987	178.2	0.0210438	178.2	0.0180781	178.2	0.028031	178.2	0.0181834	178.2	0.0152467	178.2	0.0101513	178.2	0.0201142	178.2	0.0185821	178.2	0.0139512	178.2	0.014064	178.2	0.00903344	84.1	0.0609341	84.1	0.0412249	84.1	0.0305324	178.2	0.0207923	178.2	0.023266	178.2	0.0178853	178.2	0.0300552	178.2	0.0333883	178.2	0.0188243	178.2	0.0121655	178.2	0.0171218	178.2	0.0262531	178.2
	178.4	0.0132801	178.4	0.0211039	178.4	0.0181868	178.4	0.0278725	178.4	0.0183286	178.4	0.0150823	178.4	0.00982176	178.4	0.0203636	178.4	0.018641	178.4	0.0140866	178.4	0.0138561	178.4	0.00898828	84.2	0.0604105	84.2	0.0413875	84.2	0.0305774	178.4	0.020773	178.4	0.0234423	178.4	0.0178518	178.4	0.030194	178.4	0.0335352	178.4	0.0186861	178.4	0.0122352	178.4	0.0170423	178.4	0.0263204	178.4
	178.6	0.0132132	178.6	0.0208435	178.6	0.0182493	178.6	0.0278062	178.6	0.0186479	178.6	0.0152381	178.6	0.0101387	178.6	0.0201372	178.6	0.0185082	178.6	0.0142259	178.6	0.0137325	178.6	0.00905991	84.3	0.0605046	84.3	0.0414561	84.3	0.0305023	178.6	0.0207216	178.6	0.0233541	178.6	0.0179261	178.6	0.0299353	178.6	0.0335957	178.6	0.0187426	178.6	0.0121172	178.6	0.0169021	178.6	0.0265313	178.6
	178.8	0.0131165	178.8	0.0209196	178.8	0.0180482	178.8	0.0275576	178.8	0.0183224	178.8	0.015078	178.8	0.00995486	178.8	0.0200164	178.8	0.0185504	178.8	0.0141984	178.8	0.0140191	178.8	0.00913842	84.4	0.060466	84.4	0.0412449	84.4	0.0304629	178.8	0.0206815	178.8	0.023283	178.8	0.0179334	178.8	0.0300537	178.8	0.033181	178.8	0.018667	178.8	0.0122741	178.8	0.0169324	178.8	0.0264072	178.8
	179	0.0131778	179	0.0208288	179	0.0180081	179	0.0278296	179	0.018144	179	0.0150455	179	0.0102506	179	0.0201341	179	0.0183523	179	0.0142651	179	0.0135976	179	0.00913646	84.5	0.0605237	84.5	0.0411093	84.5	0.0303353	179	0.0203893	179	0.0230681	179	0.0180558	179	0.0301625	179	0.0333019	179	0.0187642	179	0.0122694	179	0.0169931	179	0.0263428	179
	179.2	0.0133565	179.2	0.0207392	179.2	0.0181198	179.2	0.027654	179.2	0.0187497	179.2	0.0150997	179.2	0.00993585	179.2	0.0201051	179.2	0.0182785	179.2	0.0143338	179.2	0.0138879	179.2	0.00916097	84.6	0.0602566	84.6	0.0411275	84.6	0.0304254	179.2	0.020651	179.2	0.0232304	179.2	0.017948	179.2	0.0300268	179.2	0.0333866	179.2	0.0186225	179.2	0.0122493	179.2	0.0171189	179.2	0.0265791	179.2
	179.4	0.0130919	179.4	0.0208274	179.4	0.0180453	179.4	0.0275619	179.4	0.0186563	179.4	0.0151191	179.4	0.0100647	179.4	0.0199002	179.4	0.0184534	179.4	0.0141965	179.4	0.013725	179.4	0.00909035	84.7	0.0609726	84.7	0.0412069	84.7	0.0306787	179.4	0.020521	179.4	0.0233093	179.4	0.0176886	179.4	0.0299921	179.4	0.0332156	179.4	0.018739	179.4	0.0121408	179.4	0.0171333	179.4	0.0263728	179.4
	179.6	0.0132187	179.6	0.0208996	179.6	0.0180244	179.6	0.0276776	179.6	0.0186853	179.6	0.0151451	179.6	0.0101915	179.6	0.0198543	179.6	0.0182574	179.6	0.0142632	179.6	0.0137437	179.6	0.00912662	84.8	0.0601326	84.8	0.0411545	84.8	0.0304873	179.6	0.0205724	179.6	0.0231949	179.6	0.0177818	179.6	0.0297602	179.6	0.0330237	179.6	0.0186826	179.6	0.0122505	179.6	0.016944	179.6	0.026268	179.6
	179.8	0.013096	179.8	0.0208354	179.8	0.0179395	179.8	0.0274376	179.8	0.018086	179.8	0.014812	179.8	0.0100161	179.8	0.0198803	179.8	0.0183079	179.8	0.0139374	179.8	0.0137718	179.8	0.00913937	84.9	0.0604511	84.9	0.0410661	84.9	0.0303071	179.8	0.0204856	179.8	0.0232041	179.8	0.0178343	179.8	0.0300474	179.8	0.0331844	179.8	0.0186633	179.8	0.0121986	179.8	0.0169787	179.8	0.026153	179.8
	180	0.0129691	180	0.0208461	180	0.0180929	180	0.0276925	180	0.018202	180	0.0147212	180	0.0100901	180	0.020232	180	0.0183207	180	0.0141965	180	0.0136782	180	0.00910703	85	0.0603891	85	0.0411238	85	0.0303053	180	0.0204519	180	0.023099	180	0.0178095	180	0.0299148	180	0.033276	180	0.0185673	180	0.0121785	180	0.0170351	180	0.0261828	180
	180.2	0.0129964	180.2	0.0208368	180.2	0.0179142	180.2	0.027594	180.2	0.0184447	180.2	0.0149851	180.2	0.0102189	180.2	0.0200653	180.2	0.0183733	180.2	0.0141867	180.2	0.0138374	180.2	0.00922471	85.1	0.0597393	85.1	0.0412159	85.1	0.0301814	180.2	0.0203941	180.2	0.0233123	180.2	0.0177483	180.2	0.0298959	180.2	0.0333606	180.2	0.0185013	180.2	0.0123296	180.2	0.0169512	180.2	0.0262935	180.2
	180.4	0.0130987	180.4	0.020802	180.4	0.0180632	180.4	0.0277183	180.4	0.0183909	180.4	0.0150737	180.4	0.0104598	180.4	0.0201693	180.4	0.0183712	180.4	0.0143141	180.4	0.0137232	180.4	0.0091129	85.2	0.0599167	85.2	0.0410515	85.2	0.0304798	180.4	0.0204198	180.4	0.0232165	180.4	0.0178955	180.4	0.0299701	180.4	0.0334436	180.4	0.0184449	180.4	0.0120782	180.4	0.01684	180.4	0.0262531	180.4
	180.6	0.0130769	180.6	0.0207366	180.6	0.0178904	180.6	0.0276561	180.6	0.0180133	180.6	0.0152273	180.6	0.0103964	180.6	0.020255	180.6	0.0181478	180.6	0.0144025	180.6	0.0138767	180.6	0.0091011	85.3	0.0602758	85.3	0.0414489	85.3	0.0301476	180.6	0.0203123	180.6	0.0231346	180.6	0.0179494	180.6	0.0299274	180.6	0.0332812	180.6	0.0185865	180.6	0.0120889	180.6	0.0168371	180.6	0.0261604	180.6
	180.8	0.0129309	180.8	0.0207953	180.8	0.0179545	180.8	0.0273411	180.8	0.0183639	180.8	0.014667	180.8	0.0103985	180.8	0.0201234	180.8	0.0182891	180.8	0.0141004	180.8	0.0136332	180.8	0.00907955	85.4	0.0601882	85.4	0.0412972	85.4	0.0301551	180.8	0.0204777	180.8	0.0232181	180.8	0.0177906	180.8	0.0297996	180.8	0.0332484	180.8	0.0185133	180.8	0.0120476	180.8	0.0169108	180.8	0.0260512	180.8
	181	0.0129636	181	0.0208528	181	0.0178636	181	0.027564	181	0.0179263	181	0.0151213	181	0.0103288	181	0.0199827	181	0.018466	181	0.0142318	181	0.0137269	181	0.00899125	85.5	0.0597222	85.5	0.0411057	85.5	0.0303053	181	0.0203684	181	0.0231237	181	0.0177119	181	0.0297887	181	0.0332449	181	0.018374	181	0.0118446	181	0.0168602	181	0.0259779	181
	181.2	0.0132078	181.2	0.0209156	181.2	0.0179604	181.2	0.0275962	181.2	0.0183867	181.2	0.0150391	181.2	0.0100774	181.2	0.0199628	181.2	0.0182279	181.2	0.0141768	181.2	0.0135864	181.2	0.00897357	85.6	0.0598718	85.6	0.0411491	85.6	0.030202	181.2	0.0202962	181.2	0.0231315	181.2	0.0177687	181.2	0.0298233	181.2	0.0333227	181.2	0.0185157	181.2	0.0119791	181.2	0.0167315	181.2	0.0259435	181.2
	181.4	0.0130591	181.4	0.0206725	181.4	0.017874	181.4	0.0274569	181.4	0.0182934	181.4	0.0148596	181.4	0.0100457	181.4	0.0199384	181.4	0.0185377	181.4	0.0141023	181.4	0.0137006	181.4	0.00905599	85.7	0.0600386	85.7	0.0409469	85.7	0.03011	181.4	0.0202801	181.4	0.0229939	181.4	0.01776	181.4	0.0297492	181.4	0.0333019	181.4	0.0183453	181.4	0.0118163	181.4	0.0168573	181.4	0.0260049	181.4
	181.6	0.0128982	181.6	0.0205108	181.6	0.0180065	181.6	0.0276947	181.6	0.018144	181.6	0.015184	181.6	0.0099443	181.6	0.0200622	181.6	0.0184344	181.6	0.0142063	181.6	0.0137006	181.6	0.00900104	85.8	0.059859	85.8	0.041252	85.8	0.0303165	181.6	0.0202528	181.6	0.0230248	181.6	0.0177497	181.6	0.029653	181.6	0.0331015	181.6	0.0183992	181.6	0.0118965	181.6	0.0168255	181.6	0.026102	181.6
	181.8	0.0129623	181.8	0.0205909	181.8	0.0181868	181.8	0.0272083	181.8	0.0182497	181.8	0.0151451	181.8	0.00982176	181.8	0.0200439	181.8	0.0183333	181.8	0.0137943	181.8	0.0136613	181.8	0.00900104	85.9	0.0599402	85.9	0.041281	85.9	0.030202	181.8	0.0203235	181.8	0.0231779	181.8	0.0179086	181.8	0.0297791	181.8	0.0334005	181.8	0.0184605	181.8	0.0120228	181.8	0.0170539	181.8	0.0261095	181.8
	182	0.0128191	182	0.0206844	182	0.0180244	182	0.0276047	182	0.0182	182	0.0152856	182	0.00998233	182	0.0199705	182	0.0181141	182	0.0140296	182	0.0137849	182	0.00901481	86	0.0601539	86	0.0410479	86	0.0302602	182	0.0205739	182	0.0231809	182	0.0178023	182	0.0296214	182	0.0330306	182	0.0184473	182	0.0118588	182	0.0171203	182	0.0260827	182
	182.2	0.0129855	182.2	0.02079	182.2	0.0179857	182.2	0.0274054	182.2	0.0183742	182.2	0.0152683	182.2	0.0101154	182.2	0.0199276	182.2	0.018386	182.2	0.0139257	182.2	0.013592	182.2	0.00901285	86.1	0.0600258	86.1	0.0410354	86.1	0.0303766	182.2	0.0204873	182.2	0.0229923	182.2	0.0176711	182.2	0.0292428	182.2	0.0331066	182.2	0.0185602	182.2	0.0120369	182.2	0.0168775	182.2	0.0261679	182.2
	182.4	0.0131246	182.4	0.0205429	182.4	0.0182434	182.4	0.027324	182.4	0.0184261	182.4	0.0147709	182.4	0.0101365	182.4	0.019741	182.4	0.0186157	182.4	0.0138884	182.4	0.0137625	182.4	0.00896478	86.2	0.0598334	86.2	0.0408583	86.2	0.0299148	182.4	0.020492	182.4	0.0229274	182.4	0.0175939	182.4	0.0293138	182.4	0.0332052	182.4	0.0185253	182.4	0.0118705	182.4	0.0167865	182.4	0.0259989	182.4
	182.6	0.0130523	182.6	0.020607	182.6	0.0179976	182.6	0.0270219	182.6	0.0181212	182.6	0.0150607	182.6	0.0100626	182.6	0.019764	182.6	0.0182869	182.6	0.0139473	182.6	0.0139872	182.6	0.00894906	86.3	0.059641	86.3	0.0409161	86.3	0.0299243	182.6	0.0203042	182.6	0.0229892	182.6	0.0176536	182.6	0.0292412	182.6	0.0329822	182.6	0.0185661	182.6	0.0117797	182.6	0.0169888	182.6	0.0259735	182.6
	182.8	0.0131082	182.8	0.0204507	182.8	0.0178591	182.8	0.0271977	182.8	0.0179677	182.8	0.0150153	182.8	0.0100753	182.8	0.0198558	182.8	0.0184155	182.8	0.0138786	182.8	0.013946	182.8	0.00887939	86.4	0.0599402	86.4	0.0409323	86.4	0.0302677	182.8	0.0204263	182.8	0.0231036	182.8	0.0176346	182.8	0.0293343	182.8	0.0328734	182.8	0.0185433	182.8	0.011749	182.8	0.0169137	182.8	0.0260677	182.8
	183	0.0129446	183	0.0202209	183	0.017807	183	0.0273626	183	0.0180092	183	0.0149937	183	0.00999289	183	0.0198344	183	0.0187	183	0.0139041	183	0.0139366	183	0.00904228	86.5	0.0598526	86.5	0.0408366	86.5	0.0298585	183	0.0203909	183	0.022915	183	0.0175225	183	0.0294573	183	0.0329166	183	0.0185097	183	0.0118894	183	0.0170033	183	0.0258299	183
	183.2	0.0129732	183.2	0.0203144	183.2	0.0180676	183.2	0.0274633	183.2	0.0182892	183.2	0.0152402	183.2	0.0101387	183.2	0.0197962	183.2	0.0183628	183.2	0.0141455	183.2	0.0137718	183.2	0.00896674	86.6	0.0599466	86.6	0.04088	86.6	0.0297741	183.2	0.0201565	183.2	0.0229428	183.2	0.0176143	183.2	0.029287	183.2	0.0326608	183.2	0.0183764	183.2	0.0118729	183.2	0.0168848	183.2	0.0259062	183.2
	183.4	0.0132255	183.4	0.0204453	183.4	0.0179723	183.4	0.0275769	183.4	0.0183245	183.4	0.0149158	183.4	0.010314	183.4	0.0196906	183.4	0.018249	183.4	0.013961	183.4	0.0139722	183.4	0.00896081	86.7	0.0596367	86.7	0.040721	86.7	0.030035	183.4	0.0201694	183.4	0.0229196	183.4	0.017403	183.4	0.0294573	183.4	0.0326124	183.4	0.0185602	183.4	0.0117549	183.4	0.0169382	183.4	0.0257028	183.4
	183.6	0.013025	183.6	0.0204013	183.6	0.0179395	183.6	0.0275832	183.6	0.0182166	183.6	0.0150391	183.6	0.0100436	183.6	0.0197518	183.6	0.018152	183.6	0.0143397	183.6	0.01368	183.6	0.00912857	86.8	0.0595512	86.8	0.0406777	86.8	0.0301551	183.6	0.0200281	183.6	0.0228995	183.6	0.0175049	183.6	0.0294731	183.6	0.0326971	183.6	0.0183393	183.6	0.0117608	183.6	0.0166507	183.6	0.0258508	183.6
	183.8	0.0128436	183.8	0.0204574	183.8	0.0178279	183.8	0.0273433	183.8	0.0182705	183.8	0.0151235	183.8	0.00987458	183.8	0.0199644	183.8	0.0181626	183.8	0.0142553	183.8	0.0137287	183.8	0.00905403	86.9	0.0593247	86.9	0.0408005	86.9	0.0299861	183.8	0.020248	183.8	0.0229413	183.8	0.0175181	183.8	0.0295078	183.8	0.0325934	183.8	0.0184317	183.8	0.0117962	183.8	0.016616	183.8	0.0258748	183.8
	184	0.0130032	184	0.0204052	184	0.0177132	184	0.0272748	184	0.0183182	184	0.0150823	184	0.0101577	184	0.019816	184	0.0177916	184	0.0141043	184	0.0138486	184	0.00902264	87	0.0595149	87	0.0407138	87	0.0296933	184	0.0200714	184	0.0227295	184	0.0176448	184	0.0292586	184	0.0326608	184	0.018296	184	0.0118234	184	0.0166203	184	0.0261544	184
	184.2	0.0131	184.2	0.0204881	184.2	0.0178323	184.2	0.0271698	184.2	0.0179657	184.2	0.0151948	184.2	0.0101809	184.2	0.0199873	184.2	0.0182385	184.2	0.0137334	184.2	0.0135752	184.2	0.00912174	87.1	0.059346	87.1	0.0408475	87.1	0.0298792	184.2	0.020004	184.2	0.0228779	184.2	0.0174933	184.2	0.029451	184.2	0.0324396	184.2	0.0183369	184.2	0.0117089	184.2	0.0169065	184.2	0.0260049	184.2
	184.4	0.01289	184.4	0.0204213	184.4	0.0177265	184.4	0.0270563	184.4	0.017949	184.4	0.0149309	184.4	0.00995697	184.4	0.0198328	184.4	0.0183207	184.4	0.0140611	184.4	0.0134927	184.4	0.00909231	87.2	0.0595704	87.2	0.0405766	87.2	0.0296314	184.4	0.0200794	184.4	0.0230867	184.4	0.017658	184.4	0.0294936	184.4	0.0326989	184.4	0.0183464	184.4	0.0118777	184.4	0.016801	184.4	0.0258822	184.4
	184.6	0.0129773	184.6	0.0204013	184.6	0.0179321	184.6	0.0270176	184.6	0.0180112	184.6	0.0150088	184.6	0.0100182	184.6	0.0199185	184.6	0.018133	184.6	0.0141533	184.6	0.0135733	184.6	0.00907759	87.3	0.0597479	87.3	0.0408728	87.3	0.0296577	184.6	0.0200087	184.6	0.023031	184.6	0.0177425	184.6	0.0295725	184.6	0.0328803	184.6	0.0182708	184.6	0.0118588	184.6	0.0167561	184.6	0.0259884	184.6
	184.8	0.0130059	184.8	0.0206725	184.8	0.0179604	184.8	0.0270026	184.8	0.0180237	184.8	0.0149114	184.8	0.00962529	184.8	0.0198588	184.8	0.0180109	184.8	0.014065	184.8	0.0134103	184.8	0.00910507	87.4	0.0594102	87.4	0.0411238	87.4	0.0295507	184.8	0.0200778	184.8	0.0228609	184.8	0.0176901	184.8	0.0295425	184.8	0.0325848	184.8	0.0182828	184.8	0.0118729	184.8	0.0167056	184.8	0.0258583	184.8
	185	0.0129186	185	0.0207392	185	0.0178681	185	0.0269705	185	0.0181834	185	0.0150131	185	0.0100626	185	0.0197243	185	0.0183481	185	0.0137196	185	0.0133747	185	0.00899617	87.5	0.059517	87.5	0.0408475	87.5	0.0296145	185	0.0197712	185	0.0227851	185	0.0175399	185	0.0294037	185	0.0326729	185	0.0184245	185	0.0120228	185	0.0167764	185	0.0257342	185
	185.2	0.0129787	185.2	0.0206431	185.2	0.0177459	185.2	0.0268848	185.2	0.0179034	185.2	0.0149461	185.2	0.00997387	185.2	0.0199231	185.2	0.0182785	185.2	0.0140689	185.2	0.0132492	185.2	0.00897949	87.6	0.0591642	87.6	0.0405585	87.6	0.0295751	185.2	0.0201228	185.2	0.0228253	185.2	0.0175414	185.2	0.0293989	185.2	0.0328423	185.2	0.0182912	185.2	0.011952	185.2	0.0168255	185.2	0.0258972	185.2
	185.4	0.0128722	185.4	0.0205175	185.4	0.0178309	185.4	0.0272534	185.4	0.0183182	185.4	0.0148682	185.4	0.0100668	185.4	0.0198619	185.4	0.0184618	185.4	0.0141886	185.4	0.0134871	185.4	0.00902068	87.7	0.0596004	87.7	0.0407626	87.7	0.0295958	185.4	0.0199815	185.4	0.0227264	185.4	0.0174831	185.4	0.0293611	185.4	0.032882	185.4	0.018188	185.4	0.0118281	185.4	0.0168169	185.4	0.0258852	185.4
	185.6	0.0127617	185.6	0.0206818	185.6	0.0179038	185.6	0.027144	185.6	0.0181067	185.6	0.0147968	185.6	0.0101936	185.6	0.0197763	185.6	0.0179813	185.6	0.0144339	185.6	0.0136088	185.6	0.00901968	87.8	0.059393	87.8	0.0406091	87.8	0.0296614	185.6	0.0199333	185.6	0.0227202	185.6	0.0176201	185.6	0.0291671	185.6	0.0329114	185.6	0.0183008	185.6	0.0118882	185.6	0.0168342	185.6	0.0257611	185.6
	185.8	0.0128204	185.8	0.0204707	185.8	0.0178472	185.8	0.0272512	185.8	0.0180382	185.8	0.014706	185.8	0.0101154	185.8	0.0196432	185.8	0.0184282	185.8	0.0144555	185.8	0.0134328	185.8	0.00900401	87.9	0.0591685	87.9	0.0407084	87.9	0.0297346	185.8	0.0199558	185.8	0.0227047	185.8	0.017403	185.8	0.029216	185.8	0.0326228	185.8	0.0183681	185.8	0.0118328	185.8	0.016707	185.8	0.0258613	185.8
	186	0.0127782	186	0.0205589	186	0.0178487	186	0.0273176	186	0.017752	186	0.0147212	186	0.010088	186	0.0197778	186	0.0179897	186	0.0142122	186	0.0136014	186	0.00907759	88	0.0589868	88	0.0406994	88	0.0300162	186	0.0198563	186	0.0224002	186	0.0175239	186	0.0293958	186	0.0325865	186	0.018302	186	0.0119767	186	0.0167142	186	0.0258598	186
	186.2	0.0129623	186.2	0.0203919	186.2	0.0179648	186.2	0.0272255	186.2	0.0181648	186.2	0.0147795	186.2	0.00998867	186.2	0.0197426	186.2	0.0179539	186.2	0.0142887	186.2	0.0136837	186.2	0.00906383	88.1	0.0591023	88.1	0.0405025	88.1	0.029789	186.2	0.0198852	186.2	0.0226583	186.2	0.0173913	186.2	0.0292065	186.2	0.0325952	186.2	0.018266	186.2	0.0118493	186.2	0.0166795	186.2	0.0259286	186.2
	186.4	0.0128504	186.4	0.0204266	186.4	0.0175479	186.4	0.027204	186.4	0.0180133	186.4	0.0148076	186.4	0.0101302	186.4	0.0195162	186.4	0.0178612	186.4	0.0141965	186.4	0.0135564	186.4	0.00891962	88.2	0.0591814	88.2	0.0405134	88.2	0.0296803	186.4	0.0199799	186.4	0.0226429	186.4	0.0172543	186.4	0.0291986	186.4	0.0326038	186.4	0.0182228	186.4	0.0117974	186.4	0.0166766	186.4	0.0257611	186.4
	186.6	0.0127059	186.6	0.020448	186.6	0.0178845	186.6	0.0271891	186.6	0.0178371	186.6	0.0149093	186.6	0.0101281	186.6	0.0196646	186.6	0.0176925	186.6	0.0142043	186.6	0.0136707	186.6	0.00886959	88.3	0.0590873	88.3	0.0406145	88.3	0.0293724	186.6	0.0198065	186.6	0.0227728	186.6	0.0175239	186.6	0.0290677	186.6	0.0325157	186.6	0.0180788	186.6	0.0119119	186.6	0.0165264	186.6	0.0258149	186.6
	186.8	0.0127263	186.8	0.0203572	186.8	0.0177846	186.8	0.0269747	186.8	0.0177002	186.8	0.0148898	186.8	0.0100246	186.8	0.0196784	186.8	0.0179939	186.8	0.0141552	186.8	0.0133822	186.8	0.00884116	88.4	0.0589484	88.4	0.0404899	88.4	0.0297947	186.8	0.0198209	186.8	0.0226197	186.8	0.0174438	186.8	0.0290583	186.8	0.0324656	186.8	0.0179983	186.8	0.0117702	186.8	0.016655	186.8	0.0259046	186.8
	187	0.0127849	187	0.0202209	187	0.0176134	187	0.0268313	187	0.0179221	187	0.014879	187	0.0100225	187	0.0195545	187	0.0178021	187	0.0141416	187	0.0136894	187	0.009057	88.5	0.0592348	88.5	0.0405314	88.5	0.0297159	187	0.0198017	187	0.0226784	187	0.0174933	187	0.0288358	187	0.0323533	187	0.01829	187	0.0118635	187	0.0165827	187	0.0256968	187
	187.2	0.0128668	187.2	0.0203892	187.2	0.0176909	187.2	0.0268548	187.2	0.0180154	187.2	0.0148206	187.2	0.00974993	187.2	0.0195759	187.2	0.0180339	187.2	0.0140041	187.2	0.0132998	187.2	0.0089471	88.6	0.0590382	88.6	0.0405278	88.6	0.0298849	187.2	0.0196556	187.2	0.0226414	187.2	0.0173898	187.2	0.0291166	187.2	0.0323896	187.2	0.0183104	187.2	0.0118021	187.2	0.0166348	187.2	0.0255039	187.2
	187.4	0.0128273	187.4	0.0204841	187.4	0.0177236	187.4	0.026602	187.4	0.0176669	187.4	0.0146779	187.4	0.0100732	187.4	0.0196478	187.4	0.0182195	187.4	0.0138688	187.4	0.0135564	187.4	0.00896377	88.7	0.0587796	88.7	0.0405495	88.7	0.0297102	187.4	0.019768	187.4	0.0226661	187.4	0.0173316	187.4	0.0292617	187.4	0.0323463	187.4	0.0183069	187.4	0.0118564	187.4	0.0165437	187.4	0.0258419	187.4
	187.6	0.0127236	187.6	0.0201661	187.6	0.0177385	187.6	0.026842	187.6	0.0179283	187.6	0.014892	187.6	0.00998444	187.6	0.0195071	187.6	0.0180677	187.6	0.0137883	187.6	0.0136819	187.6	0.00896282	88.8	0.0592263	88.8	0.0407265	88.8	0.0296014	187.6	0.0196202	187.6	0.022663	187.6	0.0173112	187.6	0.0290298	187.6	0.0324311	187.6	0.0182865	187.6	0.011847	187.6	0.0165567	187.6	0.0258344	187.6
	187.8	0.0127481	187.8	0.0201915	187.8	0.017874	187.8	0.026932	187.8	0.017891	187.8	0.0149007	187.8	0.0100774	187.8	0.0196569	187.8	0.0183249	187.8	0.0137118	187.8	0.0136538	187.8	0.00884508	88.9	0.0587838	88.9	0.0404051	88.9	0.0296089	187.8	0.0196186	187.8	0.0226027	187.8	0.0174583	187.8	0.0291024	187.8	0.0323049	187.8	0.0181748	187.8	0.0117467	187.8	0.0167778	187.8	0.0258269	187.8
	188	0.0126963	188	0.0201888	188	0.0175374	188	0.0268398	188	0.0179698	188	0.0145805	188	0.00987246	188	0.0196815	188	0.0183101	188	0.0138962	188	0.0134534	188	0.0090462	89	0.0588608	89	0.0404267	89	0.0294231	188	0.0196668	188	0.0225131	188	0.0173695	188	0.0287064	188	0.0323567	188	0.0180595	188	0.0117809	188	0.0166507	188	0.0256729	188
	188.2	0.0126909	188.2	0.0201835	188.2	0.0176328	188.2	0.0268677	188.2	0.0179304	188.2	0.014693	188.2	0.0098281	188.2	0.0196279	188.2	0.0181836	188.2	0.0140827	188.2	0.0134103	188.2	0.00901772	89.1	0.0589184	89.1	0.0407626	89.1	0.0295864	188.2	0.0197759	188.2	0.0225223	188.2	0.0173548	188.2	0.0286181	188.2	0.0321615	188.2	0.0181328	188.2	0.0118163	188.2	0.0166087	188.2	0.0258897	188.2
	188.4	0.0126131	188.4	0.0201942	188.4	0.0178517	188.4	0.0270712	188.4	0.0178993	188.4	0.0147146	188.4	0.00983655	188.4	0.019715	188.4	0.0181099	188.4	0.0137667	188.4	0.0133785	188.4	0.00897161	89.2	0.0587796	89.2	0.0404158	89.2	0.0294156	188.4	0.0196844	188.4	0.022479	188.4	0.0171509	188.4	0.0287948	188.4	0.0323965	188.4	0.0180331	188.4	0.0118446	188.4	0.0165148	188.4	0.0256459	188.4
	188.6	0.0126936	188.6	0.0201354	188.6	0.0176819	188.6	0.0270176	188.6	0.018117	188.6	0.0146519	188.6	0.00978162	188.6	0.0196187	188.6	0.0177853	188.6	0.0141239	188.6	0.0134347	188.6	0.00900205	89.3	0.0589036	89.3	0.0404989	89.3	0.0294887	188.6	0.0197985	188.6	0.0222935	188.6	0.0172354	188.6	0.0289037	188.6	0.0322945	188.6	0.018308	188.6	0.0119036	188.6	0.0164541	188.6	0.0254919	188.6
	188.8	0.0127809	188.8	0.0202049	188.8	0.0176	188.8	0.0270369	188.8	0.0179241	188.8	0.0146779	188.8	0.00983866	188.8	0.0197518	188.8	0.0180277	188.8	0.0138452	188.8	0.0132998	188.8	0.00896081	89.4	0.0586535	89.4	0.0401359	89.4	0.0293743	188.8	0.0197117	188.8	0.022462	188.8	0.017486	188.8	0.0290188	188.8	0.0322081	188.8	0.0181184	188.8	0.0118151	188.8	0.0164627	188.8	0.0253962	188.8
	189	0.0127754	189	0.0201047	189	0.0176715	189	0.0267969	189	0.0179304	189	0.0145848	189	0.00976261	189	0.0195851	189	0.0179981	189	0.0138374	189	0.0134852	189	0.00886271	89.5	0.0587688	89.5	0.0405531	89.5	0.0293274	189	0.0195913	189	0.0223476	189	0.0173942	189	0.0289241	189	0.0321804	189	0.0182612	189	0.0119933	189	0.0165466	189	0.0254844	189
	189.2	0.0127713	189.2	0.0201634	189.2	0.0176074	189.2	0.0269041	189.2	0.0176835	189.2	0.014654	189.2	0.00983444	189.2	0.0194918	189.2	0.0181036	189.2	0.0141278	189.2	0.0134066	189.2	0.00890787	89.6	0.058662	89.6	0.0404068	89.6	0.0293085	189.2	0.0195143	189.2	0.0224357	189.2	0.0173665	189.2	0.0287664	189.2	0.0321062	189.2	0.0180836	189.2	0.0119213	189.2	0.0164049	189.2	0.0253109	189.2
	189.4	0.012714	189.4	0.0201087	189.4	0.0178979	189.4	0.0267648	189.4	0.0178474	189.4	0.0147319	189.4	0.0101302	189.4	0.0195637	189.4	0.0180403	189.4	0.0140611	189.4	0.0134871	189.4	0.00890787	89.7	0.0587047	89.7	0.0403472	89.7	0.0293968	189.4	0.0196234	189.4	0.0223074	189.4	0.0174074	189.4	0.0284934	189.4	0.0320163	189.4	0.0180571	189.4	0.0117396	189.4	0.0165567	189.4	0.0254276	189.4
	189.6	0.0127059	189.6	0.0201528	189.6	0.0177385	189.6	0.0272898	189.6	0.0181128	189.6	0.0148444	189.6	0.0100478	189.6	0.0194872	189.6	0.0178464	189.6	0.0141513	189.6	0.0136351	189.6	0.00889019	89.8	0.058476	89.8	0.0401215	89.8	0.0292016	189.6	0.0194484	189.6	0.0224156	189.6	0.0173942	189.6	0.0286607	189.6	0.0321632	189.6	0.0179959	189.6	0.0118033	189.6	0.0164743	189.6	0.0252213	189.6
	189.8	0.0126554	189.8	0.0202236	189.8	0.0176387	189.8	0.0271012	189.8	0.0179054	189.8	0.0146238	189.8	0.00992739	189.8	0.0192823	189.8	0.0180467	189.8	0.0139374	189.8	0.0133785	189.8	0.00874402	89.9	0.0582409	89.9	0.0399264	89.9	0.0294249	189.8	0.0193393	189.8	0.0222688	189.8	0.0172237	189.8	0.0286228	189.8	0.0321615	189.8	0.0180619	189.8	0.0119131	189.8	0.0164527	189.8	0.0254755	189.8
	190	0.0126963	190	0.020265	190	0.0178472	190	0.0268055	190	0.0181938	190	0.0145113	190	0.00980909	190	0.0192027	190	0.0181436	190	0.0141219	190	0.0134215	190	0.00876853	90	0.0582516	90	0.0400258	90	0.0293311	190	0.0192783	190	0.0224852	190	0.0173884	190	0.0286402	190	0.032101	190	0.0179479	190	0.0116723	190	0.0165654	190	0.0253379	190
	190.2	0.0125654	190.2	0.0199617	190.2	0.0177102	190.2	0.0268162	190.2	0.0180693	190.2	0.0149656	190.2	0.00987458	190.2	0.0194566	190.2	0.0179476	190.2	0.0140728	190.2	0.0134628	190.2	0.00868616	90.1	0.0585979	90.1	0.0399733	90.1	0.0293912	190.2	0.019487	190.2	0.0223677	190.2	0.0174889	190.2	0.0287222	190.2	0.0320803	190.2	0.0179491	190.2	0.0117679	190.2	0.0164382	190.2	0.0254396	190.2
	190.4	0.0126172	190.4	0.0201541	190.4	0.0177146	190.4	0.0268205	190.4	0.0180175	190.4	0.0146476	190.4	0.00974993	190.4	0.0194459	190.4	0.0178464	190.4	0.0141867	190.4	0.013444	190.4	0.00877541	90.2	0.0586278	90.2	0.0399842	90.2	0.0293499	190.4	0.0194051	190.4	0.0222703	190.4	0.0171071	190.4	0.0285202	190.4	0.0319109	190.4	0.018146	190.4	0.0118234	190.4	0.0164888	190.4	0.025483	190.4
	190.6	0.0125135	190.6	0.0198816	190.6	0.0176283	190.6	0.0263406	190.6	0.0178371	190.6	0.0146951	190.6	0.0096781	190.6	0.0192287	190.6	0.0177305	190.6	0.0140807	190.6	0.0134159	190.6	0.00900104	90.3	0.0584268	90.3	0.0400618	90.3	0.0294963	190.6	0.0191947	190.6	0.0223167	190.6	0.0168594	190.6	0.0284682	190.6	0.0322738	190.6	0.0179815	190.6	0.0116558	190.6	0.0165668	190.6	0.0255308	190.6
	190.8	0.0126335	190.8	0.0201141	190.8	0.0176521	190.8	0.0263235	190.8	0.0178682	190.8	0.0145957	190.8	0.00992528	190.8	0.0193588	190.8	0.0179961	190.8	0.0140121	190.8	0.0133335	190.8	0.0089363	90.4	0.0586619	90.4	0.0399824	90.4	0.0291303	190.8	0.0194789	190.8	0.0222703	190.8	0.017078	190.8	0.0285929	190.8	0.0320768	190.8	0.0179011	190.8	0.0117348	190.8	0.0165668	190.8	0.0254276	190.8
	191	0.0125817	191	0.0200579	191	0.0177757	191	0.0265078	191	0.0177085	191	0.0147038	191	0.00968866	191	0.0194719	191	0.0178632	191	0.014114	191	0.0132923	191	0.00876657	90.5	0.0580464	90.5	0.0400546	90.5	0.0292504	191	0.0193553	191	0.0224435	191	0.0170839	191	0.0285124	191	0.0321994	191	0.0178963	191	0.0116405	191	0.0165423	191	0.0254066	191
	191.2	0.012373	191.2	0.0198028	191.2	0.0176417	191.2	0.0262527	191.2	0.0176878	191.2	0.0151213	191.2	0.00997176	191.2	0.019319	191.2	0.017876	191.2	0.0140493	191.2	0.013283	191.2	0.0088382	90.6	0.0582922	90.6	0.0399625	90.6	0.0293274	191.2	0.0194035	191.2	0.0223708	191.2	0.0170955	191.2	0.0287332	191.2	0.0318901	191.2	0.0178735	191.2	0.01167	191.2	0.0165668	191.2	0.0254291	191.2
	191.4	0.0124985	191.4	0.0197627	191.4	0.0174376	191.4	0.0262848	191.4	0.0179739	191.4	0.014905	191.4	0.00989782	191.4	0.0193526	191.4	0.0179665	191.4	0.0139159	191.4	0.0131387	191.4	0.00880093	90.7	0.0582153	90.7	0.0399246	90.7	0.0290645	191.4	0.0193103	191.4	0.0223569	191.4	0.0170183	191.4	0.0286433	191.4	0.0321062	191.4	0.0180031	191.4	0.0116192	191.4	0.016496	191.4	0.0252825	191.4
	191.6	0.0125517	191.6	0.0197854	191.6	0.0176149	191.6	0.0261841	191.6	0.0180092	191.6	0.0147298	191.6	0.00990838	191.6	0.0193985	191.6	0.0178632	191.6	0.0140709	191.6	0.0133504	191.6	0.00886176	90.8	0.0579054	90.8	0.0399481	90.8	0.0292429	191.6	0.0191241	191.6	0.0222688	191.6	0.0173286	191.6	0.0286039	191.6	0.0319126	191.6	0.0179095	191.6	0.0117313	191.6	0.0163327	191.6	0.0254949	191.6
	191.8	0.0123348	191.8	0.0199658	191.8	0.0176298	191.8	0.0263556	191.8	0.0179076	191.8	0.0145156	191.8	0.00977105	191.8	0.019397	191.8	0.0178401	191.8	0.0141494	191.8	0.0135339	191.8	0.00884603	90.9	0.0580976	90.9	0.0397693	90.9	0.0292598	191.8	0.0190888	191.8	0.0222904	191.8	0.0172164	191.8	0.0286228	191.8	0.0319852	191.8	0.018056	191.8	0.0118057	191.8	0.0164252	191.8	0.0255203	191.8
	192	0.0124413	192	0.0200713	192	0.0178115	192	0.0262442	192	0.0173973	192	0.0147233	192	0.00963796	192	0.0193328	192	0.0180023	192	0.014375	192	0.0134852	192	0.00882348	91	0.057839	91	0.0398379	91	0.0289857	192	0.0193167	192	0.0223692	192	0.017212	192	0.0286149	192	0.0318816	192	0.0181508	192	0.0115897	192	0.0165177	192	0.0255233	192
	192.2	0.0125244	192.2	0.0197894	192.2	0.0176193	192.2	0.0270134	192.2	0.017864	192.2	0.0147666	192.2	0.00956613	192.2	0.0192089	192.2	0.0178696	192.2	0.0139571	192.2	0.0132717	192.2	0.00886567	91.1	0.0577962	91.1	0.039623	91.1	0.0292691	192.2	0.0193457	192.2	0.0222641	192.2	0.0172951	192.2	0.0286528	192.2	0.0317726	192.2	0.0179683	192.2	0.0117113	192.2	0.0164902	192.2	0.0253648	192.2
	192.4	0.0124549	192.4	0.0196718	192.4	0.0177132	192.4	0.0265827	192.4	0.0177292	192.4	0.0144594	192.4	0.00987035	192.4	0.0193495	192.4	0.0180065	192.4	0.0141121	192.4	0.01312	192.4	0.00891374	91.2	0.0578967	91.2	0.0398758	91.2	0.0291809	192.4	0.0192589	192.4	0.0223167	192.4	0.0172805	192.4	0.0288105	192.4	0.0317416	192.4	0.0179551	192.4	0.0116617	192.4	0.0163746	192.4	0.0253828	192.4
	192.6	0.0125286	192.6	0.019752	192.6	0.0176521	192.6	0.026452	192.6	0.0175964	192.6	0.014414	192.6	0.00963796	192.6	0.0192746	192.6	0.0178232	192.6	0.0139493	192.6	0.0135396	192.6	0.00878521	91.3	0.0580058	91.3	0.039697	91.3	0.029196	192.6	0.0191787	192.6	0.0222811	192.6	0.0172689	192.6	0.0288231	192.6	0.0315912	192.6	0.0178579	192.6	0.0115756	192.6	0.0163573	192.6	0.0253738	192.6
	192.8	0.012433	192.8	0.0198375	192.8	0.0177057	192.8	0.0266727	192.8	0.017725	192.8	0.0144594	192.8	0.00967598	192.8	0.0192211	192.8	0.0175934	192.8	0.0140376	192.8	0.0131761	192.8	0.00869891	91.4	0.0579289	91.4	0.0398108	91.4	0.0292166	192.8	0.0193376	192.8	0.0220615	192.8	0.017231	192.8	0.0286134	192.8	0.031764	192.8	0.0178903	192.8	0.0115036	192.8	0.0162836	192.8	0.0252317	192.8
	193	0.0123035	193	0.0196785	193	0.0177981	193	0.0269127	193	0.0173973	193	0.014494	193	0.0100309	193	0.0190528	193	0.0178802	193	0.0138492	193	0.0130601	193	0.00877149	91.5	0.0582003	91.5	0.0397133	91.5	0.0289501	193	0.0193521	193	0.0220352	193	0.0170707	193	0.0287049	193	0.0315964	193	0.0178867	193	0.0116015	193	0.016311	193	0.0253364	193
	193.2	0.0125135	193.2	0.019597	193.2	0.0177385	193.2	0.0266984	193.2	0.0173579	193.2	0.0143318	193.2	0.0099781	193.2	0.019296	193.2	0.0180109	193.2	0.0138884	193.2	0.0133241	193.2	0.00885392	91.6	0.0576488	91.6	0.039818	91.6	0.0290139	193.2	0.0192911	193.2	0.0222594	193.2	0.0171479	193.2	0.0283783	193.2	0.0317605	193.2	0.0179803	193.2	0.0116582	193.2	0.0163124	193.2	0.0253214	193.2
	193.4	0.0123921	193.4	0.0199591	193.4	0.0177832	193.4	0.0268205	193.4	0.017109	193.4	0.0146109	193.4	0.00988303	193.4	0.0192226	193.4	0.0178485	193.4	0.0138884	193.4	0.0132867	193.4	0.00892063	91.7	0.057933	91.7	0.0402045	91.7	0.0291604	193.4	0.019328	193.4	0.0221435	193.4	0.0171814	193.4	0.0284257	193.4	0.031586	193.4	0.0179371	193.4	0.0117821	193.4	0.0163457	193.4	0.0252437	193.4
	193.6	0.0123662	193.6	0.0197466	193.6	0.0175762	193.6	0.0265485	193.6	0.0174513	193.6	0.0146	193.6	0.00970557	193.6	0.0192792	193.6	0.0178674	193.6	0.0139963	193.6	0.0132193	193.6	0.00887256	91.8	0.057948	91.8	0.0397675	91.8	0.0290458	193.6	0.0194115	193.6	0.0221961	193.6	0.0171932	193.6	0.0283972	193.6	0.0316966	193.6	0.0178507	193.6	0.0118481	193.6	0.0161607	193.6	0.0253334	193.6
	193.8	0.0123799	193.8	0.0198014	193.8	0.0176298	193.8	0.0264713	193.8	0.0175301	193.8	0.0149071	193.8	0.00958725	193.8	0.0193296	193.8	0.017878	193.8	0.0134057	193.8	0.0130544	193.8	0.00872438	91.9	0.0575868	91.9	0.0398451	91.9	0.0289501	193.8	0.0192574	193.8	0.0221419	193.8	0.0170533	193.8	0.02826	193.8	0.0317848	193.8	0.0177246	193.8	0.0116889	193.8	0.0161723	193.8	0.025293	193.8
	194	0.0121794	194	0.019752	194	0.0174629	194	0.0266641	194	0.0175674	194	0.0147709	194	0.0100013	194	0.0193541	194	0.0179476	194	0.0136784	194	0.0130863	194	0.00885784	92	0.057388	92	0.0397476	92	0.02889	194	0.0193184	194	0.022043	194	0.0171683	194	0.0282174	194	0.0317588	194	0.0178651	194	0.0117715	194	0.0161044	194	0.0252601	194
	194.2	0.0125067	194.2	0.0199203	194.2	0.0174511	194.2	0.0264349	194.2	0.0177768	194.2	0.0149395	194.2	0.00990415	194.2	0.019371	194.2	0.0177094	194.2	0.013757	194.2	0.0132792	194.2	0.00879013	92.1	0.0575654	92.1	0.0394875	92.1	0.0289276	194.2	0.019328	194.2	0.0221466	194.2	0.0171406	194.2	0.0281401	194.2	0.0316379	194.2	0.0176934	194.2	0.0115944	194.2	0.0162936	194.2	0.0250896	194.2
	194.4	0.0123716	194.4	0.0198255	194.4	0.0176045	194.4	0.0262163	194.4	0.0177831	194.4	0.0149374	194.4	0.0100161	194.4	0.019186	194.4	0.0177031	194.4	0.0137746	194.4	0.0131519	194.4	0.00876657	92.2	0.0572448	92.2	0.0396573	92.2	0.0288075	194.4	0.0194051	194.4	0.0220569	194.4	0.0169483	194.4	0.0280218	194.4	0.031707	194.4	0.0177282	194.4	0.0117184	194.4	0.0164064	194.4	0.0253184	194.4
	194.6	0.0121875	194.6	0.0197693	194.6	0.0177638	194.6	0.0261027	194.6	0.017586	194.6	0.0147795	194.6	0.00979007	194.6	0.0191186	194.6	0.0175598	194.6	0.0135333	194.6	0.0131443	194.6	0.00870966	92.3	0.057604	92.3	0.0396988	92.3	0.02889	194.6	0.0196411	194.6	0.0219626	194.6	0.0168827	194.6	0.0279508	194.6	0.0317122	194.6	0.0176394	194.6	0.0116369	194.6	0.0163226	194.6	0.0251614	194.6
	194.8	0.0122639	194.8	0.0197827	194.8	0.0177296	194.8	0.0261306	194.8	0.0178142	194.8	0.0142842	194.8	0.00978373	194.8	0.0191048	194.8	0.0176799	194.8	0.0138943	194.8	0.0132567	194.8	0.00883328	92.4	0.0576703	92.4	0.0397746	92.4	0.0291866	194.8	0.0194083	194.8	0.0218065	194.8	0.0169775	194.8	0.0283957	194.8	0.0316223	194.8	0.0176586	194.8	0.0116181	194.8	0.0164729	194.8	0.0252452	194.8
	195	0.0122517	195	0.0198094	195	0.0176149	195	0.0262442	195	0.0176317	195	0.0147298	195	0.00988303	195	0.0192762	195	0.0175281	195	0.0138668	195	0.0131593	195	0.00871654	92.5	0.0576531	92.5	0.039623	92.5	0.0291059	195	0.0192237	195	0.0220198	195	0.0169746	195	0.0282994	195	0.0317726	195	0.0175145	195	0.0115767	195	0.0162228	195	0.0252392	195
	195.2	0.012358	195.2	0.0199524	195.2	0.0177787	195.2	0.0263255	195.2	0.017528	195.2	0.0144248	195.2	0.00966754	195.2	0.0191263	195.2	0.0176672	195.2	0.0139944	195.2	0.0130731	195.2	0.00879797	92.6	0.0576466	92.6	0.0399661	92.6	0.0289558	195.2	0.0192429	195.2	0.0218962	195.2	0.0168608	195.2	0.0283357	195.2	0.0315324	195.2	0.0175806	195.2	0.0115897	195.2	0.016165	195.2	0.0252108	195.2
	195.4	0.012373	195.4	0.0198281	195.4	0.0175583	195.4	0.0258543	195.4	0.0174595	195.4	0.0147428	195.4	0.00998655	195.4	0.0191202	195.4	0.0178	195.4	0.0137491	195.4	0.0129963	195.4	0.00877149	92.7	0.0573495	92.7	0.0396609	92.7	0.0289745	195.4	0.0189298	195.4	0.0218126	195.4	0.0170969	195.4	0.0282537	195.4	0.0315273	195.4	0.0176598	195.4	0.0113702	195.4	0.016402	195.4	0.0253364	195.4
	195.6	0.012313	195.6	0.0195876	195.6	0.0175106	195.6	0.025745	195.6	0.0176297	195.6	0.0142258	195.6	0.00998867	195.6	0.0190498	195.6	0.0177769	195.6	0.013545	195.6	0.0132942	195.6	0.00884704	92.8	0.0572362	92.8	0.0395544	92.8	0.0289369	195.6	0.0190775	195.6	0.0216843	195.6	0.0171013	195.6	0.0282647	195.6	0.0316344	195.6	0.0175313	195.6	0.0114705	195.6	0.0163471	195.6	0.0253573	195.6
	195.8	0.0122857	195.8	0.0197026	195.8	0.0175896	195.8	0.0259764	195.8	0.0178578	195.8	0.0143989	195.8	0.0097288	195.8	0.0191553	195.8	0.0179118	195.8	0.0136628	195.8	0.0130132	195.8	0.00880289	92.9	0.0575419	92.9	0.0394316	92.9	0.0287286	195.8	0.0191546	195.8	0.0218436	195.8	0.0170401	195.8	0.0282426	195.8	0.0314392	195.8	0.0176022	195.8	0.0115059	195.8	0.0163818	195.8	0.0253752	195.8
	196	0.0125612	196	0.0196504	196	0.0176193	196	0.0264006	196	0.0175093	196	0.0143297	196	0.00954289	196	0.0192181	196	0.0176208	196	0.0135372	196	0.0130694	196	0.00875186	93	0.057249	93	0.0396573	93	0.0289388	196	0.0189186	196	0.0218498	196	0.0169629	196	0.0283878	196	0.0316068	196	0.0177786	196	0.0114222	196	0.0162243	196	0.0252721	196
	196.2	0.0124071	196.2	0.0196117	196.2	0.0177668	196.2	0.0263621	196.2	0.017528	196.2	0.0148617	196.2	0.00940345	196.2	0.0191048	196.2	0.0176062	196.2	0.0133783	196.2	0.0133897	196.2	0.00867043	93.1	0.0572512	93.1	0.0395128	93.1	0.0288187	196.2	0.0188656	196.2	0.0218977	196.2	0.0167516	196.2	0.0283893	196.2	0.0313527	196.2	0.0176166	196.2	0.0114398	196.2	0.0162416	196.2	0.0251435	196.2
	196.4	0.0125885	196.4	0.0196972	196.4	0.0173811	196.4	0.0262484	196.4	0.0176193	196.4	0.0147341	196.4	0.00969711	196.4	0.0190146	196.4	0.0177179	196.4	0.0136314	196.4	0.013208	196.4	0.00872538	93.2	0.0572512	93.2	0.0395417	93.2	0.0288919	196.4	0.0191321	196.4	0.0218003	196.4	0.017078	196.4	0.0280833	196.4	0.0313493	196.4	0.0175578	196.4	0.0113715	196.4	0.0162908	196.4	0.0252452	196.4
	196.6	0.0123799	196.6	0.019589	196.6	0.0175643	196.6	0.0261027	196.6	0.017696	196.6	0.0148315	196.6	0.00949641	196.6	0.0190039	196.6	0.0178401	196.6	0.0137	196.6	0.0132698	196.6	0.00866752	93.3	0.0572726	93.3	0.0393177	93.3	0.0289763	196.6	0.0192397	196.6	0.0219812	196.6	0.0170386	196.6	0.0281733	196.6	0.031332	196.6	0.0175493	196.6	0.0113313	196.6	0.0163211	196.6	0.0252661	196.6
	196.8	0.0124426	196.8	0.0195983	196.8	0.0176179	196.8	0.0261713	196.8	0.0173807	196.8	0.014308	196.8	0.00961472	196.8	0.0192624	196.8	0.0175914	196.8	0.0136157	196.8	0.0131687	196.8	0.00867927	93.4	0.0571166	93.4	0.0395633	93.4	0.0288863	196.8	0.0189748	196.8	0.0218281	196.8	0.0168332	196.8	0.028219	196.8	0.0311662	196.8	0.017637	196.8	0.0113077	196.8	0.016298	196.8	0.024964	196.8
	197	0.012579	197	0.0196011	197	0.0176149	197	0.0261841	197	0.0174741	197	0.0145308	197	0.00984712	197	0.0190712	197	0.0174965	197	0.0136883	197	0.0130507	197	0.0085321	93.5	0.0572171	93.5	0.0393322	93.5	0.0287886	197	0.0188511	197	0.0218373	197	0.016976	197	0.0281938	197	0.0309829	197	0.0176766	197	0.011303	197	0.0161491	197	0.0252916	197
	197.2	0.0126595	197.2	0.0195876	197.2	0.0175449	197.2	0.0260321	197.2	0.0172065	197.2	0.014561	197.2	0.0097605	197.2	0.0191706	197.2	0.0176989	197.2	0.0134744	197.2	0.0129664	197.2	0.00864788	93.6	0.057155	93.6	0.0396826	93.6	0.02889	197.2	0.0191305	197.2	0.0219935	197.2	0.0169104	197.2	0.0282774	197.2	0.0311333	197.2	0.0176466	197.2	0.0112664	197.2	0.0162199	197.2	0.0251808	197.2
	197.4	0.0124849	197.4	0.0196972	197.4	0.0174034	197.4	0.0260964	197.4	0.0172023	197.4	0.0143642	197.4	0.00971191	197.4	0.0193664	197.4	0.0179202	197.4	0.0135961	197.4	0.0130751	197.4	0.0086626	93.7	0.0574051	93.7	0.0395381	93.7	0.0288018	197.4	0.0188817	197.4	0.0218498	197.4	0.0167749	197.4	0.0282695	197.4	0.031021	197.4	0.017673	197.4	0.0114304	197.4	0.0162257	197.4	0.0248982	197.4
	197.6	0.0124522	197.6	0.0196384	197.6	0.0175762	197.6	0.0265163	197.6	0.0175239	197.6	0.014241	197.6	0.009545	197.6	0.01916	197.6	0.0174986	197.6	0.0135882	197.6	0.0129102	197.6	0.0086302	93.8	0.0571678	93.8	0.0394045	93.8	0.0289144	197.6	0.019039	197.6	0.0218003	197.6	0.016753	197.6	0.0282269	197.6	0.031199	197.6	0.017595	197.6	0.0114257	197.6	0.0162128	197.6	0.024985	197.6
	197.8	0.0124835	197.8	0.019792	197.8	0.0172783	197.8	0.0264134	197.8	0.017275	197.8	0.0144248	197.8	0.00985978	197.8	0.0190788	197.8	0.0176967	197.8	0.0139041	197.8	0.0129177	197.8	0.00862925	93.9	0.0570738	93.9	0.0392167	93.9	0.0286836	197.8	0.0188479	197.8	0.0217152	197.8	0.0167093	197.8	0.0281922	197.8	0.0309588	197.8	0.0174005	197.8	0.0113254	197.8	0.0160856	197.8	0.0249625	197.8
	198	0.0124371	198	0.0194781	198	0.0174198	198	0.026332	198	0.0172273	198	0.0145589	198	0.00994641	198	0.0192379	198	0.0174713	198	0.0137196	198	0.0129851	198	0.00861749	94	0.0568942	94	0.0391047	94	0.0286179	198	0.0188576	198	0.0218868	198	0.016686	198	0.0281685	198	0.0311731	198	0.017589	198	0.0113384	198	0.0160884	198	0.0251106	198
	198.2	0.0123812	198.2	0.0193499	198.2	0.0173349	198.2	0.0260899	198.2	0.017221	198.2	0.0142517	198.2	0.00979641	198.2	0.0191691	198.2	0.0177705	198.2	0.0138276	198.2	0.0129682	198.2	0.00865768	94.1	0.0566805	94.1	0.0392925	94.1	0.0288713	198.2	0.0189411	198.2	0.0217059	198.2	0.0168958	198.2	0.0280313	198.2	0.0310054	198.2	0.0173969	198.2	0.0112936	198.2	0.0161737	198.2	0.0250238	198.2
	198.4	0.012268	198.4	0.0194901	198.4	0.0176283	198.4	0.0262421	198.4	0.0172874	198.4	0.0142323	198.4	0.00987246	198.4	0.0191033	198.4	0.0177705	198.4	0.0137943	198.4	0.0128559	198.4	0.00878913	94.2	0.056813	94.2	0.0390975	94.2	0.0286817	198.4	0.0190085	198.4	0.021876	198.4	0.0168507	198.4	0.0280218	198.4	0.031071	198.4	0.0175061	198.4	0.0112687	198.4	0.0161289	198.4	0.0248952	198.4
	198.6	0.0122762	198.6	0.0195329	198.6	0.0175643	198.6	0.0261928	198.6	0.0173579	198.6	0.0142237	198.6	0.00980486	198.6	0.0187807	198.6	0.0175113	198.6	0.0134862	198.6	0.0129888	198.6	0.0087607	94.3	0.0568494	94.3	0.0393069	94.3	0.0288506	198.6	0.0189845	198.6	0.0217121	198.6	0.0169906	198.6	0.0279729	198.6	0.0311747	198.6	0.0174053	198.6	0.0115225	198.6	0.0161549	198.6	0.0249177	198.6
	198.8	0.0122966	198.8	0.0192684	198.8	0.0176253	198.8	0.0261328	198.8	0.0175218	198.8	0.0142864	198.8	0.0097605	198.8	0.0189443	198.8	0.0175914	198.8	0.0137648	198.8	0.01309	198.8	0.0087391	94.4	0.0569883	94.4	0.0392671	94.4	0.0288412	198.8	0.0190021	198.8	0.0216952	198.8	0.0167108	198.8	0.0279682	198.8	0.0315221	198.8	0.0176982	198.8	0.0113797	198.8	0.0162084	198.8	0.0248877	198.8
	199	0.0123976	199	0.0191963	199	0.0175851	199	0.0260621	199	0.017192	199	0.0142258	199	0.00967177	199	0.0187699	199	0.0174439	199	0.0137256	199	0.0129383	199	0.00873618	94.5	0.0565629	94.5	0.0390992	94.5	0.0287437	199	0.0189074	199	0.0216858	199	0.0169964	199	0.0277441	199	0.0310192	199	0.0175673	199	0.0113879	199	0.015957	199	0.0247233	199
	199.2	0.0123185	199.2	0.0193391	199.2	0.0174421	199.2	0.0258649	199.2	0.0173559	199.2	0.0146109	199.2	0.00934642	199.2	0.0188005	199.2	0.0175976	199.2	0.0136568	199.2	0.0130114	199.2	0.00878325	94.6	0.0565244	94.6	0.0393882	94.6	0.0287193	199.2	0.0188127	199.2	0.0215714	199.2	0.0168579	199.2	0.0276148	199.2	0.0311627	199.2	0.0174761	199.2	0.01148	199.2	0.0159584	199.2	0.0247576	199.2
	199.4	0.0123471	199.4	0.0196304	199.4	0.0175673	199.4	0.0256421	199.4	0.0174761	199.4	0.0142496	199.4	0.00958304	199.4	0.0189565	199.4	0.01729	199.4	0.0138786	199.4	0.0129458	199.4	0.00870675	94.7	0.0565694	94.7	0.0390884	94.7	0.0288487	199.4	0.0186264	199.4	0.0218034	199.4	0.0169017	199.4	0.0275391	199.4	0.0308845	199.4	0.0174113	199.4	0.0114257	199.4	0.0160278	199.4	0.0247591	199.4
	199.6	0.012163	199.6	0.0194581	199.6	0.0174332	199.6	0.02579	199.6	0.0177375	199.6	0.0144745	199.6	0.00971191	199.6	0.0190146	199.6	0.0173174	199.6	0.0137511	199.6	0.0132679	199.6	0.00877345	94.8	0.0568664	94.8	0.0390252	94.8	0.0290946	199.6	0.0185509	199.6	0.0216626	199.6	0.0170168	199.6	0.0277094	199.6	0.0310503	199.6	0.0174389	199.6	0.0113844	199.6	0.015954	199.6	0.0248863	199.6
	199.8	0.0122312	199.8	0.0195502	199.8	0.0172515	199.8	0.0258413	199.8	0.0175529	199.8	0.0142669	199.8	0.00941824	199.8	0.0188831	199.8	0.017585	199.8	0.0136667	199.8	0.0130806	199.8	0.00867631	94.9	0.0565672	94.9	0.0388934	94.9	0.0286085	199.8	0.0185317	199.8	0.0215482	199.8	0.0170576	199.8	0.0276953	199.8	0.0310572	199.8	0.0175349	199.8	0.0116027	199.8	0.0160942	199.8	0.0249236	199.8
	200	0.0122421	200	0.0194714	200	0.0174779	200	0.0259892	200	0.0177105	200	0.0142172	200	0.00948585	200	0.018906	200	0.0174501	200	0.0133371	200	0.0131537	200	0.00867827	95	0.0567339	95	0.0392076	95	0.0285541	200	0.0188351	200	0.0214848	200	0.0168652	200	0.0276352	200	0.0311263	200	0.0175085	200	0.0114351	200	0.0161072	200	0.0247696	200
	200.2	0.0122557	200.2	0.0194233	200.2	0.0175732	200.2	0.0256443	200.2	0.0175736	200.2	0.0141934	200.2	0.00951331	200.2	0.0189427	200.2	0.0176293	200.2	0.0136	200.2	0.0131912	200.2	0.00873618	95.1	0.056268	95.1	0.0389529	95.1	0.0287943	200.2	0.0189234	200.2	0.021593	200.2	0.0169104	200.2	0.0276084	200.2	0.0308551	200.2	0.017583	200.2	0.0114127	200.2	0.0159902	200.2	0.0245513	200.2
	200.4	0.0122475	200.4	0.0194434	200.4	0.0177638	200.4	0.0258842	200.4	0.0176649	200.4	0.0141652	200.4	0.00968655	200.4	0.0188586	200.4	0.0174755	200.4	0.0136765	200.4	0.0132511	200.4	0.00860177	95.2	0.056315	95.2	0.0390179	95.2	0.0287248	200.4	0.0189684	200.4	0.0217632	200.4	0.0166642	200.4	0.0275422	200.4	0.031059	200.4	0.0173753	200.4	0.011447	200.4	0.0161058	200.4	0.0245243	200.4
	200.6	0.0123689	200.6	0.0192818	200.6	0.0175404	200.6	0.0256314	200.6	0.0174015	200.6	0.0142626	200.6	0.00976894	200.6	0.0190697	200.6	0.017564	200.6	0.0136981	200.6	0.0130694	200.6	0.0085527	95.3	0.0567275	95.3	0.0390721	95.3	0.0284115	200.6	0.0185477	200.6	0.0214462	200.6	0.0167676	200.6	0.027823	200.6	0.0311678	200.6	0.0174029	200.6	0.0113797	200.6	0.0160378	200.6	0.0246963	200.6
	200.8	0.0122271	200.8	0.0193218	200.8	0.0175464	200.8	0.0260278	200.8	0.0173828	200.8	0.0141674	200.8	0.00959993	200.8	0.0190315	200.8	0.017644	200.8	0.0137196	200.8	0.0128577	200.8	0.00876758	95.4	0.0564797	95.4	0.0392744	95.4	0.0285728	200.8	0.0187789	200.8	0.0215158	200.8	0.0167254	200.8	0.0278199	200.8	0.0307946	200.8	0.0173405	200.8	0.0112452	200.8	0.0160119	200.8	0.0245363	200.8
	201	0.0123826	201	0.01945	201	0.0176745	201	0.0256443	201	0.0174803	201	0.0142237	201	0.00994641	201	0.0187852	201	0.0177811	201	0.0135176	201	0.0130825	201	0.00863417	95.5	0.0567767	95.5	0.0390179	95.5	0.028631	201	0.01875	201	0.0217028	201	0.0166481	201	0.0277031	201	0.0308931	201	0.0172865	201	0.0113219	201	0.0160566	201	0.0247786	201
	201.2	0.012107	201.2	0.0192283	201.2	0.0176462	201.2	0.0259121	201.2	0.017277	201.2	0.0142388	201.2	0.00976684	201.2	0.0188357	201.2	0.0177009	201.2	0.0133449	201.2	0.0129383	201.2	0.00850367	95.6	0.0560585	95.6	0.038868	95.6	0.0282669	201.2	0.0187677	201.2	0.0216271	201.2	0.0167195	201.2	0.0276511	201.2	0.0308378	201.2	0.0173813	201.2	0.011526	201.2	0.0160595	201.2	0.0246081	201.2
	201.4	0.0121139	201.4	0.0191869	201.4	0.0173974	201.4	0.0259785	201.4	0.0171525	201.4	0.014122	201.4	0.00980064	201.4	0.0187348	201.4	0.0175598	201.4	0.0135392	201.4	0.0128053	201.4	0.00864888	95.7	0.0563813	95.7	0.0389927	95.7	0.0282256	201.4	0.0186456	201.4	0.0217492	201.4	0.0164339	201.4	0.0277016	201.4	0.0309207	201.4	0.0174281	201.4	0.0114859	201.4	0.0161679	201.4	0.0247322	201.4
	201.6	0.0119925	201.6	0.0190586	201.6	0.0176819	201.6	0.0259635	201.6	0.0170572	201.6	0.0140917	201.6	0.00974359	201.6	0.0188265	201.6	0.0175513	201.6	0.0136098	201.6	0.0127154	201.6	0.00843204	95.8	0.0562508	95.8	0.0386188	95.8	0.0283607	201.6	0.0186521	201.6	0.0215436	201.6	0.0164718	201.6	0.0276842	201.6	0.0306995	201.6	0.0174905	201.6	0.0113797	201.6	0.0160884	201.6	0.0246395	201.6
	201.8	0.0121043	201.8	0.0192724	201.8	0.0172798	201.8	0.0261542	201.8	0.0172459	201.8	0.0142172	201.8	0.00945415	201.8	0.0188081	201.8	0.0176715	201.8	0.0137412	201.8	0.0130638	201.8	0.00854586	95.9	0.0560222	95.9	0.0388662	95.9	0.0286104	201.8	0.0184658	201.8	0.0215498	201.8	0.0164063	201.8	0.0277915	201.8	0.0306719	201.8	0.0174437	201.8	0.0112286	201.8	0.0159829	201.8	0.0246365	201.8
	202	0.0121507	202	0.0193873	202	0.0173662	202	0.0256893	202	0.0172895	202	0.0143858	202	0.00979852	202	0.0188449	202	0.0175302	202	0.0136549	202	0.0130563	202	0.00873518	96	0.0559901	96	0.0391443	96	0.0284039	202	0.0186713	202	0.0213859	202	0.0166029	202	0.0277457	202	0.0305821	202	0.0174593	202	0.0111296	202	0.0161491	202	0.0247606	202
	202.2	0.0121644	202.2	0.0192403	202.2	0.01739	202.2	0.0257814	202.2	0.0170634	202.2	0.0142301	202.2	0.00957458	202.2	0.0188388	202.2	0.0175239	202.2	0.0134411	202.2	0.0130563	202.2	0.00862337	96.1	0.0559366	96.1	0.038617	96.1	0.028357	202.2	0.0186007	202.2	0.0216178	202.2	0.016635	202.2	0.0276779	202.2	0.0306546	202.2	0.0175469	202.2	0.0112499	202.2	0.0161911	202.2	0.0245961	202.2
	202.4	0.0121562	202.4	0.0192684	202.4	0.017527	202.4	0.0258157	202.4	0.0169804	202.4	0.0141133	202.4	0.00949852	202.4	0.0189015	202.4	0.0173722	202.4	0.0134195	202.4	0.0128259	202.4	0.00860373	96.2	0.0561761	96.2	0.03885	96.2	0.0285691	202.4	0.0184739	202.4	0.0215885	202.4	0.0165214	202.4	0.0277158	202.4	0.0308309	202.4	0.0172072	202.4	0.01129	202.4	0.0160696	202.4	0.0247292	202.4
	202.6	0.0123007	202.6	0.0192069	202.6	0.01746	202.6	0.025942	202.6	0.0169825	202.6	0.0139728	202.6	0.00955345	202.6	0.0189519	202.6	0.0175155	202.6	0.0133528	202.6	0.0128971	202.6	0.00851738	96.3	0.0556481	96.3	0.0390505	96.3	0.028616	202.6	0.0184754	202.6	0.0213395	202.6	0.016651	202.6	0.0275012	202.6	0.0304404	202.6	0.0172324	202.6	0.0112216	202.6	0.0162445	202.6	0.0245348	202.6
	202.8	0.0121984	202.8	0.0191963	202.8	0.0174585	202.8	0.0258735	202.8	0.0171629	202.8	0.0142626	202.8	0.00951965	202.8	0.0188479	202.8	0.0174817	202.8	0.0136412	202.8	0.0130994	202.8	0.00857726	96.4	0.0560649	96.4	0.0388139	96.4	0.0283006	202.8	0.0185012	202.8	0.0211988	202.8	0.0166248	202.8	0.0275359	202.8	0.0306132	202.8	0.0173813	202.8	0.0112181	202.8	0.0160913	202.8	0.0247307	202.8
	203	0.012137	203	0.0194166	203	0.0172873	203	0.0257792	203	0.0168518	203	0.0141393	203	0.00960204	203	0.0188632	203	0.0172752	203	0.0135431	203	0.0130413	203	0.0085321	96.5	0.0557486	96.5	0.0385827	96.5	0.0285109	203	0.0183341	203	0.0211169	203	0.0164266	203	0.0273403	203	0.0307808	203	0.0173729	203	0.0113301	203	0.0159627	203	0.0246993	203
	203.2	0.0121602	203.2	0.0192229	203.2	0.0174138	203.2	0.0258136	203.2	0.0169577	203.2	0.0141523	203.2	0.00973937	203.2	0.0188434	203.2	0.0172331	203.2	0.0135726	203.2	0.0129888	203.2	0.00860373	96.6	0.0561504	96.6	0.0387037	96.6	0.0283156	203.2	0.0185814	203.2	0.0211664	203.2	0.0167006	203.2	0.0273545	203.2	0.030862	203.2	0.0173333	203.2	0.0111991	203.2	0.0158948	203.2	0.0246694	203.2
	203.4	0.0122026	203.4	0.0192363	203.4	0.0174928	203.4	0.0258907	203.4	0.0171525	203.4	0.0144811	203.4	0.00960416	203.4	0.01888	203.4	0.0174501	203.4	0.013494	203.4	0.0129008	203.4	0.0085527	96.7	0.0563963	96.7	0.0385971	96.7	0.0282406	203.4	0.0184016	203.4	0.021307	203.4	0.0165607	203.4	0.0272535	203.4	0.0305579	203.4	0.0173236	203.4	0.0111496	203.4	0.0160349	203.4	0.0245647	203.4
	203.6	0.0122611	203.6	0.0191014	203.6	0.017177	203.6	0.0255778	203.6	0.0170676	203.6	0.0144118	203.6	0.00970557	203.6	0.0188755	203.6	0.0173384	203.6	0.0133017	203.6	0.0128446	203.6	0.00862628	96.8	0.056129	96.8	0.038673	96.8	0.0284771	203.6	0.0183599	203.6	0.0212452	203.6	0.0166146	203.6	0.0272898	203.6	0.0307773	203.6	0.0171664	203.6	0.0112004	203.6	0.0159092	203.6	0.0246784	203.6
	203.8	0.0123103	203.8	0.0189277	203.8	0.0174347	203.8	0.02573	203.8	0.0172937	203.8	0.0142042	203.8	0.009695	203.8	0.0188158	203.8	0.0174249	203.8	0.0133312	203.8	0.0128184	203.8	0.0085547	96.9	0.0559216	96.9	0.0383967	96.9	0.02825	203.8	0.0185654	203.8	0.0213364	203.8	0.0165563	203.8	0.0273024	203.8	0.0305199	203.8	0.0173201	203.8	0.0111543	203.8	0.0159844	203.8	0.0244765	203.8
	204	0.0123771	204	0.0190787	204	0.0172798	204	0.0256271	204	0.0170737	204	0.0142085	204	0.00974148	204	0.0187409	204	0.0174839	204	0.0131742	204	0.0129645	204	0.00857821	97	0.0558447	97	0.0382215	97	0.0283908	204	0.0183358	204	0.0213426	204	0.0165549	204	0.0273624	204	0.030468	204	0.0171976	204	0.0112782	204	0.0158659	204	0.0247531	204
	204.2	0.0122148	204.2	0.019064	204.2	0.0172381	204.2	0.0253764	204.2	0.017443	204.2	0.0144334	204.2	0.00986401	204.2	0.018799	204.2	0.0174585	204.2	0.0132017	204.2	0.0130189	204.2	0.00856154	97.1	0.0557464	97.1	0.0387055	97.1	0.0282612	204.2	0.0181961	204.2	0.0215915	204.2	0.0163742	204.2	0.0272456	204.2	0.030373	204.2	0.0172504	204.2	0.0111744	204.2	0.0158789	204.2	0.0245692	204.2
	204.4	0.0121262	204.4	0.0191842	204.4	0.0171785	204.4	0.0254557	204.4	0.0171837	204.4	0.0140722	204.4	0.00981542	204.4	0.0187959	204.4	0.0172457	204.4	0.0134646	204.4	0.0127734	204.4	0.00858118	97.2	0.0554963	97.2	0.0385014	97.2	0.0283475	204.4	0.0184787	204.4	0.0213333	204.4	0.0164907	204.4	0.0271762	204.4	0.0303643	204.4	0.0171628	204.4	0.0112582	204.4	0.0157185	204.4	0.0245423	204.4
[truncated: 2,243 more rows]
[truncated: 29 more columns]
